# Supplementary material for: Actin cytoskeleton depolymerization increases matrix metalloproteinase gene expression in breast cancer cells by promoting translocation of cysteine-rich protein 2 to the nucleus
Source: Front Cell Dev Biol. 2023 May 15;11:1100938. doi: 10.3389/fcell.2023.1100938 (PMC10229898; doi:10.3389/fcell.2023.1100938)
Supplement: Supplementary file 6 [file DataSheet1.XLSX]

## Sheet: TableSxA_Counts
gene	siCRP20412	siCRP20611	siCRP21311	siCTR0412	siCTR0611	siCTR1311
ENSG00000223972	0	0	0	1	0	0
ENSG00000227232	17	31	48	49	18	25
ENSG00000278267	4	5	15	11	5	9
ENSG00000243485	0	0	0	0	0	0
ENSG00000284332	0	0	0	0	0	0
ENSG00000237613	0	0	0	0	0	0
ENSG00000268020	0	0	0	0	0	0
ENSG00000240361	0	0	0	0	0	0
ENSG00000186092	0	0	0	0	0	0
ENSG00000238009	0	0	2	3	0	2
ENSG00000239945	0	0	0	0	0	0
ENSG00000233750	0	0	0	0	0	0
ENSG00000268903	22	13	34	37	15	39
ENSG00000269981	24	20	52	37	27	37
ENSG00000239906	0	0	0	0	0	0
ENSG00000241860	5	6	28	17	5	12
ENSG00000222623	0	0	0	1	0	0
ENSG00000241599	0	0	0	0	0	0
ENSG00000279928	0	0	0	0	0	0
ENSG00000279457	60	78	227	94	54	81
ENSG00000273874	0	0	1	1	0	0
ENSG00000228463	7	4	13	10	2	13
ENSG00000236679	0	0	0	0	0	0
ENSG00000236601	0	0	0	0	0	0
ENSG00000237094	19	27	49	35	9	29
ENSG00000269732	0	0	0	0	0	0
ENSG00000284733	0	0	0	0	0	0
ENSG00000233653	0	0	0	0	0	0
ENSG00000250575	0	0	0	0	0	0
ENSG00000278757	0	0	1	0	0	1
ENSG00000230021	0	0	0	3	0	1
ENSG00000235146	0	0	0	0	0	0
ENSG00000225972	12	3	8	5	6	7
ENSG00000225630	898	688	1790	898	534	820
ENSG00000237973	1248	811	2490	1391	727	1168
ENSG00000278791	0	0	0	0	0	0
ENSG00000229344	92	51	200	79	118	113
ENSG00000240409	17	0	34	26	21	16
ENSG00000248527	4710	3860	10573	5474	3000	5126
ENSG00000198744	49	28	92	41	40	72
ENSG00000268663	0	0	0	0	0	0
ENSG00000284662	0	0	0	0	0	0
ENSG00000229376	0	0	0	0	0	0
ENSG00000228327	40	21	54	40	20	25
ENSG00000223181	0	0	0	0	0	0
ENSG00000229905	0	0	0	0	0	0
ENSG00000237491	13	10	27	15	5	9
ENSG00000285268	0	0	0	0	0	0
ENSG00000230092	11	4	12	10	0	4
ENSG00000177757	2	4	6	1	1	2
ENSG00000228794	217	259	488	349	215	287
ENSG00000225880	10	5	20	18	4	12
ENSG00000230368	0	0	2	0	0	0
ENSG00000234711	0	0	0	0	0	0
ENSG00000283040	0	0	0	0	0	0
ENSG00000272438	0	0	0	1	0	1
ENSG00000230699	2	0	6	4	3	0
ENSG00000241180	0	0	0	0	0	0
ENSG00000223764	0	3	2	5	0	1
ENSG00000187634	10	6	6	21	13	17
ENSG00000188976	1764	2318	3978	2412	1448	1995
ENSG00000187961	542	486	1357	733	411	631
ENSG00000187583	174	119	278	189	81	156
ENSG00000187642	1	1	3	4	7	5
ENSG00000272512	17	5	13	36	11	11
ENSG00000188290	96	87	135	128	64	65
ENSG00000187608	967	1347	3061	1448	996	1864
ENSG00000231702	5	9	10	4	9	7
ENSG00000224969	2	0	2	1	0	1
ENSG00000188157	5548	6628	13298	8098	6621	10385
ENSG00000242590	0	0	0	0	0	0
ENSG00000217801	164	228	434	306	242	328
ENSG00000273443	3	5	10	5	8	3
ENSG00000237330	3	5	7	2	0	1
ENSG00000131591	196	169	380	366	214	349
ENSG00000223823	0	0	0	0	0	0
ENSG00000207730	0	0	0	0	0	0
ENSG00000207607	0	0	0	0	0	0
ENSG00000198976	1	1	0	0	0	0
ENSG00000272141	1	1	3	1	0	0
ENSG00000205231	0	0	0	0	0	0
ENSG00000162571	1	0	0	1	0	0
ENSG00000186891	6	13	5	12	7	16
ENSG00000186827	0	0	0	1	0	0
ENSG00000078808	2325	3140	5448	3687	2873	3623
ENSG00000176022	323	464	738	627	470	629
ENSG00000184163	2	3	10	6	0	9
ENSG00000260179	1	1	6	1	1	5
ENSG00000160087	1120	1338	2561	1148	873	1225
ENSG00000230415	44	38	94	37	23	27
ENSG00000162572	353	282	776	314	146	248
ENSG00000131584	825	836	2049	1380	847	1221
ENSG00000278073	0	0	0	0	0	0
ENSG00000169972	213	348	658	284	227	366
ENSG00000127054	1510	1726	3689	2447	1505	2103
ENSG00000283712	0	0	0	0	0	0
ENSG00000240731	75	59	201	95	39	68
ENSG00000224051	430	529	1036	701	495	880
ENSG00000169962	2	4	4	4	3	3
ENSG00000107404	2097	2536	4914	2854	2075	3160
ENSG00000284372	0	0	0	0	0	0
ENSG00000162576	854	1100	2012	1278	1031	1200
ENSG00000175756	766	1060	1879	1018	720	1087
ENSG00000223663	0	0	0	0	0	0
ENSG00000221978	2824	3048	5963	3826	2558	3071
ENSG00000224870	160	207	375	291	231	274
ENSG00000242485	493	596	1102	975	698	921
ENSG00000264293	0	0	0	0	0	0
ENSG00000272455	32	28	64	40	15	29
ENSG00000235098	17	40	42	85	67	57
ENSG00000225905	1	2	0	2	1	1
ENSG00000205116	0	0	0	0	0	2
ENSG00000225285	13	12	14	13	6	14
ENSG00000179403	640	715	876	2363	1293	1408
ENSG00000215915	1	8	13	8	7	11
ENSG00000160072	413	497	1238	669	387	725
ENSG00000284740	8	3	8	10	7	3
ENSG00000197785	604	742	1521	826	576	940
ENSG00000205090	10	8	19	17	5	9
ENSG00000160075	2045	2614	4384	3025	2175	2478
ENSG00000215014	2	3	4	6	3	1
ENSG00000274481	0	0	0	0	0	0
ENSG00000228594	274	250	394	296	133	181
ENSG00000272106	47	42	92	75	54	56
ENSG00000197530	777	892	1958	963	743	1236
ENSG00000189409	0	0	1	1	0	3
ENSG00000248333	988	1183	2324	1049	663	1005
ENSG00000272004	4	2	5	5	3	1
ENSG00000189339	2463	3194	5686	3005	2093	2651
ENSG00000269737	1	0	0	2	0	0
ENSG00000215914	0	0	4	0	1	1
ENSG00000008128	21	13	64	22	13	25
ENSG00000268575	43	53	73	39	33	54
ENSG00000227775	0	3	3	0	3	3
ENSG00000215790	296	358	624	320	215	297
ENSG00000008130	990	1412	2671	2025	1626	2063
ENSG00000078369	11520	14517	23861	15883	10725	13147
ENSG00000231050	5	2	9	8	4	3
ENSG00000169885	4	4	2	6	1	4
ENSG00000178821	13	12	24	19	8	9
ENSG00000142609	0	0	0	0	0	0
ENSG00000233542	0	0	0	0	0	0
ENSG00000187730	0	0	0	0	0	0
ENSG00000226969	0	0	0	0	0	0
ENSG00000067606	463	659	1398	295	296	470
ENSG00000271806	0	0	0	0	0	0
ENSG00000182873	10	12	26	22	10	16
ENSG00000162585	415	362	781	624	367	505
ENSG00000234396	0	1	0	3	0	1
ENSG00000157933	2157	2368	4114	2386	1397	1758
ENSG00000116151	87	116	177	150	108	153
ENSG00000272161	0	0	0	0	0	0
ENSG00000269896	9	10	20	36	21	22
ENSG00000272420	1	1	1	3	1	2
ENSG00000157916	1788	1983	3633	3190	2101	2469
ENSG00000157911	256	352	556	587	417	497
ENSG00000149527	3	3	3	8	3	2
ENSG00000224387	0	0	0	0	0	0
ENSG00000229393	0	0	0	0	0	0
ENSG00000157881	602	675	1448	709	506	628
ENSG00000197921	0	0	0	0	1	0
ENSG00000272449	10	20	17	26	18	24
ENSG00000238164	28	34	50	42	41	41
ENSG00000157873	329	291	569	725	481	578
ENSG00000225931	1	1	2	0	0	0
ENSG00000228037	0	2	0	0	0	1
ENSG00000157870	1028	1280	2246	1337	901	1258
ENSG00000142606	0	0	0	1	0	1
ENSG00000237058	0	0	0	0	0	0
ENSG00000215912	5	5	12	5	2	8
ENSG00000283259	0	0	0	0	0	0
ENSG00000233234	0	0	0	0	0	0
ENSG00000231630	0	0	0	0	0	0
ENSG00000284745	0	0	0	0	0	0
ENSG00000169717	0	0	0	0	0	0
ENSG00000177133	0	4	3	4	1	4
ENSG00000142611	38	76	132	59	56	67
ENSG00000283572	0	0	0	0	0	0
ENSG00000226286	0	0	0	0	0	0
ENSG00000279839	0	0	0	0	0	0
ENSG00000272235	0	0	0	0	1	0
ENSG00000130762	62	97	217	32	55	104
ENSG00000272088	0	1	2	0	2	1
ENSG00000162591	326	289	663	210	144	211
ENSG00000207776	0	0	0	0	0	0
ENSG00000238260	4	0	5	3	1	3
ENSG00000158109	1819	2120	3848	1322	1003	1403
ENSG00000116213	571	665	1369	621	414	508
ENSG00000078900	90	93	195	84	49	60
ENSG00000227589	0	0	0	0	0	0
ENSG00000235131	0	0	0	0	0	0
ENSG00000227372	548	598	1137	696	474	678
ENSG00000276189	0	0	0	0	0	0
ENSG00000162592	0	0	0	0	0	0
ENSG00000235169	2	4	11	9	10	18
ENSG00000130764	989	1177	2064	1418	925	1328
ENSG00000266075	0	0	0	0	1	0
ENSG00000272153	0	0	0	1	1	2
ENSG00000116198	815	920	1757	985	717	886
ENSG00000169598	154	169	280	176	110	112
ENSG00000198912	726	807	1690	815	538	718
ENSG00000236423	22	23	51	27	21	64
ENSG00000233304	0	0	0	0	0	0
ENSG00000226374	0	0	0	0	0	0
ENSG00000284668	2	0	1	0	0	1
ENSG00000284703	0	0	0	0	0	1
ENSG00000229280	0	0	0	1	0	0
ENSG00000235054	0	0	0	0	0	0
ENSG00000284694	0	0	0	0	0	0
ENSG00000227169	0	0	0	0	0	0
ENSG00000232596	0	0	0	0	0	0
ENSG00000196581	0	0	0	0	0	0
ENSG00000284739	0	0	0	0	0	0
ENSG00000284674	0	0	0	0	0	0
ENSG00000231510	0	0	0	0	0	0
ENSG00000284616	0	0	0	0	0	0
ENSG00000284692	0	0	0	0	0	0
ENSG00000284666	0	0	0	0	0	0
ENSG00000260972	0	0	0	0	0	0
ENSG00000283356	0	0	0	0	0	0
ENSG00000236948	0	0	0	0	0	0
ENSG00000264341	0	0	0	0	0	0
ENSG00000264101	0	0	0	0	0	0
ENSG00000131697	545	512	1080	491	278	394
ENSG00000069424	88	146	310	139	147	252
ENSG00000116254	7	11	24	7	7	19
ENSG00000116251	4047	4994	7779	5312	3781	4120
ENSG00000226944	6	7	10	8	4	3
ENSG00000158286	186	249	606	562	385	506
ENSG00000116237	4056	5055	8976	5478	3479	4446
ENSG00000225077	4	6	12	13	5	8
ENSG00000173673	0	0	0	0	0	0
ENSG00000158292	374	625	904	654	506	588
ENSG00000097021	2308	2642	4469	3634	2181	2671
ENSG00000271746	0	2	1	1	0	0
ENSG00000069812	93	119	183	183	156	139
ENSG00000187017	31	25	50	64	43	39
ENSG00000265392	0	0	0	0	0	0
ENSG00000231868	0	0	0	0	0	0
ENSG00000215788	69	66	164	123	71	101
ENSG00000171680	209	213	428	358	227	337
ENSG00000162408	515	535	1025	488	308	355
ENSG00000253022	0	0	0	0	0	0
ENSG00000229519	0	0	0	0	0	0
ENSG00000173662	0	0	0	0	0	0
ENSG00000204859	333	305	716	350	228	269
ENSG00000162413	1439	1782	3433	1637	1084	1772
ENSG00000116273	1127	1348	2378	1081	744	947
ENSG00000041988	262	285	586	359	257	311
ENSG00000007923	1070	1370	2617	1712	1227	1525
ENSG00000228750	0	0	1	0	0	0
ENSG00000284744	0	0	0	0	0	0
ENSG00000237436	2	0	1	4	1	4
ENSG00000171735	610	742	1178	606	414	481
ENSG00000227950	0	0	0	0	0	0
ENSG00000237365	0	0	0	0	0	0
ENSG00000207056	0	0	0	0	0	0
ENSG00000237402	0	0	0	0	0	0
ENSG00000237728	0	0	0	0	0	0
ENSG00000225126	0	1	0	0	0	0
ENSG00000270171	0	0	0	0	0	0
ENSG00000270035	0	0	0	0	0	0
ENSG00000269978	0	0	0	0	0	0
ENSG00000049245	4406	4910	8138	4804	3133	3760
ENSG00000269925	11	2	14	10	2	9
ENSG00000049246	732	780	1121	867	664	734
ENSG00000236266	0	0	0	0	0	1
ENSG00000049247	1	0	1	0	0	0
ENSG00000049249	178	310	424	383	572	631
ENSG00000270330	0	0	0	0	0	0
ENSG00000116288	3415	4399	7181	4252	2989	3476
ENSG00000200344	0	0	0	0	1	0
ENSG00000284747	8	4	21	13	7	13
ENSG00000284716	1	0	0	0	0	0
ENSG00000116285	9732	11862	18026	19207	17248	15614
ENSG00000238290	10	8	12	17	24	15
ENSG00000232848	0	0	0	2	0	0
ENSG00000229305	0	0	0	0	4	2
ENSG00000227634	8	15	28	14	14	12
ENSG00000200975	0	0	0	0	0	0
ENSG00000233645	0	0	0	0	0	0
ENSG00000251977	0	0	0	0	0	0
ENSG00000162426	66	65	99	85	60	82
ENSG00000252254	0	0	1	0	0	0
ENSG00000142599	850	841	1912	1665	1172	1994
ENSG00000232912	2	3	11	0	0	0
ENSG00000221083	0	0	0	0	0	0
ENSG00000270282	0	0	0	0	0	0
ENSG00000234619	0	0	0	0	0	0
ENSG00000224315	1	0	3	0	0	0
ENSG00000222511	0	0	0	0	0	0
ENSG00000226545	0	0	0	0	0	0
ENSG00000228423	0	0	0	0	0	0
ENSG00000229716	0	0	0	0	0	0
ENSG00000074800	16129	29892	41024	116258	97253	123911
ENSG00000274258	0	0	0	1	0	1
ENSG00000230679	0	1	1	0	0	1
ENSG00000201725	0	0	0	0	0	1
ENSG00000238249	1	1	1	0	2	1
ENSG00000232208	0	0	2	0	1	0
ENSG00000232663	0	0	0	0	0	0
ENSG00000131686	0	0	0	0	0	0
ENSG00000265141	0	0	0	0	0	0
ENSG00000197241	0	0	0	0	0	0
ENSG00000142583	37	69	78	41	41	39
ENSG00000252404	0	0	0	0	0	0
ENSG00000180758	697	854	1650	583	405	579
ENSG00000228526	45	30	77	77	58	62
ENSG00000284357	0	0	0	0	0	0
ENSG00000234546	3	2	4	9	5	4
ENSG00000049239	931	1154	1613	4247	2774	2590
ENSG00000171621	360	523	755	1506	1000	1126
ENSG00000284652	2	2	1	2	0	0
ENSG00000284693	8	5	10	21	16	11
ENSG00000252956	0	0	0	0	0	0
ENSG00000235263	0	0	0	0	0	0
ENSG00000171612	368	457	795	285	203	284
ENSG00000231181	1	4	5	3	1	4
ENSG00000188807	208	241	511	413	187	403
ENSG00000171608	397	519	827	678	451	586
ENSG00000179840	0	0	0	0	0	0
ENSG00000233268	0	0	0	0	0	0
ENSG00000231789	1	15	18	8	14	26
ENSG00000171603	5443	5979	10018	7995	5290	6376
ENSG00000271264	0	0	0	0	0	0
ENSG00000280113	0	0	0	0	0	0
ENSG00000178585	1247	1404	2237	1792	1084	1080
ENSG00000223989	0	0	0	0	0	0
ENSG00000162441	1221	1364	2375	1090	772	818
ENSG00000228150	0	1	2	0	0	2
ENSG00000173614	332	480	732	447	300	366
ENSG00000202415	2	4	1	3	0	0
ENSG00000283611	0	0	0	0	0	0
ENSG00000265521	0	0	1	0	2	0
ENSG00000241326	0	0	0	0	0	0
ENSG00000162444	14	14	45	2	2	7
ENSG00000130939	1818	2374	4140	2385	1554	2021
ENSG00000224340	0	0	0	0	0	0
ENSG00000233623	0	0	0	0	0	0
ENSG00000201746	0	0	0	1	0	0
ENSG00000054523	1994	2352	4363	2142	1415	1591
ENSG00000264881	0	0	0	0	0	0
ENSG00000199562	0	0	0	0	0	0
ENSG00000264501	0	0	0	0	0	0
ENSG00000284735	0	0	0	0	0	1
ENSG00000284642	3	2	4	2	1	3
ENSG00000142657	3212	3864	6601	5312	3578	4426
ENSG00000271989	0	0	1	1	0	0
ENSG00000251503	0	0	0	0	0	0
ENSG00000175279	38	44	80	28	20	29
ENSG00000241563	0	0	0	0	0	0
ENSG00000160049	950	1344	2131	1571	1102	1427
ENSG00000203469	0	0	0	0	0	0
ENSG00000142655	547	684	1216	674	466	584
ENSG00000243267	0	0	1	1	0	1
ENSG00000130940	193	372	689	266	319	549
ENSG00000272078	0	0	0	0	0	1
ENSG00000225158	0	0	0	0	0	0
ENSG00000175262	0	0	2	0	0	2
ENSG00000215785	0	0	0	0	0	0
ENSG00000120948	1987	2012	4017	2289	1350	1853
ENSG00000277726	0	0	0	0	0	0
ENSG00000009724	1	0	2	0	0	2
ENSG00000271895	3	8	12	9	4	9
ENSG00000116649	1436	1692	3390	2032	1054	1843
ENSG00000171824	2361	3008	5458	3569	2308	2909
ENSG00000226849	4	2	6	5	2	2
ENSG00000230337	4	3	9	2	0	3
ENSG00000198793	1061	1421	2705	2225	1434	2114
ENSG00000225602	0	0	0	0	0	0
ENSG00000253086	0	0	0	0	0	0
ENSG00000171819	0	0	0	0	0	0
ENSG00000207451	0	0	0	0	0	0
ENSG00000238173	0	2	4	0	4	1
ENSG00000120942	353	398	693	680	321	400
ENSG00000238199	0	0	3	1	0	0
ENSG00000284646	0	0	0	0	0	0
ENSG00000224338	0	0	0	0	0	0
ENSG00000204624	2	2	7	2	3	5
ENSG00000235643	0	0	0	0	0	0
ENSG00000284708	0	0	0	0	0	0
ENSG00000116661	85	208	370	238	376	701
ENSG00000132879	255	343	620	394	324	505
ENSG00000116663	107	130	268	109	111	134
ENSG00000116670	822	801	1349	854	519	637
ENSG00000162490	6	5	13	12	9	3
ENSG00000177674	720	898	1436	688	514	648
ENSG00000215910	2	0	2	0	3	6
ENSG00000177553	0	0	1	0	0	0
ENSG00000177000	648	771	1383	1081	860	1123
ENSG00000011021	960	1110	2307	1415	1062	1562
ENSG00000242349	8	11	25	13	13	28
ENSG00000276470	0	0	0	0	0	0
ENSG00000278852	0	0	0	0	0	0
ENSG00000175206	0	0	0	0	0	0
ENSG00000275915	0	0	0	0	0	0
ENSG00000120937	0	16	18	0	0	0
ENSG00000224904	0	0	1	0	0	0
ENSG00000199347	1	0	4	3	4	1
ENSG00000201801	0	0	0	0	0	0
ENSG00000116685	538	781	1267	1857	1264	1545
ENSG00000083444	3420	4662	6715	8744	6539	6676
ENSG00000116688	3433	4337	8290	4247	2984	4317
ENSG00000270914	0	0	0	0	0	0
ENSG00000116691	304	332	809	445	261	472
ENSG00000202461	0	0	0	0	0	0
ENSG00000276869	0	0	0	0	0	0
ENSG00000243539	0	0	0	0	0	0
ENSG00000120949	1	1	2	1	2	2
ENSG00000201135	0	0	0	0	0	0
ENSG00000227875	0	0	0	0	0	0
ENSG00000283789	0	0	0	0	0	0
ENSG00000028137	278	562	974	231	389	723
ENSG00000263676	0	0	0	0	0	0
ENSG00000225196	0	0	0	0	0	0
ENSG00000252969	0	0	0	0	0	0
ENSG00000048707	788	965	1773	1205	938	1106
ENSG00000239149	0	0	1	0	0	0
ENSG00000229484	0	0	1	0	0	0
ENSG00000162496	250	335	412	236	271	285
ENSG00000221340	1	0	0	0	0	0
ENSG00000276830	0	0	0	0	0	0
ENSG00000272482	1	4	2	0	0	2
ENSG00000204518	0	0	0	0	0	0
ENSG00000226166	0	0	0	0	0	0
ENSG00000188984	0	0	0	0	0	0
ENSG00000157330	0	0	0	0	0	0
ENSG00000116726	0	0	0	0	0	0
ENSG00000116721	0	0	0	0	0	0
ENSG00000228338	0	0	0	0	0	0
ENSG00000239810	0	0	0	0	0	0
ENSG00000231103	0	0	0	0	0	0
ENSG00000179172	1	4	11	4	6	8
ENSG00000120952	0	0	0	0	0	0
ENSG00000243073	0	0	0	0	0	0
ENSG00000187545	0	0	0	0	0	0
ENSG00000204510	0	0	0	0	0	0
ENSG00000207434	0	0	0	0	0	0
ENSG00000234064	0	0	0	0	0	0
ENSG00000232423	0	0	0	0	0	0
ENSG00000274178	0	0	0	0	0	0
ENSG00000274764	0	0	0	0	0	0
ENSG00000277058	1	0	1	0	2	0
ENSG00000229571	0	0	0	0	0	0
ENSG00000277862	0	0	0	0	0	0
ENSG00000236179	0	0	0	0	0	0
ENSG00000275774	0	0	1	1	1	0
ENSG00000229978	0	0	0	0	0	0
ENSG00000233336	0	0	0	0	0	0
ENSG00000280267	0	0	0	0	0	0
ENSG00000179412	0	0	0	0	0	0
ENSG00000204505	0	0	0	0	0	0
ENSG00000279169	0	0	0	0	0	0
ENSG00000279804	0	0	0	0	0	0
ENSG00000250894	0	0	0	0	0	0
ENSG00000270601	0	0	0	0	0	0
ENSG00000231219	0	0	0	0	0	0
ENSG00000207511	0	0	0	0	0	0
ENSG00000182330	0	0	0	0	0	0
ENSG00000237700	0	0	0	0	0	0
ENSG00000204501	0	0	0	0	0	0
ENSG00000228229	0	0	0	0	0	0
ENSG00000204481	0	0	0	0	0	0
ENSG00000204480	0	0	0	0	0	0
ENSG00000204479	0	0	0	0	0	0
ENSG00000204478	0	0	0	0	0	0
ENSG00000162494	0	0	0	0	0	0
ENSG00000259961	0	0	0	0	0	0
ENSG00000215909	0	0	0	0	0	0
ENSG00000162493	2	0	0	2	0	0
ENSG00000222952	0	0	0	0	0	0
ENSG00000237445	0	0	0	0	0	0
ENSG00000253085	0	0	0	0	0	0
ENSG00000116731	820	794	1568	721	472	531
ENSG00000189337	491	628	1183	707	352	568
ENSG00000252151	0	0	0	0	0	0
ENSG00000231606	0	0	1	0	0	0
ENSG00000234593	7	5	12	6	7	9
ENSG00000235829	0	0	0	0	0	0
ENSG00000175147	11	6	12	12	9	26
ENSG00000171729	316	435	776	427	350	510
ENSG00000204464	0	0	0	1	0	0
ENSG00000215720	0	0	0	0	0	0
ENSG00000278480	0	0	1	0	0	1
ENSG00000142621	32	45	93	44	39	44
ENSG00000233485	0	0	1	5	0	1
ENSG00000236045	0	0	0	1	0	0
ENSG00000228140	14	11	33	28	16	14
ENSG00000142634	4512	5717	8546	4998	3280	3828
ENSG00000162438	4	2	3	4	1	2
ENSG00000142615	0	0	0	0	0	1
ENSG00000215704	0	0	0	0	0	0
ENSG00000132906	472	469	866	408	242	293
ENSG00000116138	938	1109	2127	949	746	1032
ENSG00000251866	0	0	0	0	0	0
ENSG00000272510	0	0	0	0	1	0
ENSG00000116771	47	49	107	66	34	57
ENSG00000237301	0	1	3	2	1	5
ENSG00000235084	6	14	8	7	10	8
ENSG00000252417	0	0	0	0	0	0
ENSG00000236500	0	0	0	0	0	0
ENSG00000197312	914	1023	1874	793	518	637
ENSG00000215695	0	0	0	0	0	0
ENSG00000271742	0	0	2	0	0	0
ENSG00000116786	1611	2055	4217	2073	1438	2187
ENSG00000237938	0	0	0	0	0	0
ENSG00000162461	9	11	27	15	5	11
ENSG00000224459	0	0	0	0	0	0
ENSG00000162460	0	0	0	0	0	0
ENSG00000162458	324	516	894	674	579	802
ENSG00000224321	2	3	3	2	6	4
ENSG00000233954	149	192	332	191	103	189
ENSG00000178715	5	5	11	3	3	7
ENSG00000179743	25	24	34	24	23	23
ENSG00000065526	1460	1658	3527	2362	1670	2441
ENSG00000270620	0	0	0	0	0	0
ENSG00000116809	560	584	1204	599	438	673
ENSG00000234607	0	0	0	0	0	0
ENSG00000231353	0	0	0	0	0	0
ENSG00000275503	0	0	0	0	0	0
ENSG00000224966	0	0	0	0	0	0
ENSG00000183888	0	0	0	0	0	0
ENSG00000233078	0	0	0	0	0	0
ENSG00000173641	0	0	0	1	0	0
ENSG00000186510	0	0	1	1	0	0
ENSG00000232456	0	0	0	0	0	0
ENSG00000184908	2	0	4	4	2	1
ENSG00000185519	3	6	9	4	6	6
ENSG00000142627	6571	8683	16785	9959	7383	12444
ENSG00000227959	9	17	18	4	6	4
ENSG00000224621	9	17	33	7	5	7
ENSG00000234166	0	0	0	0	0	0
ENSG00000142632	302	282	598	248	149	192
ENSG00000237276	14	27	51	29	40	48
ENSG00000132881	21	30	56	36	33	54
ENSG00000233929	0	2	7	3	0	0
ENSG00000037637	864	1058	1845	995	664	888
ENSG00000055070	3731	4602	7251	5922	3826	4607
ENSG00000226457	4	1	6	4	2	2
ENSG00000187144	0	0	2	0	0	0
ENSG00000157191	1646	2417	4164	2659	2123	2775
ENSG00000226029	3	3	9	4	1	6
ENSG00000080947	45	31	78	73	26	35
ENSG00000206652	2	0	0	0	0	0
ENSG00000261135	0	1	0	0	0	0
ENSG00000224174	0	0	1	1	0	0
ENSG00000233421	0	0	0	0	0	0
ENSG00000277344	0	0	0	0	0	0
ENSG00000225710	0	0	0	1	0	0
ENSG00000219481	422	422	906	629	321	465
ENSG00000271732	0	0	0	0	0	0
ENSG00000215908	532	451	1086	493	305	421
ENSG00000283773	0	0	0	0	0	0
ENSG00000186301	52	38	76	25	9	12
ENSG00000282143	0	0	0	0	0	0
ENSG00000207513	0	0	0	0	0	0
ENSG00000280114	0	0	0	0	0	0
ENSG00000236698	19	31	81	39	25	30
ENSG00000268869	0	0	0	0	0	0
ENSG00000279151	0	0	0	0	0	0
ENSG00000282740	0	0	0	0	0	0
ENSG00000058453	198	163	333	378	167	222
ENSG00000227684	0	0	0	0	0	0
ENSG00000207389	0	0	0	0	0	0
ENSG00000186715	3	1	7	2	0	0
ENSG00000223643	0	0	0	0	0	0
ENSG00000230239	0	0	0	0	0	0
ENSG00000263811	0	0	0	0	0	0
ENSG00000228549	0	0	0	0	0	0
ENSG00000277234	0	0	0	0	0	0
ENSG00000238142	58	62	83	49	35	37
ENSG00000235241	0	0	0	0	0	0
ENSG00000207005	0	0	0	0	0	0
ENSG00000272426	0	0	0	0	0	0
ENSG00000117122	163	109	152	450	179	160
ENSG00000226526	0	0	3	0	0	0
ENSG00000159363	2561	2312	4387	2898	1445	2157
ENSG00000117118	1746	2284	3896	2072	1482	1806
ENSG00000117115	1	0	0	1	3	0
ENSG00000204362	175	134	348	158	49	83
ENSG00000282843	0	0	0	1	0	0
ENSG00000142623	184	103	238	226	106	80
ENSG00000142619	7	4	3	19	11	16
ENSG00000266634	0	0	0	1	0	0
ENSG00000159339	0	0	0	5	1	2
ENSG00000276747	0	0	0	0	0	0
ENSG00000227751	0	0	0	0	0	0
ENSG00000179051	4054	4352	7893	4207	2215	3094
ENSG00000074964	537	596	1164	668	548	721
ENSG00000236648	0	0	0	0	0	0
ENSG00000117148	0	0	0	0	1	0
ENSG00000284653	0	0	0	0	0	0
ENSG00000261781	0	0	0	0	0	0
ENSG00000117154	0	0	0	0	0	0
ENSG00000280222	0	0	0	0	0	0
ENSG00000230035	0	0	0	0	0	0
ENSG00000225387	0	0	0	0	0	0
ENSG00000179023	1	0	0	0	1	0
ENSG00000235282	1	0	0	0	0	0
ENSG00000225478	0	0	0	0	0	0
ENSG00000009709	0	0	0	0	0	0
ENSG00000179002	0	0	0	0	0	0
ENSG00000255275	0	0	0	0	0	0
ENSG00000159423	54	88	136	200	134	218
ENSG00000265606	0	0	0	0	0	0
ENSG00000221662	0	0	3	0	0	0
ENSG00000169991	1050	1388	2538	2557	1379	1880
ENSG00000272084	6	4	15	9	8	10
ENSG00000127481	4102	4798	11484	4654	3671	5584
ENSG00000230424	9	3	7	7	10	8
ENSG00000127463	2234	3088	5132	3481	2453	3129
ENSG00000053372	1395	1768	3058	1451	988	1232
ENSG00000211454	3	1	5	6	4	3
ENSG00000162482	6	1	11	5	7	5
ENSG00000270728	0	0	0	0	0	0
ENSG00000053371	1315	1394	2464	1305	846	995
ENSG00000200403	0	1	1	0	1	0
ENSG00000040487	666	805	1666	513	413	629
ENSG00000077549	4571	5677	9238	6314	4276	5231
ENSG00000240490	0	0	0	0	0	0
ENSG00000201609	0	0	0	0	0	0
ENSG00000235185	0	0	0	0	0	0
ENSG00000173436	122	135	295	218	139	228
ENSG00000158747	1139	1467	2319	1170	867	1036
ENSG00000270136	0	0	0	0	0	0
ENSG00000226396	7	8	13	12	5	5
ENSG00000158748	0	1	1	0	0	0
ENSG00000162542	468	644	1150	652	466	659
ENSG00000178828	0	0	0	0	0	0
ENSG00000235434	0	0	0	0	0	0
ENSG00000169914	740	759	1930	483	339	448
ENSG00000188784	0	0	0	0	0	0
ENSG00000242688	0	0	0	0	0	0
ENSG00000188257	1	1	1	1	0	0
ENSG00000127472	0	0	0	0	2	0
ENSG00000117215	0	0	0	0	0	0
ENSG00000158786	0	0	0	0	0	0
ENSG00000227066	13	16	37	15	11	20
ENSG00000187980	0	0	0	0	0	0
ENSG00000225986	0	0	0	0	0	0
ENSG00000162543	1	0	1	1	0	3
ENSG00000228105	0	0	0	0	0	0
ENSG00000284710	0	0	0	0	0	0
ENSG00000158816	0	0	0	0	0	0
ENSG00000226664	0	0	0	0	0	0
ENSG00000236963	0	0	0	0	0	0
ENSG00000226487	0	0	0	0	0	0
ENSG00000284641	0	0	0	0	0	0
ENSG00000284743	0	0	0	0	0	0
ENSG00000162545	266	299	437	344	165	191
ENSG00000090432	191	281	408	1286	890	1262
ENSG00000215520	0	0	0	0	0	0
ENSG00000183114	0	0	0	0	0	0
ENSG00000158825	1470	2592	5041	1708	1924	3994
ENSG00000158828	3748	5903	10643	4326	4003	6117
ENSG00000284005	0	0	0	0	0	0
ENSG00000117242	114	150	230	218	155	205
ENSG00000244038	6092	7631	12728	7744	5585	6865
ENSG00000117245	11	18	55	12	3	18
ENSG00000235432	0	0	0	0	0	0
ENSG00000189410	179	288	786	158	146	361
ENSG00000233069	0	0	0	0	0	0
ENSG00000127483	5099	5276	10529	6995	4551	5258
ENSG00000075151	2066	2856	5337	4148	3266	4490
ENSG00000251914	0	0	0	0	0	0
ENSG00000221808	0	0	0	0	0	0
ENSG00000233072	0	0	1	0	0	0
ENSG00000236073	0	0	0	1	0	0
ENSG00000235112	0	0	0	0	0	0
ENSG00000117298	1972	3195	4375	10507	6897	8188
ENSG00000236936	2	0	0	1	0	0
ENSG00000231105	7	2	1	1	4	0
ENSG00000236216	2	0	1	2	1	0
ENSG00000228823	0	0	0	0	0	1
ENSG00000236009	0	0	0	0	0	0
ENSG00000227001	1	1	2	6	4	3
ENSG00000187952	1	1	4	3	0	2
ENSG00000186543	0	0	0	0	0	0
ENSG00000142794	200	302	483	467	306	416
ENSG00000176378	0	0	0	0	0	0
ENSG00000162551	0	0	2	1	1	2
ENSG00000233431	0	0	0	0	0	0
ENSG00000076864	51	61	116	51	43	66
ENSG00000090686	2464	2785	5026	3050	2074	2396
ENSG00000231978	0	0	0	0	0	0
ENSG00000187942	0	0	0	1	1	3
ENSG00000142798	1414	2224	4509	3180	3570	6054
ENSG00000232037	0	0	3	1	0	0
ENSG00000283234	0	0	0	0	0	0
ENSG00000219073	0	0	0	0	0	0
ENSG00000273610	0	0	0	0	0	0
ENSG00000201919	0	0	0	0	0	0
ENSG00000142789	0	0	0	0	0	0
ENSG00000278124	0	0	0	0	0	0
ENSG00000201273	0	0	0	0	0	0
ENSG00000228397	0	1	0	0	2	2
ENSG00000218510	344	310	552	302	222	230
ENSG00000070831	7520	9252	14647	12680	8306	8937
ENSG00000230068	0	0	0	1	0	0
ENSG00000271428	0	0	0	0	0	0
ENSG00000271840	0	0	0	0	0	0
ENSG00000162552	15	22	58	10	2	9
ENSG00000266564	0	0	0	0	0	0
ENSG00000234397	1	1	4	1	4	1
ENSG00000279625	0	0	0	0	0	0
ENSG00000184677	1303	1334	3026	1576	1069	1446
ENSG00000237200	6	6	15	5	5	6
ENSG00000070886	0	0	0	0	1	0
ENSG00000276835	0	0	0	0	0	0
ENSG00000173372	0	0	0	0	0	0
ENSG00000159189	0	0	0	0	0	0
ENSG00000173369	0	0	0	0	0	0
ENSG00000133216	857	1080	1853	2323	1468	1954
ENSG00000265422	0	0	0	0	0	0
ENSG00000225952	0	0	0	0	0	0
ENSG00000264014	0	0	0	0	0	0
ENSG00000215906	0	0	0	0	0	0
ENSG00000227868	0	0	0	0	0	1
ENSG00000004487	3085	3679	6288	3721	2540	2990
ENSG00000240553	0	0	0	0	0	0
ENSG00000263793	0	0	0	0	0	0
ENSG00000266802	0	0	0	0	0	0
ENSG00000169641	1066	1296	2368	3500	2434	2998
ENSG00000229010	0	0	0	0	0	0
ENSG00000206935	0	0	0	0	0	0
ENSG00000252578	0	0	0	0	0	0
ENSG00000179546	229	241	496	301	182	235
ENSG00000215381	0	2	0	0	2	0
ENSG00000261326	31	12	62	49	18	25
ENSG00000284726	0	0	0	0	0	0
ENSG00000125944	4881	5796	10264	5769	3924	4200
ENSG00000125945	443	536	845	885	552	568
ENSG00000249087	58	37	112	64	31	32
ENSG00000201405	0	0	0	0	0	0
ENSG00000271420	9	0	8	4	4	3
ENSG00000204219	1221	1517	2070	1065	1020	1000
ENSG00000232482	0	0	0	0	0	0
ENSG00000088280	650	917	1423	1662	1300	1491
ENSG00000007968	90	97	203	170	97	130
ENSG00000235052	1	0	2	0	0	1
ENSG00000117318	5	29	37	66	123	241
ENSG00000197880	0	0	0	0	0	0
ENSG00000229239	0	0	0	0	0	0
ENSG00000142676	10378	13549	21373	11425	8174	9277
ENSG00000011007	1740	1720	3086	1864	1106	1381
ENSG00000236810	29	25	47	17	20	15
ENSG00000057757	661	694	1377	965	529	627
ENSG00000011009	503	762	1375	1887	1359	1876
ENSG00000117308	1937	2713	4538	1922	1669	2084
ENSG00000117305	533	689	1059	583	548	563
ENSG00000179163	1886	2318	3362	2286	2023	2068
ENSG00000188822	0	0	1	0	0	0
ENSG00000229106	2	0	2	1	0	1
ENSG00000232557	0	0	0	0	0	0
ENSG00000264926	0	0	0	0	0	0
ENSG00000230228	2	1	1	3	2	1
ENSG00000189266	1878	1877	3099	2048	1302	1449
ENSG00000188529	4693	4517	9477	5746	3573	4639
ENSG00000215905	0	0	0	0	0	0
ENSG00000225315	0	1	0	0	0	0
ENSG00000142661	4	1	3	5	10	3
ENSG00000230703	0	0	0	0	0	0
ENSG00000142677	11	9	15	25	23	31
ENSG00000185436	146	179	290	150	136	184
ENSG00000230023	0	0	0	0	0	0
ENSG00000232298	0	0	1	2	0	1
ENSG00000158055	1	0	0	5	14	13
ENSG00000001460	389	545	954	506	370	477
ENSG00000001461	1350	1846	3401	2935	2073	2868
ENSG00000117602	1200	1246	1954	1298	800	807
ENSG00000264443	0	0	0	0	0	0
ENSG00000184454	0	3	7	11	20	18
ENSG00000227312	0	0	0	0	0	0
ENSG00000239106	0	0	0	0	0	0
ENSG00000133226	2967	3233	6392	3406	2118	2611
ENSG00000284699	0	0	0	0	0	0
ENSG00000169504	10745	11836	20420	14529	10825	11413
ENSG00000238482	0	0	0	0	0	0
ENSG00000020633	0	0	3	8	3	5
ENSG00000278034	0	0	0	0	0	0
ENSG00000229162	0	0	0	0	1	0
ENSG00000261025	0	0	0	0	0	1
ENSG00000264371	0	0	0	2	0	0
ENSG00000233755	0	0	0	0	0	0
ENSG00000233419	0	0	0	0	0	0
ENSG00000231953	0	0	0	0	0	0
ENSG00000117614	1391	1470	2450	1410	1054	1184
ENSG00000284602	4	4	8	4	2	5
ENSG00000284657	0	2	1	2	0	1
ENSG00000117616	788	460	1161	784	347	499
ENSG00000272432	0	2	1	3	1	4
ENSG00000261349	1	1	3	2	1	2
ENSG00000187010	0	0	1	0	0	0
ENSG00000224183	1	2	3	7	4	4
ENSG00000259984	0	0	2	2	0	1
ENSG00000183726	2269	2855	4793	3735	2539	3074
ENSG00000188672	2	3	4	5	1	0
ENSG00000238084	6	5	7	7	9	5
ENSG00000204178	612	693	1171	1210	800	1012
ENSG00000157978	1257	1953	3374	1179	941	1355
ENSG00000225643	1	2	4	5	0	5
ENSG00000117643	28	25	67	10	6	11
ENSG00000233478	0	0	0	0	0	0
ENSG00000162430	736	899	1367	2562	1217	1370
ENSG00000255054	0	0	0	0	0	0
ENSG00000228172	3	3	6	8	11	8
ENSG00000117640	759	976	1752	1242	858	1085
ENSG00000272478	0	0	0	0	0	0
ENSG00000127423	278	235	501	198	100	126
ENSG00000236528	0	1	0	0	0	0
ENSG00000182749	489	687	1105	798	590	879
ENSG00000207302	0	0	0	0	0	0
ENSG00000117632	13488	12789	21384	13016	6439	7457
ENSG00000229786	0	0	0	0	0	0
ENSG00000223624	0	0	0	0	0	0
ENSG00000283938	0	0	0	0	0	0
ENSG00000158006	233	278	441	286	179	217
ENSG00000207237	0	0	0	0	0	0
ENSG00000252190	0	0	0	0	0	0
ENSG00000252691	0	0	0	0	0	0
ENSG00000158008	1	0	1	0	1	0
ENSG00000158014	0	0	0	0	0	1
ENSG00000284309	0	0	0	0	1	0
ENSG00000158022	18	23	42	27	16	36
ENSG00000175087	535	465	861	455	264	330
ENSG00000197245	0	0	4	2	1	2
ENSG00000282872	0	0	0	0	0	0
ENSG00000236782	0	0	0	0	0	1
ENSG00000142684	245	306	660	302	183	289
ENSG00000142675	192	224	474	181	133	235
ENSG00000188782	0	0	0	0	0	0
ENSG00000236155	0	0	0	0	1	0
ENSG00000278572	0	2	1	2	2	3
ENSG00000130695	812	852	1793	1413	785	1020
ENSG00000270733	0	0	0	0	1	0
ENSG00000142669	7473	9133	15763	11440	6744	8726
ENSG00000158062	358	454	1007	376	337	457
ENSG00000169442	4	7	3	5	8	4
ENSG00000176092	53	79	190	30	34	42
ENSG00000225854	0	0	0	0	0	0
ENSG00000176083	0	0	0	0	0	0
ENSG00000131914	1	0	1	0	0	0
ENSG00000117682	954	1165	2364	1114	682	1000
ENSG00000223583	0	0	0	0	1	4
ENSG00000225891	1	0	2	3	1	1
ENSG00000198830	3792	3415	5296	5385	2424	2550
ENSG00000224129	0	0	0	0	0	0
ENSG00000117676	779	1036	1920	1364	1088	1644
ENSG00000238705	0	0	0	0	0	0
ENSG00000243905	0	0	0	0	0	0
ENSG00000252802	0	0	0	0	0	0
ENSG00000252429	0	0	0	0	0	0
ENSG00000229247	0	0	0	0	0	0
ENSG00000238316	0	0	0	0	0	0
ENSG00000235069	0	0	0	0	0	0
ENSG00000260063	3	8	4	8	6	9
ENSG00000117713	1184	1381	2506	2048	1341	1694
ENSG00000060642	436	560	830	563	450	537
ENSG00000241188	0	0	0	0	0	0
ENSG00000204160	671	847	1507	1063	567	813
ENSG00000175793	2350	2557	4985	2952	1791	2576
ENSG00000226698	0	0	0	0	0	0
ENSG00000142751	829	979	1743	1074	758	1029
ENSG00000198746	251	352	606	285	196	277
ENSG00000090273	3256	3528	6366	3607	2060	2756
ENSG00000131910	1	2	2	1	0	0
ENSG00000175707	0	0	0	0	0	0
ENSG00000172746	1	1	1	1	1	0
ENSG00000224064	0	0	0	0	0	0
ENSG00000225294	2	0	3	1	5	0
ENSG00000253368	27	25	46	66	31	49
ENSG00000158246	171	227	370	175	113	196
ENSG00000090020	344	408	789	911	533	769
ENSG00000229985	0	0	0	0	0	0
ENSG00000214973	4	2	1	7	8	9
ENSG00000225159	11	13	22	9	4	13
ENSG00000225990	0	0	1	0	0	0
ENSG00000224311	0	0	0	0	0	0
ENSG00000142784	431	469	918	2038	1230	1533
ENSG00000252098	0	0	0	0	0	0
ENSG00000243659	0	1	0	1	1	1
ENSG00000186501	426	541	961	685	396	644
ENSG00000206888	1	1	0	0	2	1
ENSG00000241547	4	7	14	17	13	13
ENSG00000142765	269	177	475	344	173	272
ENSG00000142733	760	751	1403	922	436	537
ENSG00000142748	0	0	1	0	0	0
ENSG00000174950	0	0	1	0	0	0
ENSG00000231207	0	0	0	0	0	0
ENSG00000181773	27	35	52	88	38	49
ENSG00000158195	3068	3608	6275	6181	3410	4127
ENSG00000241169	0	0	0	0	0	0
ENSG00000237429	0	0	0	0	0	0
ENSG00000126705	517	501	1053	879	625	823
ENSG00000000938	0	1	0	1	0	0
ENSG00000235912	7	11	26	7	11	7
ENSG00000233975	0	0	0	0	0	0
ENSG00000126709	144	180	364	222	183	260
ENSG00000225886	0	0	0	0	0	0
ENSG00000206767	0	0	0	0	0	0
ENSG00000226662	0	0	0	0	0	0
ENSG00000207095	0	0	0	0	0	0
ENSG00000009780	233	253	432	304	215	256
ENSG00000231344	2	3	5	0	1	1
ENSG00000230833	0	0	0	0	0	0
ENSG00000117758	1297	1280	2094	1122	667	716
ENSG00000269971	1	1	3	1	0	0
ENSG00000270031	0	3	1	0	1	0
ENSG00000223062	0	0	0	0	0	0
ENSG00000117751	1171	1410	2478	1544	1119	1218
ENSG00000252947	0	0	0	0	0	0
ENSG00000130775	120	175	246	259	172	215
ENSG00000117748	1730	1866	3464	1505	997	1337
ENSG00000130768	18	25	59	26	42	63
ENSG00000227050	0	1	0	0	0	1
ENSG00000158156	543	703	1286	550	371	644
ENSG00000158161	377	404	904	600	344	425
ENSG00000238231	0	0	0	0	0	0
ENSG00000240750	1	1	1	0	0	2
ENSG00000228589	25	29	59	35	20	23
ENSG00000228943	0	0	0	0	0	0
ENSG00000214812	0	0	2	0	1	2
ENSG00000253005	0	0	0	0	0	0
ENSG00000169403	3	3	9	6	10	9
ENSG00000126698	2855	3459	6088	3478	2328	2946
ENSG00000130770	1583	1832	3240	2009	1342	1747
ENSG00000270605	14	8	28	15	13	11
ENSG00000271398	0	0	0	0	0	0
ENSG00000130766	633	501	1057	398	285	397
ENSG00000130772	493	713	1052	558	371	444
ENSG00000204138	545	687	1262	1466	895	1190
ENSG00000206779	0	0	0	0	0	0
ENSG00000229820	1	0	3	1	0	0
ENSG00000221216	0	0	0	0	0	0
ENSG00000180198	1284	1721	2924	1980	1297	1705
ENSG00000242125	245	361	728	701	470	699
ENSG00000274266	0	0	0	0	0	0
ENSG00000200087	5	12	5	6	2	5
ENSG00000231468	0	0	0	0	0	0
ENSG00000279443	11	13	20	22	18	29
ENSG00000180098	401	393	699	487	371	397
ENSG00000197989	154	188	455	303	158	264
ENSG00000221539	5	10	12	14	7	1
ENSG00000278274	0	0	0	0	0	0
ENSG00000273544	0	0	0	0	0	0
ENSG00000274582	0	0	0	0	0	0
ENSG00000280498	0	0	0	0	0	0
ENSG00000120656	79	79	115	134	100	84
ENSG00000188060	49	57	119	114	72	101
ENSG00000229388	5	6	9	7	8	12
ENSG00000270103	0	0	0	0	0	0
ENSG00000274978	0	0	0	0	0	0
ENSG00000162419	422	495	835	611	414	448
ENSG00000252777	0	0	0	0	0	0
ENSG00000198492	2558	3179	5644	3080	2152	2706
ENSG00000116329	1	1	1	1	0	0
ENSG00000233427	2	5	12	4	6	11
ENSG00000199756	0	0	0	0	0	0
ENSG00000159023	807	1087	2064	1105	1019	1281
ENSG00000225616	9	11	19	12	11	14
ENSG00000206704	0	0	0	0	0	0
ENSG00000277958	0	0	0	0	0	0
ENSG00000253304	424	453	840	744	430	500
ENSG00000225750	0	0	1	0	0	0
ENSG00000116350	2258	2582	4602	3033	1840	2144
ENSG00000277916	0	0	0	0	0	0
ENSG00000116353	246	279	449	313	206	214
ENSG00000237934	0	0	0	0	0	0
ENSG00000060656	674	720	1141	1611	936	1050
ENSG00000230523	0	0	0	0	0	0
ENSG00000225011	0	0	0	0	0	0
ENSG00000228176	0	0	0	0	0	0
ENSG00000284676	0	0	0	0	0	0
ENSG00000270927	0	0	0	0	0	0
ENSG00000233399	0	0	0	0	0	0
ENSG00000233372	0	0	0	0	0	0
ENSG00000231251	0	0	0	0	0	0
ENSG00000236335	0	0	0	0	0	0
ENSG00000231949	0	0	0	0	0	0
ENSG00000162510	4	0	5	2	0	4
ENSG00000186056	48	34	81	45	23	30
ENSG00000162511	939	730	1224	1436	991	1194
ENSG00000264773	0	0	1	0	0	0
ENSG00000229607	0	0	0	0	0	0
ENSG00000223382	2	1	4	0	2	2
ENSG00000222784	0	0	0	0	0	0
ENSG00000235143	0	0	0	0	0	0
ENSG00000162512	1419	2095	3521	3736	3107	4628
ENSG00000266210	0	0	0	0	0	0
ENSG00000134644	2110	2529	4393	3070	2018	2573
ENSG00000237329	0	0	0	0	0	0
ENSG00000232768	0	0	0	0	0	0
ENSG00000215900	0	0	0	1	0	0
ENSG00000225142	0	0	0	0	0	0
ENSG00000084628	0	0	2	2	2	4
ENSG00000060688	1133	1212	2270	1331	824	997
ENSG00000229447	2	0	2	1	1	0
ENSG00000121766	847	1027	1788	1040	675	783
ENSG00000229044	0	0	0	0	0	0
ENSG00000121769	10	29	49	15	34	92
ENSG00000168528	692	1296	1846	3623	2632	3646
ENSG00000215899	2	4	5	4	5	5
ENSG00000206981	0	0	0	0	0	0
ENSG00000260386	0	0	0	0	1	0
ENSG00000265961	0	0	0	0	0	0
ENSG00000284543	4	1	11	1	3	0
ENSG00000229167	2	0	4	3	0	1
ENSG00000142910	1443	1247	2833	2310	1315	2033
ENSG00000121764	0	0	0	0	0	0
ENSG00000162517	1145	1513	2460	1808	1236	1485
ENSG00000235790	0	1	1	1	0	0
ENSG00000264078	0	0	1	0	0	0
ENSG00000084636	169	117	308	124	67	121
ENSG00000121753	76	59	167	114	45	90
ENSG00000266580	0	0	0	0	0	0
ENSG00000254545	0	1	0	0	0	0
ENSG00000134668	81	69	162	227	120	138
ENSG00000203620	1	0	0	0	0	0
ENSG00000269967	2	1	3	3	0	4
ENSG00000184007	4507	6634	10389	11741	11206	12230
ENSG00000228634	0	0	0	0	0	0
ENSG00000284702	0	0	0	0	0	0
ENSG00000121774	3495	4447	7115	4849	3061	3449
ENSG00000203325	0	0	0	0	0	0
ENSG00000121775	304	291	535	458	240	348
ENSG00000266203	0	0	0	0	0	0
ENSG00000276493	0	0	1	0	0	0
ENSG00000025800	2475	3437	5805	3272	2442	3171
ENSG00000250135	0	0	0	0	0	0
ENSG00000084652	2862	3441	6301	3768	2484	3194
ENSG00000160050	138	171	247	153	86	118
ENSG00000224066	9	10	24	14	5	12
ENSG00000160051	129	108	194	94	58	77
ENSG00000222046	0	0	0	0	0	1
ENSG00000160055	127	158	351	246	171	225
ENSG00000084623	5046	6805	11547	7015	4740	6073
ENSG00000220785	34	28	93	143	83	111
ENSG00000183615	5	8	9	10	6	18
ENSG00000182866	2	4	3	2	2	1
ENSG00000277617	0	0	0	0	0	0
ENSG00000252450	0	0	0	0	0	0
ENSG00000116478	1936	2426	4036	3628	2655	2859
ENSG00000175130	675	813	1005	3578	2284	1966
ENSG00000233775	1	0	0	0	0	1
ENSG00000162526	4	2	4	2	2	1
ENSG00000225828	143	109	296	174	109	152
ENSG00000160058	1952	2286	4157	2405	1647	2077
ENSG00000224333	0	0	0	0	0	0
ENSG00000270850	0	0	0	0	0	0
ENSG00000229259	0	0	0	0	0	0
ENSG00000263529	0	0	0	0	0	0
ENSG00000254553	0	0	0	0	0	0
ENSG00000273274	0	0	0	0	0	0
ENSG00000160062	192	156	335	241	127	161
ENSG00000176261	388	539	983	528	421	541
ENSG00000200591	0	0	0	0	0	0
ENSG00000162521	4266	4673	8424	4314	2824	3443
ENSG00000162520	126	152	277	319	235	288
ENSG00000224409	0	0	0	0	0	1
ENSG00000162522	2088	2777	5513	3118	2475	3910
ENSG00000134684	3796	3719	7201	3421	1860	2219
ENSG00000116497	1795	1769	3264	1273	831	952
ENSG00000160097	0	3	1	1	0	4
ENSG00000121905	0	1	0	2	2	4
ENSG00000121900	685	825	1433	790	424	593
ENSG00000116514	796	923	1677	834	585	696
ENSG00000278966	0	0	0	0	0	0
ENSG00000217644	0	0	0	0	0	0
ENSG00000239670	0	0	0	0	0	0
ENSG00000236065	0	0	0	0	0	0
ENSG00000004455	2972	3570	5704	3861	2463	2733
ENSG00000276645	0	0	0	0	0	1
ENSG00000142920	224	267	486	402	286	358
ENSG00000278997	2	1	4	10	9	9
ENSG00000116525	88	111	240	175	126	189
ENSG00000279179	1	0	0	1	0	0
ENSG00000284721	0	0	0	0	0	0
ENSG00000160094	236	214	415	454	249	309
ENSG00000270115	6	3	9	15	2	2
ENSG00000184389	1	0	0	0	2	1
ENSG00000225313	0	2	0	0	0	3
ENSG00000134686	3594	4186	6795	5873	3920	4179
ENSG00000284154	0	1	0	1	0	2
ENSG00000222112	3	1	3	3	3	4
ENSG00000233246	1	1	1	1	3	2
ENSG00000234512	0	0	0	0	0	0
ENSG00000121903	170	141	323	222	141	181
ENSG00000235907	0	0	0	0	0	0
ENSG00000121904	0	0	0	0	0	0
ENSG00000227000	0	0	0	0	0	0
ENSG00000176256	0	0	0	0	0	0
ENSG00000231163	0	0	0	0	0	0
ENSG00000201148	0	0	0	0	0	0
ENSG00000142698	0	0	0	0	0	0
ENSG00000270241	0	0	0	0	0	0
ENSG00000207941	0	0	0	0	0	0
ENSG00000163866	631	851	1600	971	676	818
ENSG00000189280	2	0	0	1	0	0
ENSG00000189433	2	1	11	0	1	1
ENSG00000255811	0	1	0	0	0	0
ENSG00000188910	114	176	544	41	41	148
ENSG00000187513	0	0	0	0	0	0
ENSG00000230163	0	0	0	0	0	0
ENSG00000116544	0	0	0	0	0	0
ENSG00000284773	1	3	3	10	9	6
ENSG00000241014	1	4	5	9	7	5
ENSG00000271741	0	0	0	0	0	0
ENSG00000243749	0	0	0	0	0	0
ENSG00000163867	390	406	725	307	241	219
ENSG00000233940	0	0	0	0	0	0
ENSG00000197056	730	938	1518	837	653	784
ENSG00000228348	0	1	1	0	1	0
ENSG00000284640	0	0	0	2	1	0
ENSG00000116560	5215	5093	9624	6680	3781	4762
ENSG00000201868	0	0	0	0	0	0
ENSG00000146463	1695	2074	3499	2615	1976	2253
ENSG00000240374	0	0	0	0	0	0
ENSG00000201542	0	0	0	0	0	0
ENSG00000229994	9	16	30	14	8	9
ENSG00000227409	0	0	0	0	0	0
ENSG00000278702	0	0	0	0	0	0
ENSG00000142687	2042	2435	4052	2836	2060	2434
ENSG00000236274	0	0	0	0	0	0
ENSG00000020129	672	778	1539	879	554	774
ENSG00000239636	1	3	6	3	0	0
ENSG00000116819	76	85	209	97	57	86
ENSG00000126067	3345	3890	6997	4897	3125	3980
ENSG00000142686	513	626	1130	793	490	712
ENSG00000092853	1265	1392	2773	1195	564	811
ENSG00000232335	0	0	0	0	1	0
ENSG00000134698	690	720	1437	723	503	507
ENSG00000092847	722	832	1521	1312	784	925
ENSG00000271164	0	0	0	0	0	0
ENSG00000271914	1	0	0	2	0	3
ENSG00000126070	761	723	1531	637	382	475
ENSG00000271554	0	0	0	1	0	0
ENSG00000232862	0	0	0	0	0	1
ENSG00000092850	1	1	2	2	0	0
ENSG00000116863	914	1168	2089	1324	992	1343
ENSG00000171812	32	36	40	74	62	45
ENSG00000054116	1601	2012	3732	1724	1344	1671
ENSG00000116871	2084	2610	4581	4321	2784	3806
ENSG00000264592	0	0	0	0	0	0
ENSG00000054118	3969	5069	8434	5662	3978	4758
ENSG00000231849	0	0	0	0	0	0
ENSG00000214193	304	290	504	495	302	312
ENSG00000142694	0	0	1	1	1	0
ENSG00000116883	137	145	194	203	122	147
ENSG00000196182	1320	1846	3208	3158	1935	2545
ENSG00000181817	420	525	952	558	382	489
ENSG00000222821	0	0	0	0	0	0
ENSG00000116885	133	168	283	136	101	85
ENSG00000201448	0	0	2	0	0	1
ENSG00000116898	1167	1618	2834	1378	1084	1393
ENSG00000119535	0	0	0	0	0	0
ENSG00000230214	0	0	0	0	0	0
ENSG00000284705	0	0	0	0	0	0
ENSG00000284720	0	0	0	0	0	0
ENSG00000234481	0	0	0	0	0	0
ENSG00000163873	0	0	0	0	0	0
ENSG00000284650	0	0	0	0	0	0
ENSG00000264698	0	0	0	0	0	0
ENSG00000207328	0	0	0	0	0	0
ENSG00000223944	0	0	0	0	0	0
ENSG00000252368	0	0	0	0	0	0
ENSG00000230451	0	0	0	0	0	0
ENSG00000233621	39	35	51	77	68	80
ENSG00000163874	452	935	1509	720	1720	3067
ENSG00000283724	0	0	0	0	0	0
ENSG00000163875	632	672	1214	1010	628	703
ENSG00000263675	2	1	3	4	2	5
ENSG00000163877	580	626	1135	697	466	566
ENSG00000232273	0	0	0	0	0	0
ENSG00000237749	3	2	6	3	2	0
ENSG00000163879	37	21	33	77	29	40
ENSG00000134697	2139	2652	4761	2022	1386	1652
ENSG00000284748	0	0	0	0	1	0
ENSG00000169218	0	0	0	0	0	0
ENSG00000116922	540	616	1208	588	393	495
ENSG00000134690	1447	1368	2610	2270	1199	1517
ENSG00000183317	16	26	45	12	15	31
ENSG00000200421	0	0	0	0	0	0
ENSG00000214141	0	0	0	0	0	0
ENSG00000227416	0	0	0	0	1	0
ENSG00000185090	218	270	445	517	258	386
ENSG00000233728	0	0	0	0	0	1
ENSG00000196449	856	1093	2002	624	488	744
ENSG00000197982	441	521	852	534	311	470
ENSG00000188786	499	668	1219	905	674	855
ENSG00000235673	0	0	0	0	0	0
ENSG00000230955	0	0	0	0	1	0
ENSG00000204084	269	275	520	233	143	177
ENSG00000252448	0	0	0	0	0	0
ENSG00000222282	0	0	0	0	0	0
ENSG00000277168	0	0	0	0	0	0
ENSG00000183431	2455	2661	4695	3301	1892	2243
ENSG00000212541	0	0	0	0	0	0
ENSG00000183386	526	521	810	817	399	522
ENSG00000183520	1107	1168	2068	1168	811	910
ENSG00000185668	0	1	1	0	0	0
ENSG00000224592	0	0	0	0	0	0
ENSG00000223589	0	0	0	0	0	0
ENSG00000265596	0	0	0	0	0	0
ENSG00000284623	0	0	0	0	0	0
ENSG00000237290	0	0	0	0	0	0
ENSG00000275350	0	0	0	0	0	0
ENSG00000200796	0	0	0	0	0	0
ENSG00000238063	0	0	0	0	0	0
ENSG00000215895	30	26	84	27	32	31
ENSG00000284632	0	0	0	0	0	0
ENSG00000116954	955	1215	2364	988	847	1166
ENSG00000273637	0	0	0	0	0	0
ENSG00000228436	7	19	30	17	15	18
ENSG00000214114	469	501	812	537	311	384
ENSG00000274944	0	0	0	2	1	1
ENSG00000131233	0	0	0	0	0	0
ENSG00000158315	230	271	386	340	265	289
ENSG00000199963	0	0	0	0	0	0
ENSG00000207466	0	0	0	0	0	0
ENSG00000235549	0	0	0	0	0	0
ENSG00000174574	1372	1865	3310	1973	1571	1811
ENSG00000168653	2505	3242	5251	3640	2408	2592
ENSG00000127603	10033	13458	26203	12918	10703	15166
ENSG00000206654	0	0	0	0	0	0
ENSG00000222378	0	0	0	0	0	0
ENSG00000270040	0	0	0	1	0	0
ENSG00000226438	0	0	0	0	0	0
ENSG00000217897	0	0	0	0	0	0
ENSG00000183682	0	3	3	1	1	0
ENSG00000237624	0	0	0	0	0	0
ENSG00000243970	1	2	4	3	4	2
ENSG00000090621	4233	5077	8832	4710	2848	3369
ENSG00000228060	0	0	0	0	0	0
ENSG00000201457	3	3	10	2	2	5
ENSG00000163909	15	12	14	10	13	7
ENSG00000225903	0	0	0	0	0	0
ENSG00000116981	0	0	0	0	0	2
ENSG00000116983	0	0	2	0	0	4
ENSG00000084072	1019	1149	2041	985	688	809
ENSG00000225333	1	0	0	0	0	0
ENSG00000252413	0	0	0	0	0	0
ENSG00000116985	73	92	112	91	43	42
ENSG00000198754	2	2	3	2	0	0
ENSG00000261798	1	0	2	1	0	0
ENSG00000229213	0	0	0	0	0	0
ENSG00000284719	1	0	0	0	0	0
ENSG00000284678	0	0	0	0	0	0
ENSG00000043514	331	365	622	640	393	432
ENSG00000202222	0	0	0	0	0	0
ENSG00000116990	17	12	23	34	11	18
ENSG00000236546	0	0	0	1	0	3
ENSG00000207356	0	0	0	0	0	0
ENSG00000168389	216	193	434	173	95	203
ENSG00000228477	3	4	6	2	7	8
ENSG00000131236	13405	16922	28048	18968	12358	15030
ENSG00000131238	3272	4062	7055	3988	2669	3311
ENSG00000226745	0	0	0	0	0	0
ENSG00000117000	1972	2222	3821	2020	1380	1618
ENSG00000207508	0	0	0	0	0	0
ENSG00000188800	2	0	1	4	0	0
ENSG00000259943	52	43	81	72	52	54
ENSG00000084073	2625	3217	6021	3342	2522	3279
ENSG00000231296	0	0	0	0	0	0
ENSG00000049089	284	358	636	567	517	770
ENSG00000227311	1	0	3	1	3	3
ENSG00000084070	706	818	1364	936	623	705
ENSG00000213172	0	0	0	0	0	0
ENSG00000284677	0	1	0	0	0	0
ENSG00000187801	187	120	270	119	87	76
ENSG00000260920	96	78	162	83	47	61
ENSG00000279667	1	2	2	5	4	0
ENSG00000187815	133	128	202	107	50	63
ENSG00000238287	2	5	8	5	1	6
ENSG00000164002	429	445	768	384	185	286
ENSG00000227278	0	0	1	0	0	0
ENSG00000238186	0	0	0	0	0	0
ENSG00000117010	56	57	104	85	58	59
ENSG00000236505	0	0	0	0	0	0
ENSG00000233910	0	0	0	0	0	0
ENSG00000117016	153	158	222	185	111	135
ENSG00000237899	3	1	1	1	2	1
ENSG00000272145	21	12	60	20	11	22
ENSG00000066136	1084	1110	2129	1311	787	1072
ENSG00000198974	0	0	1	0	0	0
ENSG00000207962	0	0	0	0	0	0
ENSG00000117013	18	28	75	29	30	38
ENSG00000264582	0	0	0	0	0	0
ENSG00000179862	18	15	33	42	33	41
ENSG00000229528	0	0	0	1	0	0
ENSG00000228940	0	0	0	0	0	0
ENSG00000233118	0	0	0	0	0	0
ENSG00000171793	1977	2253	4693	1948	1090	1684
ENSG00000281207	15	14	38	23	4	14
ENSG00000171790	5	3	10	6	3	8
ENSG00000010803	539	723	1343	1217	889	1207
ENSG00000215893	0	0	0	0	0	0
ENSG00000235358	1	0	0	0	0	2
ENSG00000213987	0	0	0	0	0	0
ENSG00000204060	60	63	136	73	62	88
ENSG00000229901	5	2	6	4	4	2
ENSG00000252563	0	0	0	0	0	0
ENSG00000127129	218	408	698	73	38	69
ENSG00000127124	596	708	1211	1253	836	821
ENSG00000230881	0	0	0	0	0	0
ENSG00000230638	0	0	0	0	0	0
ENSG00000284895	0	0	0	0	0	0
ENSG00000227538	0	0	0	1	2	0
ENSG00000228776	0	0	0	0	0	0
ENSG00000044012	0	0	1	0	0	0
ENSG00000197273	0	0	0	0	0	0
ENSG00000198815	1549	1867	3283	2359	1677	2103
ENSG00000227527	0	0	0	0	0	0
ENSG00000177181	56	35	51	68	58	72
ENSG00000235002	0	0	0	0	0	0
ENSG00000066185	67	49	87	59	43	32
ENSG00000127125	766	800	1367	850	609	711
ENSG00000186409	24	23	46	41	27	27
ENSG00000230116	0	0	0	0	0	0
ENSG00000236876	15	22	46	30	43	35
ENSG00000200254	0	0	0	0	0	0
ENSG00000236180	0	0	0	0	0	0
ENSG00000171960	970	921	1681	1003	587	642
ENSG00000234917	0	1	3	3	1	0
ENSG00000065978	10906	13143	21983	14480	9500	10808
ENSG00000164007	0	0	0	0	0	0
ENSG00000117385	2074	2762	5088	3756	2947	3864
ENSG00000164008	62	52	112	133	76	109
ENSG00000283580	0	0	0	1	0	0
ENSG00000228452	0	0	0	0	0	0
ENSG00000274386	4	11	15	0	8	8
ENSG00000177868	256	275	437	445	317	320
ENSG00000164010	126	116	228	311	196	270
ENSG00000228192	2	5	0	4	0	1
ENSG00000164011	113	126	182	160	93	129
ENSG00000233708	0	0	0	0	0	0
ENSG00000237090	0	0	0	1	0	0
ENSG00000225099	1	0	7	2	2	2
ENSG00000117394	10254	11974	20570	17924	10722	15411
ENSG00000284138	1	0	1	1	0	0
ENSG00000227533	7	8	21	14	9	23
ENSG00000283973	1	1	1	5	1	1
ENSG00000207256	0	0	0	1	0	0
ENSG00000283136	0	0	0	0	0	0
ENSG00000277513	0	0	0	0	0	0
ENSG00000186973	7	3	9	11	7	6
ENSG00000117395	2706	3613	6589	2544	1747	2604
ENSG00000284410	0	0	0	0	0	0
ENSG00000243710	11	14	46	10	17	18
ENSG00000199240	0	0	0	0	0	0
ENSG00000179178	1	3	13	2	4	7
ENSG00000253313	0	0	0	0	1	0
ENSG00000066056	0	1	3	2	2	2
ENSG00000117400	0	0	0	0	0	1
ENSG00000234694	1	2	10	3	1	2
ENSG00000117399	1797	2068	3912	3989	2300	3255
ENSG00000066322	1441	2112	3349	3684	2492	3207
ENSG00000283836	0	0	0	0	0	0
ENSG00000159479	1071	1392	2479	1097	764	1009
ENSG00000229431	0	0	0	0	0	0
ENSG00000198198	429	545	1229	927	682	1060
ENSG00000229372	14	16	41	16	5	11
ENSG00000274975	0	0	0	0	0	0
ENSG00000178922	2391	3639	6715	2351	2018	2843
ENSG00000229348	0	0	0	0	0	0
ENSG00000142949	8432	13181	20370	11381	8920	11934
ENSG00000284989	0	0	0	0	0	0
ENSG00000066135	647	769	1314	711	514	631
ENSG00000236200	7	35	42	23	13	12
ENSG00000126091	38	33	80	40	27	46
ENSG00000229444	0	0	0	0	0	0
ENSG00000283414	0	0	0	0	0	0
ENSG00000233674	0	0	0	0	0	0
ENSG00000283477	0	0	0	0	0	0
ENSG00000224751	1	0	0	0	0	1
ENSG00000117407	298	312	524	345	277	319
ENSG00000237950	3	3	11	7	3	1
ENSG00000117408	774	909	1885	1169	731	1072
ENSG00000132768	637	799	1587	818	495	830
ENSG00000117410	1760	2568	4641	2718	2239	3349
ENSG00000117411	1138	1499	2506	2007	1312	1701
ENSG00000159214	267	244	424	268	163	201
ENSG00000196517	482	582	1111	1564	1014	1518
ENSG00000230615	86	118	170	201	170	219
ENSG00000227163	0	0	0	0	0	0
ENSG00000271647	2	3	4	1	2	4
ENSG00000239560	0	0	0	0	0	0
ENSG00000171872	35	49	75	125	82	78
ENSG00000233514	9	4	21	9	7	5
ENSG00000283039	0	0	0	0	0	0
ENSG00000226804	0	0	0	0	0	0
ENSG00000200171	0	0	0	0	0	0
ENSG00000238037	0	0	1	0	0	0
ENSG00000227994	0	0	0	0	0	0
ENSG00000271329	1	1	2	2	1	0
ENSG00000178028	1000	990	1994	1342	710	949
ENSG00000117419	1049	1216	2092	1518	898	1077
ENSG00000233602	2	0	2	4	0	1
ENSG00000199385	0	0	0	0	0	0
ENSG00000187147	1609	1945	3634	1794	1131	1473
ENSG00000263381	0	0	0	0	0	0
ENSG00000126106	197	275	367	250	214	229
ENSG00000198520	7	4	17	15	9	13
ENSG00000199377	0	3	2	1	0	2
ENSG00000200169	0	0	2	0	0	0
ENSG00000142945	2274	2084	3869	3670	1977	2462
ENSG00000225721	8	6	4	12	9	7
ENSG00000142937	12018	15299	23895	15000	11330	12571
ENSG00000264294	0	0	0	0	0	0
ENSG00000200913	4	2	9	5	3	0
ENSG00000202031	0	0	0	0	0	0
ENSG00000281859	0	0	0	0	0	0
ENSG00000207421	0	0	0	0	0	0
ENSG00000234093	0	1	2	0	5	1
ENSG00000142959	6	10	10	6	0	7
ENSG00000173846	209	257	562	387	291	506
ENSG00000188396	1	1	0	2	0	1
ENSG00000222009	44	20	67	52	34	41
ENSG00000117425	22	22	47	54	17	31
ENSG00000202444	0	0	0	0	0	0
ENSG00000226499	0	3	6	3	2	0
ENSG00000070785	891	1067	1836	1050	671	745
ENSG00000253039	0	0	0	0	0	0
ENSG00000229815	0	0	0	1	0	0
ENSG00000232369	0	0	1	0	0	1
ENSG00000268949	1	1	2	2	3	0
ENSG00000126107	1185	1550	2795	2483	1628	2083
ENSG00000126088	1860	2268	3795	2402	1675	1869
ENSG00000162415	6	1	8	35	16	30
ENSG00000234315	2	0	2	1	1	2
ENSG00000281912	9	4	14	8	2	4
ENSG00000186603	0	2	0	5	2	1
ENSG00000132781	269	227	552	310	143	249
ENSG00000132773	272	241	487	364	226	301
ENSG00000070759	153	194	422	246	243	272
ENSG00000236872	0	0	1	0	0	0
ENSG00000280670	150	132	301	71	34	78
ENSG00000132763	222	307	487	356	234	279
ENSG00000117450	7766	10964	17987	11120	8605	10855
ENSG00000234379	0	0	0	0	0	0
ENSG00000117448	811	919	1793	1458	952	1331
ENSG00000281133	0	0	1	0	0	1
ENSG00000280836	2	0	0	3	1	1
ENSG00000132780	3387	3315	5949	4348	2311	2659
ENSG00000281112	0	0	0	0	0	0
ENSG00000281825	0	0	0	0	0	0
ENSG00000159588	25	16	65	50	18	41
ENSG00000159592	2263	2868	4955	3237	2560	2816
ENSG00000225447	5	2	15	10	5	20
ENSG00000234329	8	6	20	19	14	17
ENSG00000159596	582	864	1370	960	744	852
ENSG00000197429	401	446	606	347	184	168
ENSG00000230896	14	21	28	18	10	12
ENSG00000236111	3	1	2	1	0	0
ENSG00000086015	2210	2426	4746	3001	1661	2478
ENSG00000232467	0	0	0	0	1	0
ENSG00000117461	225	209	437	260	186	211
ENSG00000278139	0	0	0	0	0	0
ENSG00000226957	0	0	1	0	0	0
ENSG00000233114	0	0	0	0	0	0
ENSG00000227857	0	0	0	0	1	0
ENSG00000117472	126	126	246	243	181	196
ENSG00000250719	0	0	0	0	0	0
ENSG00000085998	1552	2164	3500	3217	2198	2647
ENSG00000171357	3	4	9	11	9	5
ENSG00000085999	944	849	1960	769	341	518
ENSG00000132128	1155	1445	2421	2390	1601	2191
ENSG00000173660	2379	3037	5076	2560	1861	2209
ENSG00000117481	339	403	763	456	302	420
ENSG00000225779	0	0	0	0	0	0
ENSG00000117480	109	113	244	56	45	57
ENSG00000232022	6	4	13	6	7	6
ENSG00000224863	0	0	0	0	0	0
ENSG00000197587	1	0	1	8	1	0
ENSG00000282881	0	0	0	0	0	0
ENSG00000269956	0	0	0	0	0	0
ENSG00000162456	0	1	0	0	0	0
ENSG00000079277	606	690	1357	1064	784	1061
ENSG00000142961	447	470	937	587	422	527
ENSG00000123472	1476	1617	2546	1193	828	922
ENSG00000233647	0	0	0	0	0	0
ENSG00000186118	0	1	0	0	0	0
ENSG00000228237	0	0	0	0	0	0
ENSG00000159658	2950	3519	6652	3744	2694	3466
ENSG00000236476	0	0	0	0	0	0
ENSG00000142973	0	0	0	0	0	0
ENSG00000154198	0	0	0	0	0	0
ENSG00000238145	0	0	0	0	0	0
ENSG00000187048	0	0	0	0	0	0
ENSG00000259832	0	0	0	0	0	0
ENSG00000261196	0	0	0	0	0	0
ENSG00000261593	0	0	0	0	0	0
ENSG00000261290	0	0	0	0	0	0
ENSG00000186377	1	1	1	1	2	3
ENSG00000186160	0	0	0	0	0	1
ENSG00000225154	0	0	0	0	0	0
ENSG00000225506	3	2	11	6	1	8
ENSG00000162365	0	0	0	0	0	0
ENSG00000225514	0	0	0	0	0	0
ENSG00000224805	4	1	0	1	6	0
ENSG00000162366	178	384	686	173	352	522
ENSG00000162367	0	0	1	0	0	0
ENSG00000226252	0	0	0	0	0	0
ENSG00000123473	1409	1394	2416	1795	1048	1335
ENSG00000162368	4772	5212	8718	5753	4278	4283
ENSG00000225762	1	9	3	20	20	27
ENSG00000186790	2	0	1	1	0	1
ENSG00000237424	48	31	84	50	20	46
ENSG00000186564	10	10	18	16	7	11
ENSG00000271355	0	0	0	0	0	0
ENSG00000229554	0	0	0	0	0	0
ENSG00000227883	0	0	0	0	0	0
ENSG00000227947	0	0	0	0	0	0
ENSG00000269113	1	0	0	0	0	0
ENSG00000223814	0	0	0	0	0	0
ENSG00000225028	0	0	0	0	0	0
ENSG00000226133	0	0	0	0	0	0
ENSG00000231413	0	0	0	0	0	0
ENSG00000237180	0	0	0	0	0	0
ENSG00000242267	0	0	0	0	0	0
ENSG00000279096	0	0	0	0	0	0
ENSG00000223720	0	0	0	0	0	0
ENSG00000117834	0	0	0	0	0	0
ENSG00000272491	0	0	0	0	0	0
ENSG00000279214	0	0	0	0	0	0
ENSG00000132122	4	3	0	4	2	2
ENSG00000224986	0	0	0	0	0	0
ENSG00000206700	0	0	0	0	0	0
ENSG00000235105	1	7	6	10	6	9
ENSG00000223175	0	0	0	0	0	0
ENSG00000232514	0	0	0	0	0	0
ENSG00000186094	0	0	0	0	0	0
ENSG00000162373	0	0	0	0	0	0
ENSG00000229846	0	0	0	0	0	0
ENSG00000230114	0	0	0	0	0	0
ENSG00000225623	0	0	0	0	0	0
ENSG00000237478	0	0	0	0	0	0
ENSG00000215887	0	0	0	0	0	0
ENSG00000279324	0	0	0	0	0	0
ENSG00000233595	0	0	0	0	0	0
ENSG00000162374	0	0	0	0	0	0
ENSG00000230828	0	0	0	0	0	0
ENSG00000237337	0	0	0	0	0	0
ENSG00000233407	0	0	0	0	0	0
ENSG00000284696	0	0	0	0	0	0
ENSG00000284645	0	0	0	0	0	0
ENSG00000234080	0	1	0	0	0	0
ENSG00000229316	0	0	0	0	0	0
ENSG00000225671	0	0	1	1	0	1
ENSG00000142700	0	0	0	0	0	0
ENSG00000284700	0	0	0	0	0	0
ENSG00000185104	1088	1284	2318	1652	970	1132
ENSG00000225767	0	0	0	0	0	0
ENSG00000207194	0	0	0	0	0	0
ENSG00000230585	0	0	0	0	0	0
ENSG00000237130	0	0	0	0	0	0
ENSG00000123080	604	607	910	946	500	503
ENSG00000265538	0	0	0	0	0	0
ENSG00000275816	0	0	0	0	0	0
ENSG00000204006	2	1	3	3	0	0
ENSG00000200262	0	0	0	0	0	0
ENSG00000213478	3	1	4	4	2	2
ENSG00000203356	3	1	1	1	0	1
ENSG00000123091	3783	4061	7375	3327	2318	2549
ENSG00000233406	5	2	1	2	2	3
ENSG00000236434	0	0	0	0	0	0
ENSG00000085831	35	51	79	64	58	94
ENSG00000261664	0	0	0	0	0	0
ENSG00000085832	2655	3407	6347	2573	1824	2254
ENSG00000232027	0	0	0	0	0	0
ENSG00000206595	0	0	0	0	0	0
ENSG00000238140	0	0	0	0	0	0
ENSG00000227070	2	6	7	2	2	4
ENSG00000252032	0	0	0	0	0	0
ENSG00000227742	8	10	11	4	8	11
ENSG00000117859	3186	4183	7591	3629	2818	3595
ENSG00000236973	0	0	0	0	0	0
ENSG00000232846	0	0	0	0	0	0
ENSG00000212624	0	0	0	0	0	0
ENSG00000078618	6579	8303	14483	7648	5691	6749
ENSG00000266993	6	7	14	10	11	12
ENSG00000272175	0	0	1	0	1	0
ENSG00000283899	0	0	0	0	0	0
ENSG00000230604	0	0	0	0	0	0
ENSG00000169213	79	147	217	262	301	234
ENSG00000200839	0	0	0	0	0	0
ENSG00000229032	0	0	0	0	0	0
ENSG00000264613	0	0	0	0	0	0
ENSG00000117862	1355	1561	2587	1384	907	1097
ENSG00000198841	207	274	494	253	160	243
ENSG00000223390	1	1	2	1	2	1
ENSG00000228369	0	0	0	0	0	0
ENSG00000134717	2108	2198	3876	1601	1068	1188
ENSG00000157077	1613	1956	3421	1448	973	1297
ENSG00000241745	0	0	0	0	0	0
ENSG00000228407	1	1	4	1	3	2
ENSG00000223429	0	0	0	0	0	0
ENSG00000224255	0	0	0	0	0	0
ENSG00000236004	0	0	0	0	0	0
ENSG00000237663	0	0	0	0	0	0
ENSG00000213735	0	2	0	1	0	0
ENSG00000154222	1548	1997	3629	1950	1453	1908
ENSG00000272100	0	0	1	0	0	0
ENSG00000224680	0	5	5	1	0	1
ENSG00000085840	483	442	938	396	175	233
ENSG00000134748	1502	1329	2537	1408	780	919
ENSG00000134744	1563	1877	3400	1867	1300	1598
ENSG00000272371	0	0	0	0	0	0
ENSG00000236290	0	0	0	0	0	0
ENSG00000116157	58	90	126	144	105	126
ENSG00000182183	0	0	1	0	0	0
ENSG00000162377	1066	1332	2419	953	568	816
ENSG00000233664	0	0	0	0	0	0
ENSG00000239640	0	0	0	0	0	0
ENSG00000162378	1289	1750	2879	1649	1263	1290
ENSG00000252018	0	0	0	0	0	0
ENSG00000228929	37	47	108	50	41	45
ENSG00000206627	0	0	0	0	0	0
ENSG00000203995	192	247	499	209	123	179
ENSG00000242391	0	0	0	0	0	0
ENSG00000121310	704	772	1690	1000	656	895
ENSG00000230953	0	0	0	0	2	1
ENSG00000231866	0	1	0	0	0	0
ENSG00000116171	3724	4610	7827	4711	3878	4360
ENSG00000264834	0	0	1	0	0	0
ENSG00000266188	0	0	0	0	0	0
ENSG00000265815	0	0	0	0	0	0
ENSG00000237279	0	0	0	0	0	0
ENSG00000236360	30	35	64	23	11	27
ENSG00000226147	0	0	0	1	0	0
ENSG00000174348	0	1	2	0	0	0
ENSG00000232993	0	0	0	0	0	0
ENSG00000227644	0	0	0	0	0	0
ENSG00000162383	27	36	81	43	65	93
ENSG00000235563	4	6	18	5	4	6
ENSG00000277397	0	0	0	0	0	0
ENSG00000157184	450	570	935	412	325	393
ENSG00000236723	11	7	14	5	3	5
ENSG00000162384	628	694	1168	936	565	527
ENSG00000259818	1	0	0	0	1	0
ENSG00000162385	798	988	1556	951	646	690
ENSG00000226754	2	3	4	1	1	0
ENSG00000157193	732	877	1845	2063	1318	1909
ENSG00000234578	0	0	0	0	0	0
ENSG00000228838	0	0	0	0	0	0
ENSG00000225030	2	1	0	1	0	0
ENSG00000232762	0	0	0	0	0	0
ENSG00000225675	1	0	3	0	0	0
ENSG00000226938	0	0	0	0	0	0
ENSG00000230138	0	0	0	0	0	0
ENSG00000236253	0	0	0	0	0	0
ENSG00000143006	0	0	0	0	0	0
ENSG00000174332	0	0	0	0	0	0
ENSG00000239007	0	0	0	0	0	0
ENSG00000058804	2200	2453	4389	2932	1728	2359
ENSG00000201003	1	0	2	1	0	0
ENSG00000229687	0	0	0	0	0	0
ENSG00000058799	429	592	1030	908	750	895
ENSG00000211452	0	1	3	0	2	2
ENSG00000081870	1300	1371	2518	1252	912	1043
ENSG00000116212	2104	2770	4708	2024	1652	2254
ENSG00000219102	6	6	8	4	1	2
ENSG00000203985	0	0	0	0	0	0
ENSG00000116209	4515	5958	9758	5790	5160	5694
ENSG00000280378	1	2	0	2	2	2
ENSG00000116205	323	311	565	325	240	217
ENSG00000283749	0	0	0	0	0	0
ENSG00000225183	0	0	0	1	0	0
ENSG00000279049	0	0	0	0	0	0
ENSG00000256407	0	0	0	0	0	0
ENSG00000157211	0	0	0	0	0	0
ENSG00000280425	0	0	0	0	0	0
ENSG00000215883	83	100	178	90	62	56
ENSG00000116221	1886	2305	4054	1823	1266	1612
ENSG00000157216	557	571	1017	760	603	672
ENSG00000198711	0	2	1	0	0	0
ENSG00000225632	0	0	0	0	0	0
ENSG00000232245	0	0	0	0	0	0
ENSG00000235741	0	0	0	0	0	0
ENSG00000237173	0	0	0	0	0	0
ENSG00000227453	1	0	0	1	1	1
ENSG00000162390	13	9	9	19	10	11
ENSG00000162391	0	0	0	5	0	0
ENSG00000230728	0	0	0	0	0	0
ENSG00000184313	0	0	0	0	0	0
ENSG00000271723	0	0	0	0	1	0
ENSG00000243725	21	29	43	14	4	22
ENSG00000162396	212	272	482	259	165	203
ENSG00000006555	6	9	19	20	11	24
ENSG00000237453	0	0	0	0	0	0
ENSG00000162398	1	1	1	2	0	0
ENSG00000116133	4156	6304	11334	11174	7555	11780
ENSG00000242396	0	1	0	1	1	2
ENSG00000233203	2	1	2	1	0	0
ENSG00000284601	0	0	0	0	0	0
ENSG00000143001	6	7	8	6	3	4
ENSG00000233271	0	0	0	0	0	0
ENSG00000162399	0	0	0	0	1	0
ENSG00000169174	1760	1651	2702	3837	2448	3293
ENSG00000162402	1913	2505	4665	3063	2321	3011
ENSG00000231090	0	1	0	1	1	1
ENSG00000231095	1	0	0	1	0	1
ENSG00000265822	0	0	0	0	0	0
ENSG00000234810	0	0	0	0	0	0
ENSG00000231900	0	0	0	0	0	0
ENSG00000232198	0	0	0	0	0	0
ENSG00000199831	0	0	0	0	0	0
ENSG00000252162	0	0	0	0	0	0
ENSG00000272051	0	0	0	0	0	0
ENSG00000230250	0	0	0	0	0	0
ENSG00000227104	0	0	0	0	0	0
ENSG00000233079	0	0	0	0	0	0
ENSG00000235612	0	0	0	0	0	0
ENSG00000260971	0	2	4	1	0	4
ENSG00000284686	4	4	9	3	3	8
ENSG00000229871	1	0	0	0	0	0
ENSG00000223956	0	0	2	0	1	2
ENSG00000162407	300	519	794	538	645	993
ENSG00000236776	0	0	0	0	0	0
ENSG00000224980	0	0	0	0	0	0
ENSG00000225475	0	0	2	0	1	1
ENSG00000162409	494	509	923	490	475	518
ENSG00000187889	0	0	0	0	0	0
ENSG00000229913	0	0	0	0	0	0
ENSG00000157131	0	0	0	0	0	0
ENSG00000021852	0	0	0	0	0	0
ENSG00000236341	0	0	0	0	0	0
ENSG00000173406	0	0	0	0	0	0
ENSG00000227935	0	0	0	0	0	0
ENSG00000236888	0	0	1	0	0	0
ENSG00000226759	0	0	0	0	0	0
ENSG00000229887	0	0	0	0	1	0
ENSG00000223416	0	0	1	2	2	0
ENSG00000235038	0	0	0	0	0	0
ENSG00000230546	0	0	0	0	0	0
ENSG00000233216	0	1	0	0	0	0
ENSG00000162600	167	241	429	301	260	263
ENSG00000270209	0	0	0	0	0	0
ENSG00000264128	0	0	0	0	0	0
ENSG00000184292	2671	7021	13947	3422	5118	10059
ENSG00000185839	12	21	21	17	10	9
ENSG00000162601	442	431	868	571	428	484
ENSG00000283445	147	173	390	234	181	295
ENSG00000177606	1931	1734	3334	2493	1507	1997
ENSG00000234807	0	1	3	0	3	1
ENSG00000272226	1	1	2	3	1	1
ENSG00000231740	0	0	0	0	0	0
ENSG00000232453	6	9	12	16	5	8
ENSG00000237352	26	29	28	34	22	16
ENSG00000228121	4	2	4	0	2	0
ENSG00000241042	1	0	0	0	1	0
ENSG00000235215	0	0	0	0	0	0
ENSG00000224609	0	0	2	0	0	2
ENSG00000270457	4	0	0	2	1	0
ENSG00000172456	49	45	63	47	32	41
ENSG00000266150	0	0	0	0	0	0
ENSG00000226883	0	0	0	0	0	0
ENSG00000134709	56	29	78	33	27	44
ENSG00000134716	12	5	15	11	14	15
ENSG00000265535	0	0	0	0	0	0
ENSG00000162598	0	0	0	1	0	0
ENSG00000229332	0	0	0	0	0	0
ENSG00000238242	0	0	0	0	0	0
ENSG00000226476	0	0	0	0	1	0
ENSG00000231252	0	0	0	0	0	0
ENSG00000162599	286	319	558	369	235	252
ENSG00000237928	2	0	1	4	2	0
ENSG00000270742	0	0	0	0	0	0
ENSG00000237853	0	0	0	0	0	0
ENSG00000284808	0	0	0	0	0	0
ENSG00000223920	0	0	0	0	0	0
ENSG00000162604	610	717	1291	739	601	712
ENSG00000271200	1	1	2	2	0	1
ENSG00000132849	581	797	1456	812	769	867
ENSG00000200575	0	0	0	0	0	0
ENSG00000212360	0	0	0	0	0	0
ENSG00000236646	1	0	1	0	0	0
ENSG00000242860	0	0	0	0	0	0
ENSG00000263908	0	0	0	0	0	0
ENSG00000283690	0	0	0	0	0	0
ENSG00000234204	0	0	0	0	0	0
ENSG00000234088	0	0	0	0	0	0
ENSG00000240563	0	0	0	0	0	0
ENSG00000237227	0	0	0	0	0	0
ENSG00000200174	0	0	0	0	0	0
ENSG00000132854	0	0	0	0	0	0
ENSG00000201153	0	0	0	0	0	0
ENSG00000162607	4040	3932	7388	3505	2126	2510
ENSG00000116641	2468	2879	4645	2978	2033	2426
ENSG00000270549	0	0	0	0	0	0
ENSG00000132855	0	0	0	0	0	0
ENSG00000278967	0	0	0	0	0	0
ENSG00000213703	0	1	0	0	1	1
ENSG00000235545	2	3	4	0	1	2
ENSG00000125703	316	330	519	440	286	304
ENSG00000234318	0	1	0	2	0	0
ENSG00000237163	0	0	0	0	0	0
ENSG00000229537	0	0	0	0	0	0
ENSG00000227485	0	0	0	0	0	0
ENSG00000229225	0	0	0	0	0	0
ENSG00000203605	0	0	0	0	0	0
ENSG00000224209	5	0	1	0	0	0
ENSG00000252259	0	0	0	0	0	0
ENSG00000228734	0	0	0	0	0	0
ENSG00000223683	0	0	0	0	0	0
ENSG00000230798	44	44	64	43	19	28
ENSG00000187140	6	2	14	5	4	8
ENSG00000275836	0	0	0	0	0	0
ENSG00000252784	0	0	0	0	0	0
ENSG00000236674	1	0	0	0	0	0
ENSG00000088035	678	627	1046	568	338	298
ENSG00000142856	395	393	667	459	274	307
ENSG00000203965	226	166	326	219	143	162
ENSG00000264271	0	0	0	0	0	0
ENSG00000251720	0	0	0	0	0	0
ENSG00000116652	7	2	9	9	4	3
ENSG00000276884	0	0	0	0	0	0
ENSG00000278287	0	0	0	0	0	0
ENSG00000277565	0	0	0	0	0	0
ENSG00000275823	0	0	0	0	0	0
ENSG00000277689	0	0	0	0	0	0
ENSG00000274199	0	0	0	0	0	0
ENSG00000079739	5094	6335	10120	5955	4501	5598
ENSG00000244256	6	7	18	10	8	7
ENSG00000185483	1808	1997	3578	1506	901	1186
ENSG00000177452	0	0	1	0	0	0
ENSG00000228056	0	0	0	2	0	0
ENSG00000207190	0	0	0	0	0	0
ENSG00000200508	0	0	0	0	0	0
ENSG00000223949	8	8	8	4	4	6
ENSG00000284928	0	3	3	1	1	0
ENSG00000177414	0	1	0	1	0	0
ENSG00000238653	0	0	0	0	0	0
ENSG00000158966	37	24	65	69	34	42
ENSG00000264470	0	0	0	0	0	0
ENSG00000162437	156	175	295	187	104	137
ENSG00000162434	4115	4868	8893	4275	2967	3686
ENSG00000234784	0	0	0	0	0	0
ENSG00000233877	0	0	0	0	0	0
ENSG00000226891	1	2	3	2	3	1
ENSG00000185031	0	0	0	0	0	1
ENSG00000272506	0	0	0	0	0	0
ENSG00000212257	0	0	0	0	0	0
ENSG00000265996	1	0	1	3	1	0
ENSG00000199135	0	0	0	0	0	0
ENSG00000231485	2	0	2	1	3	0
ENSG00000235804	0	0	0	0	0	0
ENSG00000234496	0	0	0	0	0	1
ENSG00000162433	3960	4951	7267	5737	4304	4457
ENSG00000231622	0	0	0	0	0	0
ENSG00000116675	518	659	1318	435	360	460
ENSG00000229294	0	0	0	0	0	0
ENSG00000234144	0	0	0	0	0	0
ENSG00000222624	0	0	0	0	0	0
ENSG00000213625	2787	3654	6503	2893	2199	2684
ENSG00000116678	333	452	694	529	426	390
ENSG00000237852	1	1	1	3	0	0
ENSG00000224570	0	0	0	0	0	0
ENSG00000285079	0	0	0	0	0	0
ENSG00000239319	0	0	0	0	0	0
ENSG00000184588	71	90	98	383	264	222
ENSG00000227466	0	0	0	0	0	0
ENSG00000223152	0	0	0	0	0	0
ENSG00000118473	0	0	0	1	2	1
ENSG00000264720	0	0	0	0	0	0
ENSG00000248458	0	0	0	0	0	0
ENSG00000152760	0	0	0	0	0	0
ENSG00000172410	0	0	0	0	0	0
ENSG00000152763	8	8	23	12	10	15
ENSG00000231080	0	0	0	0	0	0
ENSG00000198160	1630	1769	3101	1915	1504	1692
ENSG00000116704	292	337	636	840	490	528
ENSG00000203963	0	0	0	0	0	0
ENSG00000252433	0	0	0	0	0	0
ENSG00000275678	0	0	0	0	0	0
ENSG00000162594	0	0	0	0	0	0
ENSG00000253074	0	0	0	0	0	0
ENSG00000252116	0	0	0	0	0	0
ENSG00000228523	0	0	1	1	2	0
ENSG00000081985	1	1	1	0	0	0
ENSG00000142864	8789	9687	17119	9529	5906	7089
ENSG00000223263	0	0	0	0	0	0
ENSG00000235200	0	0	0	0	0	0
ENSG00000207504	0	0	0	0	0	0
ENSG00000238139	0	0	0	0	0	0
ENSG00000242482	0	0	0	0	0	0
ENSG00000232048	0	0	0	0	0	0
ENSG00000116717	1242	1323	2896	978	698	813
ENSG00000172380	6153	6862	11761	8543	5504	5794
ENSG00000238778	0	0	0	0	0	0
ENSG00000232284	1	2	2	5	0	2
ENSG00000235055	0	0	0	0	0	0
ENSG00000162595	11	21	27	30	28	23
ENSG00000228431	0	0	0	0	1	0
ENSG00000116729	2311	2900	4473	3462	2161	2118
ENSG00000234383	3	6	1	3	2	3
ENSG00000221203	0	0	0	0	0	0
ENSG00000229133	8	5	14	9	13	7
ENSG00000225242	0	0	0	0	0	0
ENSG00000237622	0	0	0	0	0	0
ENSG00000229440	0	0	0	0	0	0
ENSG00000116745	0	0	0	0	0	0
ENSG00000024526	1845	1733	2803	2336	1400	1503
ENSG00000233589	0	0	0	2	0	1
ENSG00000234264	3	2	7	10	4	5
ENSG00000225167	0	0	0	0	0	0
ENSG00000285041	1	0	2	1	0	0
ENSG00000285407	0	3	5	4	3	5
ENSG00000285473	0	0	0	0	0	0
ENSG00000223883	0	0	0	0	0	0
ENSG00000235446	0	0	0	0	0	0
ENSG00000229639	0	0	0	0	0	0
ENSG00000033122	2	4	9	4	2	3
ENSG00000270615	0	0	0	0	0	0
ENSG00000240692	0	0	0	0	0	0
ENSG00000229359	0	0	0	0	0	0
ENSG00000237919	0	0	1	0	0	0
ENSG00000066557	846	837	1306	739	427	477
ENSG00000244389	0	0	0	0	0	0
ENSG00000116754	4184	4346	9204	5207	3423	4095
ENSG00000228988	0	0	0	0	0	0
ENSG00000118454	2223	2584	5153	1460	1068	1501
ENSG00000197568	28	28	60	21	16	19
ENSG00000226088	29	65	136	3	13	43
ENSG00000116761	881	1061	2924	394	456	1039
ENSG00000278636	0	0	1	0	0	0
ENSG00000271992	11	12	23	6	5	10
ENSG00000233020	1	0	0	2	1	0
ENSG00000237033	0	0	0	0	0	0
ENSG00000229051	0	0	0	0	0	0
ENSG00000226208	0	0	0	0	0	0
ENSG00000050628	0	0	2	0	0	2
ENSG00000235782	0	0	0	0	0	0
ENSG00000269933	0	0	0	0	0	0
ENSG00000235079	0	0	0	0	0	0
ENSG00000132485	1877	1726	3130	1881	1204	1292
ENSG00000207721	13	6	28	7	7	3
ENSG00000229956	5	11	7	12	5	1
ENSG00000226324	0	0	0	0	0	0
ENSG00000172260	130	123	251	149	79	88
ENSG00000231985	0	0	0	0	0	0
ENSG00000271618	0	0	0	0	0	0
ENSG00000228853	0	0	0	0	0	0
ENSG00000233994	9	13	14	11	11	6
ENSG00000227207	1	0	1	2	1	1
ENSG00000212366	0	0	0	0	0	0
ENSG00000225087	0	0	0	0	0	0
ENSG00000227016	0	0	0	0	0	0
ENSG00000280317	0	0	0	0	0	0
ENSG00000229636	0	0	0	0	0	0
ENSG00000251825	0	0	0	0	0	0
ENSG00000233973	0	0	0	0	0	0
ENSG00000223479	0	0	0	0	0	0
ENSG00000200601	0	0	0	0	0	0
ENSG00000252005	0	0	0	0	0	0
ENSG00000162620	12	16	16	32	22	21
ENSG00000254685	352	305	524	313	190	189
ENSG00000259030	1	1	2	0	0	2
ENSG00000116783	0	0	1	0	0	0
ENSG00000237324	0	0	0	0	0	0
ENSG00000233894	0	0	0	0	0	0
ENSG00000162621	0	0	0	0	0	0
ENSG00000178965	0	0	0	1	1	1
ENSG00000234497	0	0	0	1	0	0
ENSG00000272864	0	1	0	2	1	2
ENSG00000116791	761	632	1088	848	557	613
ENSG00000162623	699	897	1455	978	669	790
ENSG00000229943	0	0	0	0	0	0
ENSG00000261213	0	0	0	0	0	0
ENSG00000224127	0	0	0	0	0	0
ENSG00000162624	0	0	0	0	0	0
ENSG00000224149	0	0	0	0	0	0
ENSG00000206999	0	0	0	0	0	0
ENSG00000137968	13	6	15	41	26	12
ENSG00000224493	0	0	0	0	0	0
ENSG00000252338	0	0	0	0	0	0
ENSG00000213579	0	0	1	1	0	0
ENSG00000230863	1	0	1	1	1	2
ENSG00000178193	0	0	0	1	0	0
ENSG00000117054	1041	1005	1798	1058	750	832
ENSG00000181227	6	2	8	3	10	4
ENSG00000137955	1184	1385	2784	1974	1273	1652
ENSG00000206620	0	0	0	0	0	0
ENSG00000207241	0	0	0	0	0	0
ENSG00000201487	0	0	0	0	0	0
ENSG00000057468	0	3	0	4	1	3
ENSG00000154007	0	0	0	0	0	0
ENSG00000225605	0	0	0	0	0	0
ENSG00000230027	0	0	0	0	0	0
ENSG00000184005	2	0	0	0	1	0
ENSG00000223905	0	0	0	0	0	0
ENSG00000272855	0	0	0	0	0	0
ENSG00000226415	99	87	174	132	133	123
ENSG00000199921	0	0	0	0	0	0
ENSG00000237552	0	0	0	0	0	0
ENSG00000117069	22	16	41	9	8	17
ENSG00000276081	0	0	0	0	0	0
ENSG00000230498	1	0	1	0	0	1
ENSG00000142892	1203	1337	2243	1706	1116	1220
ENSG00000226084	48	60	103	55	60	39
[truncated: 56,396 more rows]
[truncated: 1 more columns]

## Sheet: TableSxB_DEA-edgeR
Gene_ID	Symbol	Gene_biotype	seqnames	start	end	width	strand	logFC	logCPM	FC	F	PValue	FDR
ENSG00000227232	WASH7P	unprocessed_pseudogene	1	14404	29570	15167	-	-0.217075	0.47143	-1.16237	0.47597	0.49979	0.683229
ENSG00000278267	MIR6859-1	miRNA	1	17369	17436	68	-	-0.387896	-1.24234	-1.30848	0.713511	0.410296	0.608886
ENSG00000238009	AL627309.1	lncRNA	1	89295	133723	44429	-	-1.45499	-2.92049	-2.74155	1.5255	0.233993	0.419139
ENSG00000268903	AL627309.6	processed_pseudogene	1	135141	135895	755	-	-0.665822	0.270241	-1.58647	3.88076	0.0657685	0.180663
ENSG00000269981	AL627309.7	processed_pseudogene	1	137682	137965	284	-	-0.401484	0.543834	-1.32087	2.13878	0.1623	0.331088
ENSG00000241860	AL627309.5	lncRNA	1	141474	173862	32389	-	-0.172444	-0.781495	-1.12697	0.137306	0.715662	0.836865
ENSG00000279457	WASH9P	unprocessed_pseudogene	1	185217	195411	10195	-	0.279008	2.01313	1.21336	1.43274	0.248141	0.436445
ENSG00000228463	AP006222.1	transcribed_processed_pseudogene	1	257864	359681	101818	-	-0.344735	-1.23799	-1.26992	0.431709	0.520162	0.697715
ENSG00000237094	AL732372.2	transcribed_unprocessed_pseudogene	1	365389	522928	157540	-	0.0994753	0.310202	1.07138	0.0862231	0.772676	0.873857
ENSG00000230021	AL669831.3	transcribed_processed_pseudogene	1	586071	827796	241726	-	-3.67552	-3.1649	-12.7773	4.91926	0.042882	0.131802
ENSG00000225972	MTND1P23	unprocessed_pseudogene	1	629062	629433	372	+	0.097326	-1.42543	1.06979	0.0278799	0.86941	0.920506
ENSG00000225630	MTND2P28	unprocessed_pseudogene	1	629640	630683	1044	+	0.270597	5.26347	1.20631	3.8463	0.0706856	0.188931
ENSG00000237973	MTCO1P12	unprocessed_pseudogene	1	631074	632616	1543	+	0.154206	5.7342	1.11281	0.445062	0.529561	0.70505
ENSG00000229344	MTCO2P12	unprocessed_pseudogene	1	632757	633438	682	+	-0.264444	2.21587	-1.20117	0.571576	0.470179	0.660923
ENSG00000240409	MTATP8P1	unprocessed_pseudogene	1	633535	633741	207	+	-0.679967	-0.192643	-1.6021	0.772781	0.410394	0.608993
ENSG00000248527	MTATP6P1	unprocessed_pseudogene	1	633696	634376	681	+	0.164222	7.7895	1.12056	0.969902	0.355005	0.552669
ENSG00000198744	MTCO3P12	unprocessed_pseudogene	1	634376	634922	547	+	-0.197963	1.21905	-1.14708	0.424148	0.524388	0.700647
ENSG00000228327	AL669831.1	transcribed_unprocessed_pseudogene	1	725885	778626	52742	-	0.176439	0.562899	1.13009	0.316788	0.581071	0.740524
ENSG00000237491	LINC01409	lncRNA	1	778747	810065	31319	+	0.482093	-0.672683	1.39677	1.46862	0.24254	0.42998
ENSG00000230092	AL669831.4	transcribed_unprocessed_pseudogene	1	800879	817712	16834	-	0.697275	-1.44277	1.62144	1.03076	0.327334	0.522836
ENSG00000177757	FAM87B	lncRNA	1	817371	819837	2467	+	1.20973	-2.36258	2.31294	2.48612	0.133728	0.288068
ENSG00000228794	LINC01128	lncRNA	1	825138	859446	34309	+	-0.126264	3.66545	-1.09146	0.955701	0.342312	0.53968
ENSG00000225880	LINC00115	lncRNA	1	826206	827522	1317	-	-0.250323	-0.834771	-1.18947	0.299808	0.591293	0.747395
ENSG00000272438	AL645608.6	lncRNA	1	904834	915976	11143	+	-2.79266	-3.35776	-6.92906	2.75375	0.118359	0.267851
ENSG00000230699	AL645608.2	lncRNA	1	911435	914948	3514	+	-0.14436	-2.4162	-1.10524	0.0231196	0.881004	0.927145
ENSG00000223764	LINC02593	lncRNA	1	916865	921016	4152	-	-0.499288	-2.64301	-1.41352	0.232979	0.63563	0.78085
ENSG00000187634	SAMD11	protein_coding	1	923928	944581	20654	+	-1.4214	-0.727008	-2.67845	10.2692	0.00532423	0.0263673
ENSG00000188976	NOC2L	protein_coding	1	944203	959309	15107	-	0.165558	6.58383	1.1216	3.44698	0.0812134	0.207432
ENSG00000187961	KLHL17	protein_coding	1	960584	965719	5136	+	0.078822	4.81482	1.05616	0.302523	0.590661	0.747031
ENSG00000187583	PLEKHN1	protein_coding	1	966482	975865	9384	+	0.167496	2.80227	1.12311	0.63194	0.438866	0.636366
ENSG00000187642	PERM1	protein_coding	1	975204	982093	6890	-	-1.93198	-2.11212	-3.81579	7.49499	0.0142495	0.0570271
ENSG00000272512	AL645608.7	lncRNA	1	995966	998051	2086	-	-0.922176	-0.434086	-1.89497	3.09598	0.102927	0.245704
ENSG00000188290	HES4	protein_coding	1	998962	1000172	1211	-	0.0813763	2.04642	1.05803	0.125555	0.727549	0.843393
ENSG00000187608	ISG15	protein_coding	1	1001138	1014540	13403	+	-0.0540454	6.03749	-1.03817	0.0594806	0.815539	0.899334
ENSG00000231702	AL645608.3	processed_pseudogene	1	1008076	1008229	154	-	-0.0470005	-1.34918	-1.03311	0.00814221	0.929181	0.959118
ENSG00000224969	AL645608.1	lncRNA	1	1011997	1013193	1197	-	0.624185	-2.99704	1.54134	0.271346	0.609313	0.760629
ENSG00000188157	AGRN	protein_coding	1	1020120	1056118	35999	+	-0.321057	8.46916	-1.24925	6.34426	0.0277899	0.0953279
ENSG00000217801	AL390719.1	transcribed_unprocessed_pseudogene	1	1059708	1069355	9648	+	-0.427216	3.58719	-1.34464	8.49566	0.00984012	0.0427398
ENSG00000273443	AL645608.8	lncRNA	1	1062208	1063288	1081	-	-0.173703	-1.64144	-1.12795	0.092643	0.764628	0.868693
ENSG00000237330	RNF223	protein_coding	1	1070967	1074306	3340	-	1.92183	-2.26512	3.78904	5.57193	0.0307818	0.102795
ENSG00000131591	C1orf159	protein_coding	1	1081818	1116361	34544	-	-0.615322	3.57169	-1.5319	16.8738	0.000768439	0.0057794
ENSG00000198976	MIR429	miRNA	1	1169005	1169087	83	+	2.56682	-3.35659	5.92501	1.91118	0.187626	0.359114
ENSG00000272141	AL390719.2	lncRNA	1	1169357	1170343	987	+	1.71128	-3.00023	3.27451	1.94525	0.181493	0.352071
ENSG00000186891	TNFRSF18	protein_coding	1	1203508	1206592	3085	-	-0.742616	-0.991906	-1.67321	2.0457	0.171199	0.343531
ENSG00000078808	SDF4	protein_coding	1	1216909	1232067	15159	-	-0.223786	7.21118	-1.16779	5.96709	0.0260901	0.09092
ENSG00000176022	B3GALT6	protein_coding	1	1232237	1235041	2805	+	-0.485638	4.53398	-1.4002	15.8225	0.00101484	0.00717874
ENSG00000184163	C1QTNF12	protein_coding	1	1242446	1246722	4277	-	-0.316115	-1.78245	-1.24497	0.195101	0.664747	0.804477
ENSG00000260179	AL162741.1	lncRNA	1	1249777	1251334	1558	-	-0.14784	-2.41648	-1.10791	0.0300752	0.864418	0.917962
ENSG00000160087	UBE2J2	protein_coding	1	1253909	1273864	19956	-	0.302382	5.82668	1.23318	9.42378	0.00709102	0.0328803
ENSG00000230415	LINC01786	lncRNA	1	1275223	1280420	5198	+	0.693066	0.90794	1.61672	7.24126	0.0157002	0.0616141
ENSG00000162572	SCNN1D	protein_coding	1	1280436	1292029	11594	+	0.679326	3.82532	1.60139	15.2109	0.00152499	0.00981932
ENSG00000131584	ACAP3	protein_coding	1	1292390	1309609	17220	-	-0.237023	5.62323	-1.17856	4.57127	0.0477071	0.143067
ENSG00000169972	PUSL1	protein_coding	1	1308597	1311677	3081	+	0.116993	3.84744	1.08447	0.430291	0.522903	0.699528
ENSG00000127054	INTS11	protein_coding	1	1311585	1324687	13103	-	-0.135233	6.48266	-1.09827	2.18152	0.158406	0.325543
ENSG00000240731	AL139287.1	lncRNA	1	1317581	1318689	1109	-	0.382031	1.87475	1.30318	2.31361	0.147297	0.308536
ENSG00000224051	CPTP	protein_coding	1	1324756	1328896	4141	+	-0.383554	4.83617	-1.30455	7.71931	0.0137548	0.0554582
ENSG00000169962	TAS1R3	protein_coding	1	1331280	1335314	4035	+	-0.27618	-2.16213	-1.21098	0.179577	0.67718	0.814473
ENSG00000107404	DVL1	protein_coding	1	1335276	1349418	14143	-	-0.0877448	6.93575	-1.06271	0.806573	0.381983	0.580727
ENSG00000162576	MXRA8	protein_coding	1	1352689	1361777	9089	-	-0.155805	5.71059	-1.11404	2.45661	0.135904	0.291324
ENSG00000175756	AURKAIP1	protein_coding	1	1373730	1375495	1766	-	0.0702559	5.49665	1.0499	0.399128	0.536148	0.710062
ENSG00000221978	CCNL2	protein_coding	1	1385711	1399335	13625	-	0.0144882	7.20677	1.01009	0.0327161	0.858656	0.915908
ENSG00000224870	MRPL20-AS1	lncRNA	1	1399520	1402046	2527	+	-0.427675	3.45105	-1.34506	9.32441	0.00733923	0.0338193
ENSG00000242485	MRPL20	protein_coding	1	1401909	1407293	5385	-	-0.559223	5.0869	-1.47348	30.7163	3.9116e-05	0.000565669
ENSG00000272455	MRPL20-DT	lncRNA	1	1409096	1410618	1523	+	0.276512	0.598334	1.21126	0.916612	0.35211	0.550086
ENSG00000235098	ANKRD65	protein_coding	1	1418420	1421769	3350	-	-1.36047	1.20704	-2.56768	22.3901	0.000205277	0.00207876
ENSG00000225905	AL391244.1	lncRNA	1	1420245	1422691	2447	+	-0.611181	-2.9129	-1.52751	0.309017	0.585703	0.743892
ENSG00000225285	LINC01770	lncRNA	1	1430539	1434573	4035	-	0.0108393	-0.761581	1.00754	0.000637574	0.980157	0.98905
ENSG00000179403	VWA1	protein_coding	1	1434861	1442882	8022	+	-1.38334	5.75022	-2.60871	48.3082	0.000189838	0.00195333
ENSG00000215915	ATAD3C	protein_coding	1	1449689	1470163	20475	+	-0.57905	-1.26011	-1.49387	1.20944	0.287144	0.480879
ENSG00000160072	ATAD3B	protein_coding	1	1471765	1497848	26084	+	-0.0914886	4.73608	-1.06547	0.293436	0.598675	0.752588
ENSG00000284740	AL645728.2	transcribed_unprocessed_pseudogene	1	1503250	1509452	6203	+	-0.341856	-1.48585	-1.26739	0.369353	0.551585	0.719285
ENSG00000197785	ATAD3A	protein_coding	1	1512162	1534685	22524	+	-0.04464	5.16706	-1.03143	0.134331	0.718615	0.837924
ENSG00000205090	TMEM240	protein_coding	1	1534778	1540624	5847	-	-0.0247831	-0.849561	-1.01733	0.00352699	0.953352	0.974088
ENSG00000160075	SSU72	protein_coding	1	1541673	1574863	33191	-	-0.0675676	6.87271	-1.04795	0.62186	0.441479	0.638192
ENSG00000215014	AL645728.1	lncRNA	1	1574102	1577075	2974	+	-0.421271	-2.20977	-1.33911	0.348585	0.562871	0.728346
ENSG00000228594	FNDC10	protein_coding	1	1598012	1600135	2124	-	0.374815	3.42727	1.29667	4.32163	0.0544651	0.156419
ENSG00000272106	AL691432.2	lncRNA	1	1613758	1615795	2038	-	-0.343448	1.4059	-1.26879	2.36611	0.142848	0.301916
ENSG00000197530	MIB2	protein_coding	1	1615415	1630610	15196	+	-0.0483515	5.50049	-1.03408	0.119976	0.734885	0.848646
ENSG00000148950	IMMP1L	protein_coding	11	31432401	31509645	77245	-	0.184346	3.12727	1.1363	1.55746	0.229364	0.413935
ENSG00000248333	CDK11B	protein_coding	1	1635225	1659012	23788	-	0.408579	5.6154	1.32738	16.7791	0.000787623	0.00589745
ENSG00000272004	FO704657.1	lncRNA	1	1659325	1662602	3278	+	0.00295279	-2.16454	1.00205	1.30982e-05	0.997156	0.998508
ENSG00000189339	SLC35E2B	protein_coding	1	1659529	1692795	33267	-	0.234613	7.03776	1.17659	7.89988	0.0122393	0.0505546
ENSG00000184903	IMMP2L	protein_coding	7	110662644	111562517	899874	-	0.339785	1.90795	1.26557	2.27924	0.149925	0.312321
ENSG00000008128	CDK11A	protein_coding	1	1702379	1724357	21979	-	0.319265	0.204986	1.24769	0.791073	0.38649	0.585526
ENSG00000268575	AL031282.2	lncRNA	1	1702736	1737688	34953	-	0.150949	1.11054	1.1103	0.340959	0.567131	0.731022
ENSG00000227775	AL031282.1	transcribed_processed_pseudogene	1	1724512	1737251	12740	+	-0.309501	-2.57849	-1.23928	0.0946443	0.762182	0.867318
ENSG00000215790	SLC35E2A	transcribed_unprocessed_pseudogene	1	1724838	1745992	21155	-	0.320998	3.87126	1.24919	6.74998	0.0190143	0.0716395
ENSG00000008130	NADK	protein_coding	1	1751232	1780457	29226	-	-0.522551	6.24956	-1.43649	23.3392	0.000183205	0.00189661
ENSG00000078369	GNB1	protein_coding	1	1785285	1891117	105833	-	0.0366393	9.29003	1.02572	0.182576	0.674662	0.812767
ENSG00000231050	AL109917.1	lncRNA	1	1891471	1892658	1188	+	-0.209626	-1.74204	-1.15639	0.13149	0.72147	0.838828
ENSG00000169885	CALML6	protein_coding	1	1915108	1917296	2189	+	-0.343799	-2.11352	-1.26909	0.227407	0.639674	0.784345
ENSG00000178821	TMEM52	protein_coding	1	1917590	1919279	1690	-	0.163706	-0.570578	1.12016	0.188265	0.669954	0.808956
ENSG00000067606	PRKCZ	protein_coding	1	2050411	2185395	134985	+	0.863208	4.57136	1.81908	13.5683	0.00699308	0.0325281
ENSG00000182873	PRKCZ-AS1	lncRNA	1	2181794	2184389	2596	-	-0.306005	-0.415496	-1.23628	0.771408	0.392323	0.591546
ENSG00000162585	FAAP20	protein_coding	1	2184461	2212720	28260	-	-0.232123	4.42139	-1.17456	3.48337	0.0797647	0.204694
ENSG00000234396	AL590822.1	lncRNA	1	2212523	2220738	8216	+	-1.89321	-3.07666	-3.71462	1.92839	0.183296	0.354494
ENSG00000157933	SKI	protein_coding	1	2228319	2310213	81895	+	0.367227	6.61296	1.28987	16.9794	0.000747658	0.00566037
ENSG00000116151	MORN1	protein_coding	1	2321253	2391707	70455	-	-0.401056	2.50812	-1.32047	5.3444	0.0339204	0.110437
ENSG00000269896	AL513477.1	transcribed_processed_pseudogene	1	2350414	2352820	2407	-	-1.31079	-0.125586	-2.48077	15.7885	0.00102418	0.00722543
ENSG00000272420	AL513477.2	lncRNA	1	2363061	2363628	568	-	-1.17537	-2.77061	-2.25851	1.65056	0.21653	0.397389
ENSG00000157916	RER1	protein_coding	1	2391775	2405442	13668	+	-0.364878	6.74246	-1.28777	19.6377	0.000386077	0.00338923
ENSG00000157911	PEX10	protein_coding	1	2403964	2413797	9834	-	-0.664578	4.25758	-1.5851	30.0448	4.41881e-05	0.000623479
ENSG00000149527	PLCH2	protein_coding	1	2425980	2505532	79553	+	-0.758563	-2.0726	-1.6918	1.24567	0.280285	0.473292
ENSG00000157881	PANK4	protein_coding	1	2508537	2526597	18061	-	0.225061	4.96598	1.16883	4.45859	0.0502164	0.148134
ENSG00000272449	AL139246.5	lncRNA	1	2530064	2547460	17397	+	-0.777256	-0.150961	-1.71387	4.74731	0.0440717	0.134585
ENSG00000238164	TNFRSF14-AS1	lncRNA	1	2549920	2557031	7112	-	-0.442417	0.815038	-1.35888	2.8095	0.112446	0.261059
ENSG00000157873	TNFRSF14	protein_coding	1	2555639	2565382	9744	+	-0.867772	4.4252	-1.82484	50.3048	2.07327e-06	6.06759e-05
ENSG00000225931	AL139246.2	TEC	1	2566410	2569888	3479	+	3.41384	-3.16818	10.6578	4.414	0.0534598	0.15413
ENSG00000157870	PRXL2B	protein_coding	1	2586491	2591469	4979	+	0.0783335	5.80476	1.0558	0.739254	0.402153	0.600982
ENSG00000142606	MMEL1	protein_coding	1	2590639	2633016	42378	-	-2.79266	-3.35776	-6.92906	2.75375	0.118359	0.267851
ENSG00000215912	TTC34	protein_coding	1	2635976	2801717	165742	-	0.237464	-1.55701	1.17892	0.199238	0.661107	0.802069
ENSG00000177133	PRDM16-DT	lncRNA	1	3059615	3068437	8823	-	-0.618763	-2.35721	-1.53556	0.553788	0.467183	0.659992
ENSG00000142611	PRDM16	protein_coding	1	3069168	3438621	369454	+	0.0718172	1.60144	1.05104	0.0840432	0.775483	0.875845
ENSG00000130762	ARHGEF16	protein_coding	1	3454665	3481113	26449	+	0.566659	1.96519	1.48109	1.56352	0.253016	0.441995
ENSG00000272088	AL512413.1	lncRNA	1	3487246	3487627	382	+	-0.295762	-2.99579	-1.22753	0.0602441	0.809121	0.89597
ENSG00000162591	MEGF6	protein_coding	1	3487951	3611508	123558	-	0.859659	3.64298	1.81461	35.5458	1.71031e-05	0.000296654
ENSG00000238260	AL513320.1	lncRNA	1	3623190	3624743	1554	-	0.0603021	-2.36041	1.04268	0.00512485	0.943786	0.968451
ENSG00000158109	TPRG1L	protein_coding	1	3625015	3630127	5113	+	0.751275	6.29108	1.68328	66.5098	3.33705e-07	1.53116e-05
ENSG00000116213	WRAP73	protein_coding	1	3630767	3652761	21995	-	0.425887	4.81721	1.3434	15.6294	0.00106919	0.00745631
ENSG00000078900	TP73	protein_coding	1	3652516	3736201	83686	+	0.660741	1.9872	1.58089	11.3983	0.00368984	0.0197069
ENSG00000227372	TP73-AS1	transcribed_unitary_pseudogene	1	3735511	3747373	11863	-	0.0005083	4.84821	1.00035	2.32501e-05	0.99621	0.998014
ENSG00000235169	SMIM1	protein_coding	1	3772749	3775982	3234	+	-1.45831	-1.11268	-2.74787	8.7213	0.00907465	0.0400387
ENSG00000130764	LRRC47	protein_coding	1	3778559	3796498	17940	-	-0.0900319	5.78823	-1.06439	0.982257	0.335877	0.532669
ENSG00000272153	AL365330.1	lncRNA	1	3785008	3785538	531	+	-3.69232	-3.16295	-12.927	5.77887	0.0300032	0.100989
ENSG00000116198	CEP104	protein_coding	1	3812086	3857396	45311	-	0.115875	5.39831	1.08363	1.51967	0.234851	0.420092
ENSG00000169598	DFFB	protein_coding	1	3857267	3885429	28163	+	0.325672	2.8158	1.25325	3.74351	0.0702494	0.188382
ENSG00000198912	C1orf174	protein_coding	1	3889125	3900293	11169	-	0.311773	5.17453	1.24123	9.49473	0.00691962	0.0322625
ENSG00000236423	LINC01134	lncRNA	1	3900352	3917225	16874	+	-0.545189	0.623022	-1.45921	2.31248	0.149249	0.311388
ENSG00000284668	LINC02780	lncRNA	1	3976133	4012704	36572	+	1.06613	-3.16497	2.09381	0.532527	0.475724	0.664604
ENSG00000131697	NPHP4	protein_coding	1	5862811	5992473	129663	-	0.584046	4.4909	1.49905	23.4027	0.000164645	0.00174215
ENSG00000069424	KCNAB2	protein_coding	1	5990927	6101193	110267	+	-0.376683	2.92466	-1.29835	1.77271	0.215774	0.396606
ENSG00000116254	CHD5	protein_coding	1	6101787	6180321	78535	-	0.000827228	-0.730493	1.00057	5.64122e-06	0.998133	0.998639
ENSG00000116251	RPL22	protein_coding	1	6185020	6209389	24370	-	0.0658669	7.72188	1.04671	0.52807	0.477548	0.665612
ENSG00000226944	RNF207-AS1	lncRNA	1	6204840	6205780	941	-	0.335825	-1.52175	1.2621	0.429968	0.520994	0.698063
ENSG00000158286	RNF207	protein_coding	1	6205475	6221299	15825	+	-0.859525	4.13334	-1.81444	33.1257	2.60755e-05	0.000410481
ENSG00000116237	ICMT	protein_coding	1	6221193	6235972	14780	-	0.130751	7.76462	1.09486	2.54277	0.12967	0.281366
ENSG00000225077	LINC00337	lncRNA	1	6234692	6239444	4753	+	-0.534974	-1.26058	-1.44892	1.37107	0.258171	0.448325
ENSG00000158292	GPR153	protein_coding	1	6247353	6261098	13746	-	-0.184788	4.68986	-1.13665	1.88128	0.188576	0.360473
ENSG00000097021	ACOT7	protein_coding	1	6264269	6393767	129499	-	-0.124671	6.97311	-1.09026	2.05165	0.170613	0.342557
ENSG00000271746	AL031848.2	lncRNA	1	6393555	6394391	837	+	1.06537	-3.16636	2.0927	0.55181	0.467967	0.659992
ENSG00000069812	HES2	protein_coding	1	6412418	6424670	12253	-	-0.576669	2.66409	-1.4914	10.2925	0.00528314	0.0262285
ENSG00000187017	ESPN	protein_coding	1	6424776	6461367	36592	+	-0.743953	0.903495	-1.67476	7.79041	0.0127491	0.0522068
ENSG00000215788	TNFRSF25	protein_coding	1	6460786	6466175	5390	-	-0.308421	2.06803	-1.23835	2.45754	0.135834	0.291226
ENSG00000171680	PLEKHG5	protein_coding	1	6467122	6520074	52953	-	-0.418986	3.64829	-1.33699	9.9386	0.00594799	0.0287046
ENSG00000162408	NOL9	protein_coding	1	6521347	6554513	33167	-	0.554813	4.46763	1.46898	23.1187	0.000175048	0.0018322
ENSG00000204859	ZBTB48	protein_coding	1	6579994	6589280	9287	+	0.352369	3.91333	1.27666	6.91371	0.0178283	0.0681691
ENSG00000162413	KLHL21	protein_coding	1	6590724	6614607	23884	-	0.245874	6.25202	1.18581	5.62682	0.0300755	0.10116
ENSG00000116273	PHF13	protein_coding	1	6613731	6624030	10300	+	0.506251	5.70884	1.42035	32.4426	2.88229e-05	0.0004437
ENSG00000041988	THAP3	protein_coding	1	6624866	6635586	10721	+	-0.035596	3.84402	-1.02498	0.0814384	0.778889	0.87831
ENSG00000007923	DNAJC11	protein_coding	1	6634168	6701924	67757	-	-0.151296	6.04923	-1.11057	2.77392	0.114577	0.264476
ENSG00000237436	CAMTA1-DT	lncRNA	1	6783892	6784843	952	-	-1.72759	-2.57616	-3.31174	3.39901	0.083171	0.211238
ENSG00000171735	CAMTA1	protein_coding	1	6785454	7769706	984253	+	0.471821	4.80633	1.38686	18.8666	0.000465091	0.00390064
ENSG00000049245	VAMP3	protein_coding	1	7771296	7781432	10137	+	0.303218	7.66386	1.23389	12.9587	0.00228363	0.0135575
ENSG00000269925	Z98884.2	lncRNA	1	7776383	7776775	393	+	0.084958	-1.26313	1.06066	0.0216455	0.884843	0.930086
ENSG00000049246	PER3	protein_coding	1	7784320	7845177	60858	+	-0.0368837	5.13432	-1.0259	0.0937101	0.76332	0.867738
ENSG00000049247	UTS2	protein_coding	1	7843083	7853512	10430	-	2.54493	-3.35951	5.83579	2.01761	0.176498	0.345685
ENSG00000049249	TNFRSF9	protein_coding	1	7915871	7943165	27295	-	-1.14547	4.22038	-2.21218	11.0729	0.0188861	0.0712698
ENSG00000116288	PARK7	protein_coding	1	7954291	7985505	31215	+	0.188102	7.48201	1.13926	4.87745	0.0415896	0.128834
ENSG00000284747	AL034417.4	lncRNA	1	7991134	8005312	14179	+	-0.34188	-0.889482	-1.26741	0.611343	0.445298	0.64158
ENSG00000116285	ERRFI1	protein_coding	1	8004404	8026309	21906	-	-0.692799	9.3848	-1.61642	30.8593	0.000106287	0.00123309
ENSG00000238290	AL034417.2	lncRNA	1	8026738	8122702	95965	+	-1.19335	-0.519124	-2.28683	8.25539	0.0107369	0.04577
ENSG00000229305	AL358876.1	processed_pseudogene	1	8189824	8192770	2947	+	-4.26462	-2.98871	-19.2211	6.18765	0.0265141	0.0919509
ENSG00000227634	LINC01714	lncRNA	1	8201518	8215210	13693	+	0.000829683	-0.48466	1.00058	7.85328e-06	0.997797	0.998629
ENSG00000162426	SLC45A1	protein_coding	1	8318114	8344167	26054	+	-0.238152	1.7354	-1.17948	1.28212	0.273604	0.466267
ENSG00000142599	RERE	protein_coding	1	8352397	8848921	496525	-	-0.754629	5.90304	-1.6872	34.7029	5.52323e-05	0.000742578
ENSG00000232912	RERE-AS1	lncRNA	1	8424645	8435013	10369	+	5.25388	-2.3762	38.1572	14.9831	0.00158054	0.0100783
ENSG00000224315	RPL7P7	processed_pseudogene	1	8786211	8786913	703	-	3.39331	-3.17108	10.5072	3.7573	0.0721711	0.191595
ENSG00000074800	ENO1	protein_coding	1	8861000	8879190	18191	-	-2.26822	11.6465	-4.81728	148.731	1.78197e-06	5.42984e-05
ENSG00000274258	MIR6728	miRNA	1	8866502	8866590	89	-	-2.79266	-3.35776	-6.92906	2.75375	0.118359	0.267851
ENSG00000230679	ENO1-AS1	lncRNA	1	8878835	8879894	1060	+	0.550241	-3.25968	1.46433	0.139455	0.713551	0.835588
ENSG00000238249	HMGN2P17	processed_pseudogene	1	8893409	8894151	743	+	-0.271555	-2.9925	-1.20711	0.05522	0.817093	0.900091
ENSG00000142583	SLC2A5	protein_coding	1	9035106	9088478	53373	-	0.3162	1.15561	1.24505	1.34758	0.262133	0.453231
ENSG00000180758	GPR157	protein_coding	1	9100305	9129102	28798	-	0.706116	5.0088	1.63141	43.0123	5.49867e-06	0.000126747
ENSG00000228526	MIR34AHG	lncRNA	1	9148011	9198906	50896	-	-0.682312	1.35307	-1.60471	7.91035	0.0121918	0.0503758
ENSG00000234546	LNCTAM34A	lncRNA	1	9182004	9196284	14281	+	-1.24697	-1.87331	-2.37343	4.40944	0.0513586	0.150696
ENSG00000049239	H6PD	protein_coding	1	9234774	9271337	36564	+	-1.63253	6.62568	-3.10056	124.409	7.59421e-07	2.80938e-05
ENSG00000171621	SPSB1	protein_coding	1	9292894	9369532	76639	+	-1.42928	5.27431	-2.69313	147.838	1.10282e-09	2.25089e-07
ENSG00000284652	BX323043.1	lncRNA	1	9421098	9422862	1765	-	0.953637	-2.91597	1.93675	0.645449	0.433104	0.631025
ENSG00000284693	LINC02606	lncRNA	1	9425094	9440564	15471	-	-1.3318	-0.770007	-2.51716	9.93208	0.0059611	0.0287444
ENSG00000171612	SLC25A33	protein_coding	1	9539465	9585173	45709	+	0.764226	4.03119	1.69846	38.2842	1.10751e-05	0.000214053
ENSG00000231181	AL954705.1	processed_pseudogene	1	9576427	9576985	559	+	0.0212898	-2.26066	1.01487	0.000859925	0.976956	0.987213
ENSG00000188807	TMEM201	protein_coding	1	9588911	9614877	25967	+	-0.36751	3.76841	-1.29012	4.56665	0.0496149	0.147003
ENSG00000171608	PIK3CD	protein_coding	1	9651731	9729114	77384	+	-0.264651	4.61274	-1.20135	5.67938	0.0294165	0.0995378
ENSG00000231789	PIK3CD-AS2	lncRNA	1	9672426	9687555	15130	-	-0.845312	-0.600069	-1.79665	1.73366	0.218434	0.399726
ENSG00000171603	CLSTN1	protein_coding	1	9728926	9823984	95059	-	-0.150856	8.1809	-1.11023	3.23206	0.0904314	0.224783
ENSG00000178585	CTNNBIP1	protein_coding	1	9848276	9910336	62061	-	0.0429318	5.95778	1.03021	0.127525	0.726292	0.842623
ENSG00000162441	LZIC	protein_coding	1	9922113	9943407	21295	-	0.594224	5.7165	1.50966	37.5199	1.24747e-05	0.000231648
ENSG00000228150	AL357140.2	lncRNA	1	9942923	9949974	7052	+	0.232646	-3.08052	1.17499	0.0319305	0.860344	0.91642
ENSG00000173614	NMNAT1	protein_coding	1	9943428	9985501	42074	+	0.180745	4.21279	1.13347	2.06485	0.16932	0.3408
ENSG00000202415	RN7SKP269	misc_RNA	1	9947318	9947636	319	+	0.914317	-2.70286	1.88468	0.666348	0.425893	0.624284
ENSG00000162444	RBP7	protein_coding	1	9997206	10016021	18816	+	2.3217	-0.625971	4.99921	21.7449	0.000237005	0.00231873
ENSG00000130939	UBE4B	protein_coding	1	10032832	10181239	148408	+	0.177847	6.62315	1.13119	4.33394	0.0531725	0.153807
ENSG00000054523	KIF1B	protein_coding	1	10210570	10381603	171034	+	0.449828	6.56513	1.36588	26.6701	8.39561e-05	0.00103528
ENSG00000284642	AL139424.2	lncRNA	1	10395416	10397432	2017	+	0.282972	-2.4106	1.2167	0.142236	0.710849	0.835588
ENSG00000142657	PGD	protein_coding	1	10398592	10420511	21920	+	-0.255073	7.57174	-1.1934	10.2461	0.00536536	0.0265033
ENSG00000175279	CENPS	protein_coding	1	10430433	10442808	12376	+	0.765869	0.786856	1.70039	8.95573	0.00835004	0.0376163
ENSG00000160049	DFFA	protein_coding	1	10456522	10472529	16008	-	-0.19011	5.9064	-1.14085	3.79537	0.0685156	0.185476
ENSG00000142655	PEX14	protein_coding	1	10472288	10630758	158471	+	0.196058	4.85186	1.14556	3.57779	0.076146	0.197983
ENSG00000243267	RN7SL614P	misc_RNA	1	10616836	10617115	280	+	-1.03266	-3.26035	-2.04579	0.524458	0.479034	0.665612
ENSG00000130940	CASZ1	protein_coding	1	10636604	10796650	160047	-	-0.246829	4.05936	-1.1866	0.383473	0.56354	0.728746
ENSG00000120948	TARDBP	protein_coding	1	11012344	11025739	13396	+	0.251699	6.53638	1.19061	8.20722	0.0109276	0.0464212
ENSG00000009724	MASP2	protein_coding	1	11026523	11047239	20717	-	0.235656	-3.08012	1.17744	0.0322994	0.859549	0.916037
ENSG00000271895	AL109811.2	lncRNA	1	11029659	11030528	870	+	-0.237492	-1.33529	-1.17894	0.240953	0.629948	0.776198
ENSG00000116649	SRM	protein_coding	1	11054584	11060020	5437	-	0.0990666	6.28843	1.07108	0.798271	0.385442	0.584345
ENSG00000171824	EXOSC10	protein_coding	1	11066618	11099869	33252	-	-0.00957409	7.08564	-1.00666	0.0132516	0.909735	0.947639
ENSG00000226849	AL109811.1	lncRNA	1	11068471	11073097	4627	+	0.120811	-2.1229	1.08735	0.0330359	0.857975	0.915513
ENSG00000230337	EXOSC10-AS1	lncRNA	1	11099675	11102100	2426	+	1.31163	-2.13057	2.48221	3.00829	0.101376	0.243017
ENSG00000198793	MTOR	protein_coding	1	11106535	11262551	156017	-	-0.480342	6.26287	-1.39507	24.026	0.000144164	0.00157655
ENSG00000238173	RPL39P6	processed_pseudogene	1	11232963	11233112	150	+	-0.0885858	-2.64259	-1.06333	0.00648551	0.936788	0.964447
ENSG00000120942	UBIAD1	protein_coding	1	11273198	11296049	22852	+	-0.2179	4.31625	-1.16304	2.29396	0.148823	0.310776
ENSG00000204624	DISP3	protein_coding	1	11479155	11537551	58397	+	-0.199638	-2.12407	-1.14841	0.0870977	0.771561	0.873123
ENSG00000116661	FBXO2	protein_coding	1	11637018	11655785	18768	-	-1.39622	3.85956	-2.6321	5.60389	0.0723783	0.191756
ENSG00000132879	FBXO44	protein_coding	1	11654375	11663327	8953	+	-0.336376	4.10741	-1.26258	5.25839	0.0352014	0.113651
ENSG00000116663	FBXO6	protein_coding	1	11664200	11674354	10155	+	0.153435	2.58785	1.11221	0.666022	0.426004	0.62437
ENSG00000116670	MAD2L2	protein_coding	1	11674480	11691650	17171	-	0.308835	5.12384	1.23871	7.50738	0.0141827	0.0567884
ENSG00000162490	DRAXIN	protein_coding	1	11691710	11725857	34148	+	-0.315655	-1.25865	-1.24458	0.383974	0.543901	0.715331
ENSG00000177674	AGTRAP	protein_coding	1	11736084	11754802	18719	+	0.431005	5.08971	1.34817	17.1143	0.000722037	0.00552162
ENSG00000215910	C1orf167	protein_coding	1	11761787	11789585	27799	+	-1.39923	-2.51551	-2.63761	1.80031	0.198686	0.373348
ENSG00000177000	MTHFR	protein_coding	1	11785723	11806455	20733	-	-0.444604	5.38284	-1.36094	19.0093	0.000449195	0.00379555
ENSG00000011021	CLCN6	protein_coding	1	11806096	11848079	41984	+	-0.222889	5.87326	-1.16707	4.53084	0.0485903	0.144853
ENSG00000120937	NPPB	protein_coding	1	11857464	11858945	1482	-	6.3456	-1.66522	81.3233	8.79571	0.0307063	0.102672
ENSG00000199347	RNU5E-1	snRNA	1	11908152	11908271	120	+	-0.968692	-2.52234	-1.95707	1.14942	0.299017	0.492945
ENSG00000116685	KIAA2013	protein_coding	1	11919591	11926428	6838	-	-1.15722	5.71601	-2.23027	126.411	3.53823e-09	5.30196e-07
ENSG00000083444	PLOD1	protein_coding	1	11934205	11975538	41334	+	-0.852291	8.06209	-1.80537	64.7324	5.88627e-07	2.31886e-05
ENSG00000116688	MFN2	protein_coding	1	11980181	12015211	35031	+	0.148332	7.56635	1.10829	2.63666	0.123267	0.273854
ENSG00000116691	MIIP	protein_coding	1	12019466	12032045	12580	+	-0.0505587	4.16403	-1.03567	0.113394	0.740622	0.85252
ENSG00000120949	TNFRSF8	protein_coding	1	12063303	12144207	80905	+	-0.584772	-2.77144	-1.4998	0.415435	0.528035	0.70365
ENSG00000028137	TNFRSF1B	protein_coding	1	12166991	12209228	42238	+	0.0358232	4.45325	1.02514	0.00411178	0.951763	0.973304
ENSG00000048707	VPS13D	protein_coding	1	12230030	12512047	282018	+	-0.20605	5.57303	-1.15353	4.60269	0.0470335	0.141441
ENSG00000162496	DHRS3	protein_coding	1	12567910	12618210	50301	-	0.0504017	3.69538	1.03555	0.0643032	0.804171	0.893345
ENSG00000272482	AC254633.1	lncRNA	1	12618900	12619244	345	-	1.39069	-2.77217	2.62205	1.46809	0.242622	0.430028
ENSG00000179172	HNRNPCL1	protein_coding	1	12847377	12848720	1344	-	-0.532614	-1.64596	-1.44655	0.809111	0.381253	0.579985
ENSG00000277058	HNRNPCL3	protein_coding	1	13060869	13062229	1361	+	-0.267432	-3.16388	-1.20366	0.0345844	0.854724	0.914235
ENSG00000275774	HNRNPCL2	protein_coding	1	13115488	13116854	1367	-	-1.03987	-3.25956	-2.05604	0.517073	0.482099	0.66691
ENSG00000116731	PRDM2	protein_coding	1	13700198	13825079	124882	+	0.588763	5.07137	1.50396	29.5485	4.84122e-05	0.000665239
ENSG00000189337	KAZN	protein_coding	1	13892792	15118043	1225252	+	0.20251	4.74579	1.1507	2.58308	0.126873	0.277056
ENSG00000234593	KAZN-AS1	lncRNA	1	14338825	14419973	81149	-	-0.186374	-1.30421	-1.1379	0.158509	0.695609	0.828284
ENSG00000175147	TMEM51-AS1	lncRNA	1	15111815	15153618	41804	-	-0.955173	-0.686854	-1.93881	4.33944	0.053038	0.15355
ENSG00000171729	TMEM51	protein_coding	1	15152532	15220478	67947	+	-0.0847299	4.2988	-1.06049	0.383171	0.544317	0.715546
ENSG00000142621	FHAD1	protein_coding	1	15247272	15400283	153012	+	0.0628589	1.09206	1.04453	0.0641295	0.803195	0.892791
ENSG00000233485	FHAD1-AS1	lncRNA	1	15326680	15343876	17197	-	-2.45408	-2.91886	-5.47963	3.56707	0.0765467	0.198872
ENSG00000228140	AL031283.1	lncRNA	1	15402979	15409433	6455	-	-0.325979	-0.171687	-1.25351	0.871356	0.363967	0.561511
ENSG00000142634	EFHD2	protein_coding	1	15409888	15430339	20452	+	0.364255	7.74822	1.28722	15.639	0.00106639	0.00744541
ENSG00000162438	CTRC	protein_coding	1	15438442	15449242	10801	+	0.103023	-2.35543	1.07402	0.0178513	0.895319	0.937981
ENSG00000132906	CASP9	protein_coding	1	15490832	15526534	35703	-	0.661337	4.24097	1.58155	28.6544	5.72163e-05	0.000765767
ENSG00000116138	DNAJC16	protein_coding	1	15526813	15592379	65567	+	0.286148	5.56949	1.21938	7.66568	0.0133595	0.0542176
ENSG00000116771	AGMAT	protein_coding	1	15571699	15585051	13353	-	0.0628069	1.35714	1.0445	0.0760369	0.786147	0.882474
ENSG00000237301	AL121992.1	lncRNA	1	15586136	15603626	17491	-	-1.24045	-2.58137	-2.36272	1.83406	0.193807	0.366904
ENSG00000235084	CHCHD2P6	processed_pseudogene	1	15604597	15605043	447	+	-0.0916443	-1.12443	-1.06558	0.0320985	0.859981	0.916374
ENSG00000197312	DDI2	protein_coding	1	15617458	15669044	51587	+	0.670597	5.29603	1.59173	49.122	2.4102e-06	6.82636e-05
ENSG00000116786	PLEKHM2	protein_coding	1	15684320	15734769	50450	+	0.125396	6.5343	1.09081	1.45934	0.244122	0.431975
ENSG00000162461	SLC25A34	protein_coding	1	15736258	15741392	5135	+	0.278316	-0.690852	1.21278	0.493671	0.492035	0.676124
ENSG00000162458	FBLIM1	protein_coding	1	15756607	15786594	29988	+	-0.590406	4.75144	-1.50567	16.0027	0.0012916	0.00864
ENSG00000224321	RPL12P14	processed_pseudogene	1	15792796	15793285	490	+	-0.864175	-2.15612	-1.8203	1.45254	0.245029	0.432579
ENSG00000233954	UQCRHL	protein_coding	1	15807169	15809348	2180	-	0.190045	3.00784	1.1408	1.3086	0.268884	0.461078
ENSG00000178715	AL450998.1	processed_pseudogene	1	15828232	15828669	438	+	0.367248	-1.64571	1.28989	0.453487	0.509956	0.689375
ENSG00000179743	FLJ37453	lncRNA	1	15834474	15848147	13674	-	-0.0236773	0.220104	-1.01655	0.0059458	0.939459	0.966105
ENSG00000065526	SPEN	protein_coding	1	15836095	15940456	104362	+	-0.299908	6.51352	-1.23107	9.75255	0.00633511	0.0301306
ENSG00000116809	ZBTB17	protein_coding	1	15941869	15976132	34264	-	0.136761	4.81106	1.09943	1.32578	0.265881	0.457818
ENSG00000184908	CLCNKB	protein_coding	1	16043736	16057308	13573	+	-0.50922	-2.52398	-1.42328	0.335918	0.569982	0.73298
ENSG00000185519	FAM131C	protein_coding	1	16057769	16073651	15883	-	-0.151652	-1.63982	-1.11084	0.079639	0.781277	0.879536
ENSG00000142627	EPHA2	protein_coding	1	16124337	16156069	31733	-	-0.233224	8.74729	-1.17546	2.94838	0.115266	0.265678
ENSG00000227959	AL451042.2	lncRNA	1	16155211	16157329	2119	+	1.34535	-1.03799	2.54091	7.80251	0.0126916	0.0520231
ENSG00000224621	AL451042.1	lncRNA	1	16159266	16161883	2618	+	1.27739	-0.699452	2.424	9.76005	0.00631896	0.0300659
ENSG00000142632	ARHGEF19	protein_coding	1	16197854	16212652	14799	-	0.705386	3.59605	1.63058	25.9759	9.64286e-05	0.00115
ENSG00000237276	ANO7L1	transcribed_unprocessed_pseudogene	1	16215909	16228027	12119	-	-0.724279	0.637744	-1.65207	5.0031	0.0393451	0.123759
ENSG00000132881	CPLANE2	protein_coding	1	16231692	16237183	5492	-	-0.536361	0.763966	-1.45031	3.63632	0.0739991	0.194386
ENSG00000233929	MT1XP1	processed_pseudogene	1	16241213	16241398	186	-	1.15745	-2.59346	2.23063	1.1154	0.306248	0.500567
ENSG00000037637	FBXO42	protein_coding	1	16246840	16352480	105641	-	0.265337	5.44754	1.20192	7.99817	0.0118013	0.0493076
ENSG00000055070	SZRD1	protein_coding	1	16352575	16398145	45571	+	-0.156932	7.7223	-1.11491	3.29014	0.0878237	0.219664
ENSG00000226457	RPL22P3	processed_pseudogene	1	16369150	16369530	381	-	0.150351	-2.21394	1.10984	0.0448859	0.834795	0.910182
ENSG00000157191	NECAP2	protein_coding	1	16440721	16460078	19358	+	-0.210762	6.78848	-1.1573	3.97254	0.0639217	0.176718
ENSG00000226029	LINC01772	lncRNA	1	16460948	16468481	7534	+	0.125039	-1.92454	1.09054	0.0396529	0.844581	0.911714
ENSG00000080947	CROCCP3	transcribed_unprocessed_pseudogene	1	16467436	16499257	31822	-	-0.0629252	1.05307	-1.04458	0.0457564	0.833226	0.90914
ENSG00000219481	NBPF1	protein_coding	1	16562319	16613562	51244	-	0.0094252	4.4469	1.00655	0.00546118	0.941974	0.967262
ENSG00000215908	CROCCP2	transcribed_unprocessed_pseudogene	1	16618253	16657232	38980	-	0.44837	4.48529	1.3645	12.2935	0.00279188	0.015924
ENSG00000186301	MST1P2	unprocessed_pseudogene	1	16645622	16650289	4668	+	1.59942	0.617359	3.03021	24.6781	0.000125744	0.00140962
ENSG00000236698	EIF1AXP1	processed_pseudogene	1	16685621	16686055	435	-	0.0937377	0.688499	1.06713	0.101664	0.753821	0.862029
ENSG00000058453	CROCC	protein_coding	1	16740273	16972964	232692	+	-0.395315	3.36859	-1.31523	4.77023	0.0444094	0.135251
ENSG00000186715	MST1L	transcribed_unprocessed_pseudogene	1	16754910	16770237	15328	-	1.97075	-2.53193	3.91972	3.70353	0.0716214	0.190679
ENSG00000238142	BX284668.5	lncRNA	1	16887577	16889706	2130	-	0.49975	1.2389	1.41397	4.21096	0.0562891	0.160349
ENSG00000117122	MFAP2	protein_coding	1	16974502	16980632	6131	-	-1.04413	3.15197	-2.06212	5.0891	0.0729321	0.19291
ENSG00000159363	ATP13A2	protein_coding	1	16985958	17011928	25971	-	0.258898	6.76886	1.19656	4.87368	0.0457248	0.138314
ENSG00000117118	SDHB	protein_coding	1	17018722	17054032	35311	-	0.255272	6.52024	1.19356	8.75095	0.00897918	0.0396921
ENSG00000117115	PADI2	protein_coding	1	17066761	17119451	52691	-	-1.9209	-3.07272	-3.78658	1.79742	0.198094	0.372494
ENSG00000204362	LINC02783	lncRNA	1	17189783	17197617	7835	+	0.905052	2.67662	1.87261	11.7779	0.00556574	0.0272994
ENSG00000142623	PADI1	protein_coding	1	17205128	17246007	40880	+	0.12202	2.73198	1.08826	0.100064	0.761735	0.86706
ENSG00000142619	PADI3	protein_coding	1	17249098	17284233	35136	+	-1.91219	-0.967537	-3.7638	14.6471	0.00140162	0.00915944
ENSG00000159339	PADI4	protein_coding	1	17308195	17364004	55810	+	-4.61726	-2.84063	-24.5433	10.6057	0.00547535	0.0269365
ENSG00000179051	RCC2	protein_coding	1	17406760	17439677	32918	-	0.506188	7.46266	1.42029	28.497	5.89449e-05	0.000782714
ENSG00000074964	ARHGEF10L	protein_coding	1	17539698	17697874	158177	+	-0.0811602	4.89018	-1.05787	0.519665	0.481019	0.66691
ENSG00000159423	ALDH4A1	protein_coding	1	18871430	18902724	31295	-	-1.29138	2.5996	-2.44761	46.9704	3.19267e-06	8.47419e-05
ENSG00000169991	IFFO2	protein_coding	1	18904280	18956676	52397	-	-0.526072	6.24027	-1.44	26.6556	8.4198e-05	0.00103719
ENSG00000272084	AL137127.1	lncRNA	1	19072110	19075511	3402	-	-0.448445	-1.16724	-1.36457	1.0009	0.33146	0.527492
ENSG00000127481	UBR4	protein_coding	1	19074510	19210266	135757	-	0.173391	7.85616	1.12771	1.4072	0.265505	0.457571
ENSG00000230424	EMC1-AS1	lncRNA	1	19210501	19240704	30204	+	-0.66592	-1.34134	-1.58658	1.52544	0.234003	0.419139
ENSG00000127463	EMC1	protein_coding	1	19215660	19251527	35868	-	-0.102443	7.09203	-1.07359	1.34367	0.262799	0.454163
ENSG00000053372	MRTO4	protein_coding	1	19251805	19260128	8324	+	0.457044	6.08393	1.37273	28.1634	6.28066e-05	0.000819288
ENSG00000211454	AKR7L	polymorphic_pseudogene	1	19265982	19274194	8213	-	-0.811693	-2.07615	-1.75527	1.54009	0.231865	0.416955
ENSG00000162482	AKR7A3	protein_coding	1	19282573	19288770	6198	-	-0.260678	-1.61199	-1.19804	0.189108	0.669264	0.808411
ENSG00000053371	AKR7A2	protein_coding	1	19303965	19312146	8182	-	0.435436	5.84561	1.35232	22.4301	0.000203472	0.00206225
ENSG00000200403	RNU6-1099P	snRNA	1	19305076	19305182	107	-	0.542874	-3.25889	1.45687	0.133092	0.719856	0.837924
ENSG00000040487	SLC66A1	protein_coding	1	19312326	19329300	16975	+	0.664905	4.98219	1.58546	26.5196	8.83578e-05	0.00107824
ENSG00000077549	CAPZB	protein_coding	1	19338775	19485539	146765	-	0.0131688	7.94947	1.00917	0.0252721	0.87561	0.92344
ENSG00000173436	MICOS10	protein_coding	1	19484403	19629821	145419	+	-0.411261	3.0006	-1.32985	6.44674	0.0214567	0.0784084
ENSG00000158747	NBL1	protein_coding	1	19596979	19658456	61478	+	0.386979	5.79506	1.30765	16.6613	0.00081225	0.00603415
ENSG00000226396	AL031727.1	processed_pseudogene	1	19608114	19608568	455	+	0.0709485	-1.21243	1.05041	0.0239831	0.878796	0.92588
ENSG00000158748	HTR6	protein_coding	1	19664875	19680966	16092	+	2.54187	-3.35992	5.82342	2.04223	0.174043	0.345402
ENSG00000162542	TMCO4	protein_coding	1	19682213	19799945	117733	-	0.0253418	4.80801	1.01772	0.0479985	0.829256	0.906586
ENSG00000169914	OTUD3	protein_coding	1	19882395	19912945	30551	+	1.06882	4.9439	2.09771	73.254	1.73262e-07	9.67488e-06
ENSG00000188257	PLA2G2A	protein_coding	1	19975431	19980416	4986	-	1.06842	-3.16596	2.09713	0.631814	0.437914	0.635453
ENSG00000227066	Z98257.1	lncRNA	1	20154171	20160568	6398	+	0.17877	-0.224789	1.13192	0.273363	0.607997	0.759674
ENSG00000162543	UBXN10	protein_coding	1	20186096	20196050	9955	+	-1.14043	-2.99476	-2.20447	0.888833	0.35932	0.556688
ENSG00000162545	CAMK2N1	protein_coding	1	20482391	20486210	3820	-	0.28795	3.58012	1.2209	2.8491	0.110655	0.258013
ENSG00000090432	MUL1	protein_coding	1	20499448	20508151	8704	-	-2.25115	5.01484	-4.76062	331.377	2.14094e-12	5.63211e-09
ENSG00000158825	CDA	protein_coding	1	20589086	20618903	29818	+	-0.138778	6.84846	-1.10097	0.0933539	0.774373	0.875051
ENSG00000158828	PINK1	protein_coding	1	20633458	20651511	18054	+	0.129478	7.89929	1.0939	0.339389	0.58296	0.74185
ENSG00000117242	PINK1-AS	lncRNA	1	20642657	20652193	9537	-	-0.513442	2.94712	-1.42745	10.9203	0.00430041	0.0221919
ENSG00000244038	DDOST	protein_coding	1	20651767	20661544	9778	-	0.0899902	8.34592	1.06436	1.1679	0.295292	0.489315
ENSG00000117245	KIF17	protein_coding	1	20664014	20718017	54004	-	0.960389	-0.204584	1.94583	4.37551	0.0542261	0.155902
ENSG00000189410	SH2D5	protein_coding	1	20719731	20732837	13107	-	0.478698	3.65553	1.39349	0.946642	0.37926	0.578009
ENSG00000127483	HP1BP3	protein_coding	1	20740266	20787323	47058	-	0.00891333	8.03117	1.0062	0.0108175	0.91841	0.952927
ENSG00000075151	EIF4G3	protein_coding	1	20806292	21176888	370597	-	-0.557455	7.29143	-1.47167	28.5746	6.97404e-05	0.000888205
ENSG00000117298	ECE1	protein_coding	1	21217247	21345572	128326	-	-1.70213	8.02034	-3.2538	189.362	7.33915e-09	9.24264e-07
ENSG00000231105	ECE1-AS1	lncRNA	1	21293290	21299874	6585	+	0.726729	-2.39762	1.65488	0.416508	0.530291	0.705584
ENSG00000236216	PPP1R11P1	processed_pseudogene	1	21397987	21398362	376	+	-0.251184	-2.99404	-1.19018	0.04367	0.837013	0.911417
ENSG00000227001	NBPF2P	unprocessed_pseudogene	1	21424625	21427967	3343	-	-1.89663	-2.30182	-3.72342	6.66135	0.0196936	0.0735552
ENSG00000187952	HS6ST1P1	processed_pseudogene	1	21428303	21429536	1234	+	-0.0435396	-2.64702	-1.03064	0.00224	0.962816	0.979699
ENSG00000142794	NBPF3	protein_coding	1	21440128	21485005	44878	+	-0.574358	3.9512	-1.48902	18.4788	0.000511587	0.0042218
ENSG00000162551	ALPL	protein_coding	1	21509397	21578410	69014	+	-1.17203	-2.99724	-2.25329	1.02951	0.324842	0.520186
ENSG00000076864	RAP1GAP	protein_coding	1	21596215	21669363	73149	-	0.185949	1.46988	1.13756	0.670165	0.424596	0.622924
ENSG00000090686	USP48	protein_coding	1	21678298	21783606	105309	-	0.151152	6.9488	1.11046	3.46246	0.0805937	0.206285
ENSG00000187942	LDLRAD2	protein_coding	1	21812265	21825225	12961	+	-3.99172	-3.07481	-15.9085	6.84011	0.0198309	0.073898
ENSG00000142798	HSPG2	protein_coding	1	21822244	21937310	115067	-	-1.04869	7.23738	-2.06865	8.24663	0.0413809	0.128405
ENSG00000228397	LINC01635	lncRNA	1	22023990	22026048	2059	-	-1.92198	-3.07334	-3.78944	1.91134	0.185142	0.356898
ENSG00000218510	LINC00339	lncRNA	1	22024558	22031223	6666	+	0.40322	3.78453	1.32246	7.96948	0.0119273	0.0496596
ENSG00000070831	CDC42	protein_coding	1	22025511	22101360	75850	+	-0.207684	8.75999	-1.15483	4.67432	0.0455386	0.137803
ENSG00000162552	WNT4	protein_coding	1	22117313	22143969	26657	-	1.80524	-0.22001	3.49487	18.1851	0.000550295	0.00445733
ENSG00000234397	PPIAP34	processed_pseudogene	1	22322840	22323331	492	-	-0.328217	-2.58068	-1.25546	0.133149	0.719799	0.837924
ENSG00000184677	ZBTB40	protein_coding	1	22428838	22531157	102320	+	0.133458	6.06039	1.09692	1.98686	0.177138	0.346488
ENSG00000237200	ZBTB40-IT1	lncRNA	1	22517474	22519708	2235	+	0.415067	-1.39121	1.33336	0.766939	0.393668	0.592868
ENSG00000133216	EPHB2	protein_coding	1	22710839	22921500	210662	+	-0.894731	6.09602	-1.85926	105.081	1.36522e-08	1.55399e-06
ENSG00000004487	KDM1A	protein_coding	1	23019443	23083689	64247	+	0.202366	7.27485	1.15058	6.25801	0.0231573	0.0829709
ENSG00000169641	LUZP1	protein_coding	1	23084023	23177808	93786	-	-1.22969	6.63226	-2.34516	220.878	5.14884e-11	2.83498e-08
ENSG00000179546	HTR1D	protein_coding	1	23191895	23194729	2835	-	0.119774	3.54459	1.08656	0.792101	0.386189	0.585253
ENSG00000261326	LINC01355	lncRNA	1	23281307	23287488	6182	-	-0.124775	0.519978	-1.09034	0.109832	0.745198	0.855558
ENSG00000125944	HNRNPR	protein_coding	1	23303771	23344336	40566	-	0.289827	7.9092	1.22249	10.7358	0.00456586	0.0232626
ENSG00000125945	ZNF436	protein_coding	1	23359448	23369836	10389	-	-0.409209	4.7695	-1.32796	10.8576	0.00438865	0.0225328
ENSG00000249087	ZNF436-AS1	lncRNA	1	23368997	23371839	2843	+	0.397849	1.24049	1.31754	2.03931	0.171832	0.344361
ENSG00000271420	AL109936.2	lncRNA	1	23378380	23379029	650	-	0.328724	-1.8418	1.2559	0.179651	0.677804	0.814603
ENSG00000204219	TCEA3	protein_coding	1	23380909	23424748	43840	-	0.358908	5.80854	1.28246	6.38757	0.0279144	0.095658
ENSG00000088280	ASAP3	protein_coding	1	23428563	23484568	56006	-	-0.880072	5.75295	-1.84047	70.954	2.15412e-07	1.12585e-05
ENSG00000007968	E2F2	protein_coding	1	23506438	23531233	24796	-	-0.334381	2.47538	-1.26084	3.78086	0.0689957	0.186321
ENSG00000235052	AL021154.1	lncRNA	1	23549139	23550915	1777	-	1.04189	-3.16828	2.05893	0.547795	0.469564	0.660436
ENSG00000117318	ID3	protein_coding	1	23557926	23559501	1576	-	-2.9623	1.94388	-7.79367	14.9001	0.0132178	0.0537665
ENSG00000142676	RPL11	protein_coding	1	23691742	23696835	5094	+	0.357347	9.00595	1.28107	15.3966	0.00113909	0.00783757
ENSG00000236810	ELOA-AS1	lncRNA	1	23706901	23778296	71396	-	0.647867	0.199779	1.56685	4.04691	0.0607839	0.170272
ENSG00000011007	ELOA	protein_coding	1	23743155	23762059	18905	+	0.321493	6.24033	1.24962	11.4978	0.00357543	0.0192172
ENSG00000057757	PITHD1	protein_coding	1	23778418	23788232	9815	+	0.0730943	5.06661	1.05197	0.393166	0.539173	0.71216
ENSG00000011009	LYPLA2	protein_coding	1	23791145	23795539	4395	+	-1.29255	5.81285	-2.44961	128.791	3.35243e-09	5.05554e-07
ENSG00000117308	GALE	protein_coding	1	23795599	23800781	5183	-	0.366823	6.67968	1.28951	11.6772	0.00365552	0.0195562
ENSG00000117305	HMGCL	protein_coding	1	23801885	23838620	36736	-	0.120732	4.81308	1.08729	0.884819	0.36038	0.557779
ENSG00000179163	FUCA1	protein_coding	1	23845077	23868290	23214	-	-0.0394218	6.63809	-1.0277	0.122765	0.731147	0.846326
ENSG00000229106	BTBD6P1	processed_pseudogene	1	23901471	23902737	1267	-	0.624185	-2.99704	1.54134	0.271346	0.609313	0.760629
ENSG00000230228	H3P1	processed_pseudogene	1	23949016	23949383	368	-	-0.799122	-2.70155	-1.74004	0.777237	0.390581	0.58987
ENSG00000189266	PNRC2	protein_coding	1	23956839	23963462	6624	+	0.25664	6.35248	1.19469	6.34309	0.0223723	0.0808436
ENSG00000188529	SRSF10	protein_coding	1	23964347	23980927	16581	-	0.118444	7.81478	1.08556	1.84342	0.19273	0.365866
ENSG00000142661	MYOM3	protein_coding	1	24056035	24112135	56101	-	-1.4381	-1.90234	-2.70964	3.96058	0.0633165	0.175454
ENSG00000142677	IL22RA1	protein_coding	1	24119771	24143140	23370	-	-1.45192	-0.155392	-2.73572	17.5523	0.000645383	0.00505353
ENSG00000185436	IFNLR1	protein_coding	1	24154168	24187959	33792	-	0.0826827	2.94499	1.05899	0.239523	0.630958	0.776842
ENSG00000232298	GRHL3-AS1	lncRNA	1	24307556	24321901	14346	-	-1.54189	-3.16713	-2.91176	1.28791	0.272562	0.464927
ENSG00000158055	GRHL3	protein_coding	1	24319357	24364482	45126	+	-4.84987	-1.64521	-28.8374	26.7033	8.34061e-05	0.00102957
ENSG00000001460	STPG1	protein_coding	1	24356999	24416934	59936	-	0.157763	4.48718	1.11556	1.76053	0.202531	0.378344
ENSG00000001461	NIPAL3	protein_coding	1	24415802	24472976	57175	+	-0.58489	6.67588	-1.49992	37.7972	1.19452e-05	0.000225226
ENSG00000117602	RCAN3	protein_coding	1	24502351	24541040	38690	+	0.348857	5.67825	1.27355	7.7979	0.0140858	0.0565149
ENSG00000184454	NCMAP	protein_coding	1	24556087	24609328	53242	+	-2.62692	-0.990047	-6.17704	19.7632	0.000403094	0.00350389
ENSG00000133226	SRRM1	protein_coding	1	24631716	24673281	41566	+	0.323582	7.14716	1.25143	15.2184	0.00119609	0.00816566
ENSG00000169504	CLIC4	protein_coding	1	24745382	24844321	98940	+	-0.0685823	9.13525	-1.04869	0.565492	0.462591	0.656773
ENSG00000020633	RUNX3	protein_coding	1	24899511	24965121	65611	-	-2.58123	-2.20948	-5.98452	9.42558	0.00708661	0.0328728
ENSG00000117614	SYF2	protein_coding	1	25222276	25232502	10227	-	0.260775	5.97342	1.19812	7.67586	0.0133085	0.0540744
ENSG00000284602	AL031432.4	lncRNA	1	25232586	25234775	2190	+	0.235675	-1.88252	1.17746	0.168084	0.687065	0.822187
ENSG00000284657	AL031432.5	lncRNA	1	25239494	25240253	760	+	-0.250229	-2.99564	-1.1894	0.0453753	0.833911	0.909558
ENSG00000117616	RSRP1	protein_coding	1	25242249	25338213	95965	-	0.322256	4.80428	1.25028	1.29754	0.300075	0.493614
ENSG00000272432	AL031432.3	lncRNA	1	25247837	25248321	485	+	-1.57454	-2.63845	-2.9784	2.76642	0.115033	0.265192
ENSG00000261349	AL031432.2	unprocessed_pseudogene	1	25266102	25267136	1035	-	-0.289356	-2.70775	-1.22209	0.114276	0.741384	0.852874
ENSG00000224183	SDHDP6	processed_pseudogene	1	25294164	25294643	480	-	-1.55679	-2.11602	-2.94199	5.59733	0.0304526	0.102037
ENSG00000259984	AL928711.1	unprocessed_pseudogene	1	25336429	25337465	1037	-	-0.781589	-3.08176	-1.71902	0.378076	0.546976	0.716629
ENSG00000183726	TMEM50A	protein_coding	1	25338317	25362361	24045	+	-0.211276	7.08265	-1.15771	6.652	0.0197669	0.0737475
ENSG00000188672	RHCE	protein_coding	1	25362249	25430192	67944	-	0.294467	-2.41268	1.22643	0.115288	0.738463	0.851168
ENSG00000238084	AL031284.1	processed_pseudogene	1	25398721	25399198	478	+	-0.503858	-1.48104	-1.418	0.938989	0.346453	0.544223
ENSG00000204178	MACO1	protein_coding	1	25430858	25500209	69352	+	-0.569959	5.29684	-1.48448	34.9629	1.88175e-05	0.000320031
ENSG00000157978	LDLRAP1	protein_coding	1	25543606	25568886	25281	+	0.583409	6.09013	1.49839	19.2332	0.000990158	0.00704628
ENSG00000225643	AL606491.1	lncRNA	1	25581478	25590356	8879	+	-0.77166	-2.30963	-1.70723	0.896267	0.35737	0.554898
ENSG00000117643	MAN1C1	protein_coding	1	25617468	25786207	168740	+	1.80171	0.101656	3.48633	28.3056	6.11261e-05	0.000799569
ENSG00000162430	SELENON	protein_coding	1	25800176	25818221	18046	+	-1.01913	5.87138	-2.02669	34.0547	0.000354516	0.00318177
ENSG00000228172	AL020996.1	lncRNA	1	25816749	25820797	4049	-	-1.46686	-1.47917	-2.7642	8.01316	0.0117361	0.0490926
ENSG00000117640	MTFR1L	protein_coding	1	25818640	25832942	14303	+	-0.183966	5.54431	-1.136	3.78105	0.0689895	0.186321
ENSG00000127423	AUNIP	protein_coding	1	25831913	25859458	27546	-	0.982063	3.29249	1.97529	34.3009	2.1003e-05	0.000348714
ENSG00000182749	PAQR7	protein_coding	1	25861484	25875708	14225	-	-0.296049	5.00684	-1.22778	6.09691	0.0247318	0.0872544
ENSG00000117632	STMN1	protein_coding	1	25884181	25906991	22811	-	0.596411	9.00957	1.51195	13.2062	0.00643585	0.0305056
ENSG00000158006	PAFAH2	protein_coding	1	25959767	25998117	38351	-	0.207957	3.51987	1.15505	2.30645	0.147663	0.308976
ENSG00000158008	EXTL1	protein_coding	1	26019884	26036464	16581	+	0.545936	-3.25848	1.45997	0.132702	0.720248	0.837924
ENSG00000158022	TRIM63	protein_coding	1	26051301	26068436	17136	-	-0.231287	0.277758	-1.17388	0.566997	0.462006	0.656773
ENSG00000175087	PDIK1L	protein_coding	1	26111165	26125555	14391	+	0.569644	4.33618	1.48416	18.2637	0.000539615	0.00440369
ENSG00000197245	FAM110D	protein_coding	1	26159079	26163962	4884	+	-0.616909	-2.77888	-1.53359	0.35435	0.559693	0.725953
ENSG00000142684	ZNF593	protein_coding	1	26169908	26170873	966	+	0.307213	3.75311	1.23732	4.62699	0.0465202	0.140218
ENSG00000142675	CNKSR1	protein_coding	1	26177484	26189884	12401	+	0.35905	3.30297	1.28258	4.54083	0.0483704	0.14438
ENSG00000278572	AL355877.2	unprocessed_pseudogene	1	26218581	26220476	1896	-	-1.40126	-2.70188	-2.64132	2.1633	0.160052	0.32749
ENSG00000130695	CEP85	protein_coding	1	26234200	26278808	44609	+	-0.202234	5.53235	-1.15048	3.71164	0.0713407	0.190142
ENSG00000142669	SH3BGRL3	protein_coding	1	26280086	26281522	1437	+	-0.0195484	8.68665	-1.01364	0.0500385	0.825727	0.904545
ENSG00000158062	UBXN11	protein_coding	1	26281328	26318363	37036	-	0.26086	4.34782	1.19819	3.08999	0.0981745	0.237206
ENSG00000169442	CD52	protein_coding	1	26317958	26320523	2566	+	-0.528113	-1.72212	-1.44204	0.694161	0.416586	0.614292
ENSG00000176092	CRYBG2	protein_coding	1	26321698	26360080	38383	-	1.19507	1.54255	2.28956	19.9693	0.00035684	0.00319536
ENSG00000131914	LIN28A	protein_coding	1	26410817	26429728	18912	+	2.54493	-3.35951	5.83579	2.01761	0.176498	0.345685
ENSG00000117682	DHDDS	protein_coding	1	26432282	26471306	39025	+	0.355986	5.62452	1.27986	12.422	0.00268447	0.015483
ENSG00000223583	AL513365.1	processed_pseudogene	1	26454653	26455187	535	-	-3.99656	-3.07423	-15.9619	5.39704	0.0352874	0.113839
ENSG00000225891	DHDDS-AS1	lncRNA	1	26462756	26468014	5259	-	-0.948568	-2.84452	-1.92996	0.882803	0.360913	0.55835
ENSG00000198830	HMGN2	protein_coding	1	26472440	26476642	4203	+	0.0747754	7.33324	1.0532	0.0682919	0.804972	0.893748
ENSG00000117676	RPS6KA1	protein_coding	1	26529761	26575030	45270	+	-0.467868	5.78947	-1.38306	15.4666	0.00129721	0.00866494
ENSG00000260063	AL512408.1	lncRNA	1	26692132	26694131	2000	-	-0.851507	-1.50668	-1.80438	2.39265	0.140768	0.298612
ENSG00000117713	ARID1A	protein_coding	1	26693236	26782104	88869	+	-0.304	6.15846	-1.23456	13.4943	0.0019496	0.0119072
ENSG00000060642	PIGV	protein_coding	1	26787054	26800659	13606	+	-0.0495281	4.58426	-1.03493	0.171001	0.684519	0.820051
ENSG00000204160	ZDHHC18	protein_coding	1	26826688	26857604	30917	+	0.0191565	5.23987	1.01337	0.0307086	0.863013	0.917169
ENSG00000175793	SFN	protein_coding	1	26863149	26864456	1308	+	0.134252	6.88963	1.09752	2.56501	0.128118	0.278867
ENSG00000142751	GPN2	protein_coding	1	26876132	26890283	14152	-	0.00822911	5.48434	1.00572	0.007661	0.9313	0.96051
ENSG00000198746	GPATCH3	protein_coding	1	26890488	26900467	9980	-	0.35955	3.7612	1.28303	7.10292	0.0165616	0.0643317
ENSG00000090273	NUDC	protein_coding	1	26900238	26946871	46634	+	0.365159	7.21286	1.28802	17.852	0.00059822	0.00476884
ENSG00000131910	NR0B2	protein_coding	1	26911489	26913975	2487	-	1.73142	-2.99736	3.32055	1.97164	0.178716	0.348454
ENSG00000172746	RPL12P13	unprocessed_pseudogene	1	26980165	26980975	811	+	0.25483	-3.07701	1.1932	0.0457214	0.833289	0.90914
ENSG00000225294	OSTCP2	processed_pseudogene	1	26985897	26986340	444	-	-0.566245	-2.63883	-1.48066	0.262017	0.615949	0.765764
ENSG00000253368	TRNP1	protein_coding	1	26993692	27000886	7195	+	-0.83521	0.853721	-1.78412	10.1023	0.00562934	0.0275202
ENSG00000158246	TENT5B	protein_coding	1	27005020	27012850	7831	-	0.374343	3.1231	1.29625	5.31599	0.0343374	0.11158
ENSG00000090020	SLC9A1	protein_coding	1	27098809	27166981	68173	-	-0.828077	4.7384	-1.77532	55.6454	1.0849e-06	3.75529e-05
ENSG00000214973	CHCHD3P3	processed_pseudogene	1	27200834	27201473	640	-	-1.97948	-1.71854	-3.9435	9.17935	0.0077194	0.0352623
ENSG00000225159	NPM1P39	processed_pseudogene	1	27206930	27207796	867	+	0.531777	-0.779556	1.44571	1.64914	0.216718	0.397569
ENSG00000142784	WDTC1	protein_coding	1	27234632	27308636	74005	+	-1.70166	5.59845	-3.25275	298.713	4.86135e-12	6.85048e-09
ENSG00000243659	FO393419.3	processed_pseudogene	1	27311240	27311838	599	+	-1.53173	-3.16285	-2.89132	1.32595	0.26585	0.457799
ENSG00000186501	TMEM222	protein_coding	1	27322145	27336400	14256	+	-0.135105	4.66979	-1.09817	1.30101	0.270226	0.462509
ENSG00000206888	RNU6-48P	snRNA	1	27325219	27325325	107	+	-0.759431	-3.07284	-1.69282	0.336645	0.569569	0.732648
ENSG00000241547	ACTG1P20	processed_pseudogene	1	27325329	27325796	468	+	-1.10126	-0.835367	-2.14542	7.60573	0.0136647	0.0551622
ENSG00000142765	SYTL1	protein_coding	1	27342020	27353937	11918	+	-0.0624711	3.57335	-1.04425	0.113871	0.740777	0.852549
ENSG00000142733	MAP3K6	protein_coding	1	27354067	27366961	12895	-	0.362067	5.04782	1.28527	6.60975	0.0221742	0.0803252
ENSG00000181773	GPR3	protein_coding	1	27392622	27395814	3193	+	-0.868209	1.08817	-1.8254	10.8396	0.0044143	0.0226414
ENSG00000158195	WASF2	protein_coding	1	27404230	27490167	85938	-	-0.360202	7.55006	-1.28361	13.8652	0.00175057	0.0109415
ENSG00000126705	AHDC1	protein_coding	1	27534035	27604431	70397	-	-0.48248	4.96163	-1.39714	20.5605	0.000310665	0.00287317
ENSG00000235912	AL031729.1	processed_pseudogene	1	27649419	27649610	192	+	0.433493	-0.838526	1.3505	0.972838	0.338139	0.534903
ENSG00000126709	IFI6	protein_coding	1	27666064	27672198	6135	-	-0.295706	3.25243	-1.22749	3.50438	0.0789425	0.203289
ENSG00000009780	FAM76A	protein_coding	1	27725961	27763116	37156	+	-0.041784	3.58297	-1.02939	0.100867	0.754754	0.86243
ENSG00000231344	AL020997.1	processed_pseudogene	1	27739091	27739439	349	+	1.84515	-2.58451	3.59289	3.77704	0.0691228	0.186321
ENSG00000117758	STX12	protein_coding	1	27773219	27824443	51225	+	0.650062	5.63801	1.56924	28.82	6.97915e-05	0.000888378
ENSG00000269971	AL020997.2	lncRNA	1	27773858	27774041	184	+	1.71128	-3.00023	3.27451	1.94525	0.181493	0.352071
ENSG00000270031	AL020997.3	lncRNA	1	27819983	27820341	359	+	1.43257	-3.07675	2.69927	0.974828	0.33766	0.53446
ENSG00000117751	PPP1R8	protein_coding	1	27830782	27851676	20895	+	0.0750466	5.96181	1.0534	0.681301	0.420849	0.618845
ENSG00000130775	THEMIS2	protein_coding	1	27872543	27886685	14143	+	-0.53222	3.0943	-1.44615	11.4345	0.00364769	0.0195214
ENSG00000117748	RPA2	protein_coding	1	27891524	27914746	23223	-	0.58296	6.21981	1.49792	49.306	2.35396e-06	6.69859e-05
ENSG00000130768	SMPDL3B	protein_coding	1	27935000	27959157	24158	+	-0.753095	0.785718	-1.6854	4.58456	0.0496078	0.147003
ENSG00000158156	XKR8	protein_coding	1	27959588	27968093	8506	+	0.378795	4.80909	1.30026	8.5224	0.00974571	0.0423919
ENSG00000158161	EYA3	protein_coding	1	27970344	28088637	118294	-	-0.0246624	4.39174	-1.01724	0.0384622	0.8469	0.91194
ENSG00000240750	RN7SL559P	misc_RNA	1	28031884	28032180	297	-	0.256835	-3.07723	1.19485	0.0405176	0.842919	0.911714
ENSG00000228589	SPCS2P4	processed_pseudogene	1	28095742	28096422	681	-	0.222431	0.485828	1.1667	0.656434	0.42929	0.627292
ENSG00000214812	AL137792.1	processed_pseudogene	1	28120449	28121321	873	-	-0.798816	-3.07982	-1.73967	0.374075	0.549081	0.717798
ENSG00000169403	PTAFR	protein_coding	1	28147166	28193936	46771	-	-1.07187	-1.45769	-2.10216	4.23136	0.0557579	0.159281
ENSG00000126698	DNAJC8	protein_coding	1	28199456	28233029	33574	-	0.202313	7.19256	1.15054	6.57181	0.0204083	0.0755453
ENSG00000130770	ATP5IF1	protein_coding	1	28236109	28246906	10798	+	0.0891472	6.35371	1.06374	1.20453	0.288091	0.481834
ENSG00000270605	AL353622.1	lncRNA	1	28239509	28241453	1945	-	0.0203799	-0.513121	1.01423	0.00288279	0.957822	0.976506
ENSG00000130766	SESN2	protein_coding	1	28259518	28282491	22974	+	0.73376	4.4936	1.66297	29.6356	4.76389e-05	0.000657996
ENSG00000130772	MED18	protein_coding	1	28329002	28335965	6964	+	0.433795	4.6539	1.35078	12.946	0.00229231	0.0135988
ENSG00000204138	PHACTR4	protein_coding	1	28369582	28500364	130783	+	-0.816174	5.4276	-1.76073	68.4402	2.7514e-07	1.33762e-05
ENSG00000229820	CR391992.1	processed_pseudogene	1	28453541	28453934	394	+	1.40703	-3.08348	2.65191	1.07588	0.314502	0.509416
ENSG00000180198	RCC1	protein_coding	1	28505943	28539300	33358	+	-0.0521314	6.2476	-1.0368	0.343146	0.565903	0.730504
ENSG00000242125	SNHG3	lncRNA	1	28505980	28510892	4913	+	-0.836199	4.50276	-1.78534	37.5833	1.23514e-05	0.000230261
ENSG00000200087	SNORA73B	snoRNA	1	28508559	28508762	204	+	0.539287	-1.6008	1.45325	0.758251	0.396301	0.595584
ENSG00000279443	AL513497.1	TEC	1	28544460	28546542	2083	+	-0.935287	-0.178852	-1.91227	7.76597	0.0128662	0.0525386
ENSG00000180098	TRNAU1AP	protein_coding	1	28553085	28578545	25461	+	-0.0372746	4.28402	-1.02617	0.0913538	0.766219	0.869613
ENSG00000197989	SNHG12	lncRNA	1	28578538	28583132	4595	-	-0.210153	3.38506	-1.15681	1.5811	0.226014	0.409419
ENSG00000221539	SNORD99	snoRNA	1	28578749	28578822	74	-	0.0184543	-1.2344	1.01287	0.000970586	0.975542	0.9865
ENSG00000120656	TAF12	protein_coding	1	28589323	28643085	53763	-	-0.47721	2.11288	-1.39205	4.91979	0.0408171	0.127173
ENSG00000188060	RAB42	protein_coding	1	28592200	28595443	3244	+	-0.671873	1.87947	-1.59314	11.6567	0.00340092	0.0185231
ENSG00000229388	LINC01715	lncRNA	1	28643228	28648581	5354	+	-0.72462	-1.27238	-1.65246	2.40762	0.13961	0.296902
ENSG00000162419	GMEB1	protein_coding	1	28668778	28719353	50576	+	-0.0395215	4.50374	-1.02777	0.117431	0.73614	0.849567
ENSG00000198492	YTHDF2	protein_coding	1	28736621	28769775	33155	+	0.21033	7.05977	1.15695	6.84133	0.0183419	0.0696827
ENSG00000116329	OPRD1	protein_coding	1	28812142	28871267	59126	+	1.06842	-3.16596	2.09713	0.631814	0.437914	0.635453
ENSG00000233427	AL009181.1	lncRNA	1	28870483	28877336	6854	-	-0.496784	-1.46732	-1.41106	0.80243	0.38318	0.58196
ENSG00000159023	EPB41	protein_coding	1	28887091	29120046	232956	+	-0.137972	5.68475	-1.10036	1.23527	0.2845	0.477819
ENSG00000225616	AL138785.1	processed_pseudogene	1	28982278	28982608	331	-	-0.232211	-0.701257	-1.17463	0.390382	0.540597	0.713125
ENSG00000253304	TMEM200B	protein_coding	1	29119429	29123903	4475	-	-0.247857	4.5748	-1.18744	4.33578	0.0531275	0.153715
ENSG00000116350	SRSF4	protein_coding	1	29147743	29181900	34158	-	0.140336	6.83322	1.10216	2.4998	0.132735	0.286527
ENSG00000116353	MECR	protein_coding	1	29192657	29230942	38286	-	0.135463	3.58894	1.09845	0.912495	0.353165	0.550935
ENSG00000060656	PTPRU	protein_coding	1	29236516	29326813	90298	+	-0.756086	5.46537	-1.6889	41.8721	6.47531e-06	0.000141418
ENSG00000162510	MATN1	protein_coding	1	30711277	30723585	12309	-	0.27396	-2.41376	1.20912	0.0838091	0.775829	0.876111
ENSG00000186056	MATN1-AS1	lncRNA	1	30718504	30726827	8324	+	0.451791	0.913054	1.36774	2.81273	0.112255	0.260769
ENSG00000162511	LAPTM5	protein_coding	1	30732469	30757774	25306	-	-0.557621	5.56689	-1.47184	13.6508	0.00364103	0.019499
ENSG00000223382	LINC01778	lncRNA	1	30824217	30834864	10648	+	0.448508	-2.64327	1.36463	0.226081	0.640644	0.785169
ENSG00000162512	SDC3	protein_coding	1	30869466	30908758	39293	-	-1.03498	7.06611	-2.04908	54.6433	2.7056e-05	0.000423103
ENSG00000134644	PUM1	protein_coding	1	30931506	31065991	134486	-	-0.0571407	6.86596	-1.0404	0.512353	0.484075	0.668044
ENSG00000084628	NKAIN1	protein_coding	1	31179745	31239887	60143	-	-2.117	-2.70481	-4.33792	4.3773	0.0521218	0.1522
ENSG00000060688	SNRNP40	protein_coding	1	31259568	31296788	37221	-	0.25809	5.74487	1.19589	7.75104	0.0129383	0.0528058
ENSG00000229447	AC114495.2	processed_pseudogene	1	31263245	31263681	437	-	0.61697	-2.99625	1.53365	0.259414	0.61723	0.766689
ENSG00000121766	ZCCHC17	protein_coding	1	31296982	31364953	67972	+	0.255469	5.4129	1.19372	6.83395	0.0183952	0.0698504
ENSG00000121769	FABP3	protein_coding	1	31365253	31376850	11598	-	-1.05774	0.772392	-2.08167	1.94291	0.218663	0.400051
ENSG00000168528	SERINC2	protein_coding	1	31409565	31434680	25116	+	-1.67797	6.66287	-3.19978	95.2153	1.25371e-05	0.000232442
ENSG00000215899	AC209007.1	processed_pseudogene	1	31487589	31488930	1342	-	-0.638081	-1.95063	-1.55626	1.13214	0.302559	0.496389
ENSG00000284543	LINC01226	lncRNA	1	31506226	31583306	77081	+	1.55164	-2.1782	2.9315	2.99332	0.102164	0.244351
ENSG00000229167	AC114488.1	lncRNA	1	31571585	31577898	6314	-	0.259147	-2.71144	1.19677	0.0635608	0.80405	0.89328
ENSG00000142910	TINAGL1	protein_coding	1	31576485	31587686	11202	+	-0.331714	6.2879	-1.25851	9.3016	0.00774516	0.0353527
ENSG00000162517	PEF1	protein_coding	1	31629866	31644896	15031	-	-0.119703	6.08174	-1.08651	1.76697	0.201747	0.37733
ENSG00000235790	PEF1-AS1	lncRNA	1	31644049	31660162	16114	+	0.555585	-3.26026	1.46976	0.143856	0.709288	0.835092
ENSG00000084636	COL16A1	protein_coding	1	31652263	31704319	52057	-	0.631787	2.64061	1.54948	9.74903	0.00634271	0.0301546
ENSG00000121753	ADGRB2	protein_coding	1	31727117	31764893	37777	-	-0.0274906	1.94331	-1.01924	0.0133618	0.909362	0.947376
ENSG00000134668	SPOCD1	protein_coding	1	31790422	31816051	25630	-	-0.932328	2.51648	-1.90835	23.5394	0.000159887	0.00170725
ENSG00000269967	AL136115.2	lncRNA	1	31851913	31921841	69929	-	-0.480706	-2.52218	-1.39543	0.302717	0.589515	0.746543
ENSG00000184007	PTP4A2	protein_coding	1	31906421	31944856	38436	-	-1.03877	8.69809	-2.05448	61.8482	7.12724e-06	0.000152927
ENSG00000121774	KHDRBS1	protein_coding	1	32013868	32060850	46983	+	0.125392	7.52356	1.0908	1.83649	0.193527	0.36662
ENSG00000121775	TMEM39B	protein_coding	1	32072031	32102866	30836	+	-0.150077	3.93745	-1.10963	1.2182	0.285465	0.478931
ENSG00000025800	KPNA6	protein_coding	1	32108056	32176563	68508	+	0.0820014	7.15992	1.05849	0.796477	0.38491	0.58376
ENSG00000084652	TXLNA	protein_coding	1	32179675	32198285	18611	+	0.109016	7.25194	1.07849	1.90087	0.186287	0.358521
ENSG00000160050	CCDC28B	protein_coding	1	32200595	32205387	4793	+	0.385777	2.68682	1.30656	5.12722	0.0372641	0.118665
ENSG00000224066	AL049795.1	lncRNA	1	32204769	32206814	2046	-	0.158265	-0.751759	1.11594	0.158942	0.695216	0.828108
ENSG00000160051	IQCC	protein_coding	1	32205671	32208682	3012	+	0.655711	2.22182	1.57539	11.3246	0.00377727	0.0201194
ENSG00000160055	TMEM234	protein_coding	1	32214472	32222359	7888	-	-0.365071	3.16073	-1.28794	5.56627	0.0308557	0.102994
ENSG00000084623	EIF3I	protein_coding	1	32221077	32245397	24321	+	0.0855983	8.15793	1.06113	0.978559	0.336763	0.533743
ENSG00000220785	MTMR9LP	transcribed_unprocessed_pseudogene	1	32231658	32241620	9963	-	-1.4715	1.83633	-2.7731	40.2899	8.16917e-06	0.000169216
ENSG00000183615	FAM167B	protein_coding	1	32247222	32248856	1635	+	-0.889065	-1.06561	-1.85198	3.54237	0.0774804	0.200658
ENSG00000182866	LCK	protein_coding	1	32251239	32286165	34927	+	0.539733	-2.46254	1.4537	0.458484	0.507665	0.687133
ENSG00000116478	HDAC1	protein_coding	1	32292083	32333635	41553	+	-0.423971	6.96328	-1.34161	22.902	0.000183482	0.00189865
ENSG00000175130	MARCKSL1	protein_coding	1	32333839	32336233	2395	-	-1.87712	6.27226	-3.67341	63.9414	0.000265805	0.00253731
ENSG00000162526	TSSK3	protein_coding	1	32351521	32364312	12792	+	0.680629	-2.40933	1.60284	0.76379	0.394619	0.593696
ENSG00000225828	FAM229A	protein_coding	1	32361270	32364278	3009	-	0.00827458	2.7749	1.00575	0.00212562	0.963777	0.980171
ENSG00000160058	BSDC1	protein_coding	1	32364633	32394731	30099	-	0.148468	6.65237	1.10839	3.47015	0.0802877	0.205696
ENSG00000160062	ZBTB8A	protein_coding	1	32539427	32605941	66515	+	0.0947556	3.08483	1.06788	0.310377	0.584887	0.743387
ENSG00000176261	ZBTB8OS	protein_coding	1	32600172	32650903	50732	-	0.0211009	4.56158	1.01473	0.0294404	0.865841	0.918835
ENSG00000162521	RBBP4	protein_coding	1	32651142	32686211	35070	+	0.423595	7.5872	1.34127	28.0455	6.42382e-05	0.000835203
ENSG00000162520	SYNC	protein_coding	1	32679906	32703596	23691	-	-0.914862	3.33555	-1.88539	43.0834	5.44348e-06	0.000125859
ENSG00000162522	KIAA1522	protein_coding	1	32741830	32774970	33141	+	-0.223441	7.10984	-1.16751	2.61001	0.138092	0.294654
ENSG00000134684	YARS1	protein_coding	1	32775237	32818153	42917	-	0.696994	7.23768	1.62112	44.4759	5.91707e-06	0.000132413
ENSG00000116497	S100PBP	protein_coding	1	32816767	32858875	42109	+	0.877631	6.07509	1.83736	87.0544	5.22688e-08	4.01791e-06
ENSG00000160097	FNDC5	protein_coding	1	32862268	32872482	10215	-	-0.553279	-2.77057	-1.46742	0.24086	0.630013	0.776238
ENSG00000121905	HPCA	protein_coding	1	32885994	32898441	12448	+	-2.85491	-2.76699	-7.23457	6.44335	0.0214859	0.078491
ENSG00000121900	TMEM54	protein_coding	1	32894594	32901438	6845	-	0.42446	5.02552	1.34207	14.7349	0.00136758	0.00898914
ENSG00000116514	RNF19B	protein_coding	1	32936445	32964809	28365	-	0.376948	5.24705	1.29859	15.3898	0.00114122	0.00784309
ENSG00000004455	AK2	protein_coding	1	33007940	33080996	73057	-	0.160523	7.21655	1.11769	3.03127	0.100183	0.240829
ENSG00000142920	AZIN2	protein_coding	1	33081104	33123492	42389	+	-0.408424	3.84327	-1.32724	11.033	0.00414679	0.0215779
ENSG00000278997	AL662907.1	TEC	1	33141871	33143230	1360	-	-2.25495	-1.5975	-4.77319	16.4775	0.000852419	0.00625407
ENSG00000116525	TRIM62	protein_coding	1	33145399	33182059	36661	-	-0.505556	2.71542	-1.41967	8.47365	0.00991866	0.0430099
ENSG00000160094	ZNF362	protein_coding	1	33256492	33300719	44228	+	-0.495713	3.73908	-1.41002	11.884	0.00316782	0.017536
ENSG00000270115	AL513327.2	lncRNA	1	33261212	33261680	469	+	-0.327972	-1.5546	-1.25525	0.254915	0.620643	0.769459
ENSG00000184389	A3GALT2	protein_coding	1	33306766	33321098	14333	-	-1.54083	-3.16107	-2.90963	1.1146	0.306215	0.500556
ENSG00000134686	PHC2	protein_coding	1	33323623	33431052	107430	-	-0.217494	7.65881	-1.16271	5.50462	0.0316741	0.10503
ENSG00000284154	MIR3605	miRNA	1	33332393	33332492	100	-	-1.52465	-3.16365	-2.87717	1.1717	0.294533	0.488468
ENSG00000222112	RN7SKP16	misc_RNA	1	33336566	33336864	299	-	-0.77405	-2.30262	-1.71006	1.15751	0.297379	0.491364
ENSG00000233246	PHC2-AS1	lncRNA	1	33350352	33363245	12894	+	-1.19835	-2.76789	-2.29476	1.5723	0.227253	0.410972
ENSG00000121903	ZSCAN20	protein_coding	1	33472645	33496507	23863	+	-0.0822217	3.04896	-1.05865	0.266596	0.612437	0.763142
ENSG00000163866	SMIM12	protein_coding	1	34712737	34859755	147019	-	-0.00903549	5.26093	-1.00628	0.00738405	0.93255	0.961415
ENSG00000189433	GJB4	protein_coding	1	34759740	34762327	2588	+	2.24392	-2.37561	4.73683	5.05982	0.038378	0.121365
ENSG00000188910	GJB3	protein_coding	1	34781214	34786369	5156	+	1.406	2.75989	2.65001	4.37987	0.0975343	0.236189
ENSG00000284773	AC114490.3	protein_coding	1	34974356	34985313	10958	-	-2.07871	-1.69213	-4.2243	12.3956	0.00270614	0.0155586
ENSG00000241014	AC114490.1	transcribed_unitary_pseudogene	1	34975699	34978706	3008	-	-1.34589	-1.73187	-2.54188	5.43676	0.032604	0.107153
ENSG00000163867	ZMYM6	protein_coding	1	34986165	35031945	45781	-	0.688207	3.9849	1.61128	24.5982	0.000127851	0.00142689
ENSG00000197056	ZMYM1	protein_coding	1	35032172	35115859	83688	+	0.184223	5.25395	1.1362	3.16809	0.0934103	0.229126
ENSG00000228348	EFCAB14P1	processed_pseudogene	1	35122022	35122484	463	+	0.542874	-3.25889	1.45687	0.133092	0.719856	0.837924
ENSG00000284640	AL590434.1	lncRNA	1	35141515	35146435	4921	-	-3.30895	-3.25732	-9.91045	3.84624	0.0692288	0.186321
ENSG00000116560	SFPQ	protein_coding	1	35176378	35193145	16768	-	0.116333	7.93069	1.08398	1.49786	0.238097	0.424232
ENSG00000146463	ZMYM4	protein_coding	1	35268709	35422058	153350	+	-0.216937	6.6401	-1.16226	6.40883	0.0217865	0.07932
ENSG00000229994	RPL5P4	processed_pseudogene	1	35350722	35351607	886	+	0.496202	-0.56697	1.4105	1.75262	0.203498	0.379784
ENSG00000142687	KIAA0319L	protein_coding	1	35433492	35557950	124459	-	-0.0750377	6.80274	-1.05339	0.820934	0.377878	0.576599
ENSG00000020129	NCDN	protein_coding	1	35557473	35567274	9802	+	0.122645	5.16024	1.08873	1.48653	0.239806	0.426442
ENSG00000239636	TFAP2E-AS1	lncRNA	1	35569813	35577729	7917	-	1.3327	-2.53059	2.51874	1.82908	0.194383	0.367648
ENSG00000116819	TFAP2E	protein_coding	1	35573314	35595328	22015	+	0.277034	2.07429	1.2117	1.91137	0.185139	0.356898
ENSG00000126067	PSMB2	protein_coding	1	35599541	35641526	41986	-	-0.050093	7.51415	-1.03533	0.400558	0.535427	0.70927
ENSG00000142686	C1orf216	protein_coding	1	35713877	35718894	5018	-	-0.11404	4.89445	-1.08225	1.16739	0.295393	0.489414
ENSG00000092853	CLSPN	protein_coding	1	35720218	35769978	49761	-	0.792054	5.74329	1.73154	44.9421	5.62633e-06	0.000128829
ENSG00000134698	AGO4	protein_coding	1	35808016	35857890	49875	+	0.402599	4.97567	1.32189	12.593	0.00254873	0.0148447
ENSG00000092847	AGO1	protein_coding	1	35869808	35930532	60725	+	-0.267824	5.41782	-1.20399	6.9692	0.0174457	0.0670309
ENSG00000271914	AL139286.1	lncRNA	1	35929720	35930115	396	-	-2.19465	-2.99254	-4.57777	2.75718	0.115597	0.266232
ENSG00000126070	AGO3	protein_coding	1	35930718	36072500	141783	+	0.71227	4.9335	1.63838	40.352	8.09403e-06	0.000168236
ENSG00000092850	TEKT2	protein_coding	1	36084094	36088275	4182	+	0.626371	-2.99802	1.54368	0.280458	0.603416	0.756195
ENSG00000116863	ADPRS	protein_coding	1	36088892	36093932	5041	+	-0.130022	5.77554	-1.09431	1.81072	0.196524	0.370277
ENSG00000171812	COL8A2	protein_coding	1	36095239	36125222	29984	-	-0.9899	1.12306	-1.98605	11.9733	0.00308118	0.0172093
ENSG00000054116	TRAPPC3	protein_coding	1	36136570	36156053	19484	-	0.302694	6.37553	1.23345	11.2419	0.00387814	0.0205189
ENSG00000116871	MAP7D1	protein_coding	1	36155579	36180849	25271	+	-0.534688	7.15895	-1.44863	42.5896	5.83999e-06	0.000131707
ENSG00000054118	THRAP3	protein_coding	1	36224432	36305357	80926	+	-0.0201782	7.80026	-1.01408	0.058607	0.811678	0.897179
ENSG00000214193	SH3D21	protein_coding	1	36306368	36329340	22973	+	-0.27676	3.97486	-1.21147	3.7237	0.0709254	0.189273
ENSG00000142694	EVA1B	protein_coding	1	36322031	36324154	2124	-	-1.03987	-3.25956	-2.05604	0.517073	0.482099	0.66691
ENSG00000196182	STK40	protein_coding	1	36339624	36385924	46301	-	-0.568554	6.62687	-1.48304	36.5247	1.46037e-05	0.000261541
ENSG00000181817	LSM10	protein_coding	1	36391238	36397908	6671	-	0.0964194	4.52865	1.06912	0.775069	0.391227	0.590583
ENSG00000116885	OSCP1	protein_coding	1	36415827	36450451	34625	-	0.552501	2.65943	1.46663	9.19141	0.00768696	0.0351413
ENSG00000116898	MRPS15	protein_coding	1	36455718	36464384	8667	-	0.214829	6.03035	1.16057	4.55655	0.0480264	0.143624
ENSG00000233621	LINC01137	lncRNA	1	37350934	37474411	123478	-	-1.10976	1.39126	-2.1581	20.6951	0.000301119	0.0028002
ENSG00000163874	ZC3H12A	protein_coding	1	37474580	37484377	9798	+	-1.33115	5.96627	-2.51604	3.79793	0.119384	0.269588
ENSG00000163875	MEAF6	protein_coding	1	37489993	37514766	24774	-	-0.179137	5.09547	-1.13221	2.75047	0.116009	0.267
ENSG00000263675	MIR5581	miRNA	1	37500935	37500994	60	-	-1.11757	-2.30445	-2.16982	2.44581	0.13671	0.292416
ENSG00000163877	SNIP1	protein_coding	1	37534449	37554293	19845	-	0.144556	4.82629	1.10539	1.96114	0.179815	0.350132
ENSG00000237749	AL034379.1	processed_pseudogene	1	37556247	37556499	253	+	0.786679	-2.36261	1.7251	0.908235	0.354262	0.5521
ENSG00000163879	DNALI1	protein_coding	1	37556919	37566857	9939	+	-0.859587	0.828721	-1.81452	6.25951	0.0242627	0.0859947
ENSG00000134697	GNL2	protein_coding	1	37566816	37595937	29122	-	0.606196	6.63538	1.52224	52.7232	1.53658e-06	4.8442e-05
ENSG00000116922	C1orf109	protein_coding	1	37681570	37692249	10680	-	0.363157	4.71774	1.28624	11.8721	0.00317952	0.017588
ENSG00000134690	CDCA8	protein_coding	1	37692481	37709719	17239	+	-0.143316	6.18663	-1.10444	1.71915	0.208568	0.386692
ENSG00000183317	EPHA10	protein_coding	1	37713880	37765133	51254	-	0.244633	0.122045	1.18479	0.435381	0.518416	0.696082
ENSG00000185090	MANEAL	protein_coding	1	37793802	37801137	7336	+	-0.582036	3.89352	-1.49696	17.6727	0.000625948	0.00494988
ENSG00000196449	YRDC	protein_coding	1	37802945	37808208	5264	-	0.764306	5.29636	1.69855	41.1586	7.18487e-06	0.000153806
ENSG00000197982	C1orf122	protein_coding	1	37806979	37809454	2476	+	0.193308	4.44717	1.14338	2.71094	0.11847	0.268025
ENSG00000188786	MTF1	protein_coding	1	37809574	37859592	50019	-	-0.357237	5.08404	-1.28097	11.0863	0.00407629	0.0213282
ENSG00000204084	INPP5B	protein_coding	1	37860697	37947057	86361	-	0.655157	3.47638	1.57479	22.7861	0.000188178	0.00193786
ENSG00000183431	SF3A3	protein_coding	1	37956975	37990075	33101	-	0.126514	6.90448	1.09165	1.79139	0.19881	0.373458
ENSG00000183386	FHL3	protein_coding	1	37996770	38005606	8837	-	-0.128503	4.6709	-1.09316	0.786167	0.389335	0.588665
ENSG00000183520	UTP11	protein_coding	1	38009258	38024820	15563	+	0.300174	5.65277	1.23129	9.97312	0.00587914	0.0284295
ENSG00000185668	POU3F1	protein_coding	1	38043829	38046793	2965	-	2.54187	-3.35992	5.82342	2.04223	0.174043	0.345402
ENSG00000215895	HSPA5P1	processed_pseudogene	1	38708931	38710890	1960	+	0.23781	0.728131	1.1792	0.626277	0.439892	0.637239
ENSG00000116954	RRAGC	protein_coding	1	38838198	38859772	21575	-	0.2485	5.6932	1.18797	4.5605	0.0484336	0.144479
ENSG00000228436	AL139260.1	lncRNA	1	38859912	38965038	105127	+	-0.177489	-0.28593	-1.13091	0.232146	0.636231	0.781378
ENSG00000214114	MYCBP	protein_coding	1	38862493	38873368	10876	-	0.275795	4.39832	1.21066	5.00992	0.0392274	0.123504
ENSG00000274944	AL139260.3	protein_coding	1	38864501	38881617	17117	-	-3.68737	-3.16353	-12.8827	5.86447	0.0289874	0.0983529
ENSG00000158315	RHBDL2	protein_coding	1	38885807	38941830	56024	-	-0.279702	3.68263	-1.21394	3.87109	0.0660732	0.18129
ENSG00000174574	AKIRIN1	protein_coding	1	38991276	39006059	14784	+	-0.042002	6.37408	-1.02954	0.191284	0.667489	0.807
ENSG00000168653	NDUFS5	protein_coding	1	39026318	39034636	8319	+	0.0574997	7.09855	1.04066	0.37689	0.547598	0.717056
ENSG00000127603	MACF1	protein_coding	1	39081316	39487177	405862	+	0.00448651	9.25331	1.00311	0.00144506	0.970228	0.983524
ENSG00000183682	BMP8A	protein_coding	1	39491636	39529869	38234	+	1.1485	-2.84636	2.21683	1.00812	0.329773	0.525595
ENSG00000243970	PPIEL	transcribed_unprocessed_pseudogene	1	39522280	39559671	37392	-	-0.659824	-2.35668	-1.57989	0.803863	0.382766	0.581544
ENSG00000090621	PABPC4	protein_coding	1	39560709	39576790	16082	-	0.443224	7.63805	1.35964	25.2876	0.000110888	0.00127446
ENSG00000201457	SNORA55	snoRNA	1	39567374	39567508	135	-	0.472481	-1.96439	1.38749	0.549317	0.468958	0.660436
ENSG00000163909	HEYL	protein_coding	1	39623435	39639643	16209	-	0.192085	-0.771923	1.14241	0.182322	0.674875	0.812857
ENSG00000084072	PPIE	protein_coding	1	39692182	39763914	71733	+	0.464491	5.52727	1.37983	25.2789	0.000111084	0.00127485
ENSG00000116985	BMP8B	protein_coding	1	39757182	39788865	31684	-	0.436498	1.70325	1.35332	2.9629	0.103785	0.24728
ENSG00000198754	OXCT2	protein_coding	1	39769523	39771348	1826	-	1.38465	-2.77575	2.61108	1.68123	0.212505	0.391843
ENSG00000261798	AL033527.2	lncRNA	1	39788976	39790171	1196	+	1.04724	-3.16885	2.06657	0.561015	0.464339	0.657478
ENSG00000043514	TRIT1	protein_coding	1	39838110	39883511	45402	-	-0.428899	4.308	-1.34621	11.901	0.00315107	0.0174759
ENSG00000116990	MYCL	protein_coding	1	39895426	39902256	6831	-	-0.510932	-0.168725	-1.42497	1.93207	0.182901	0.354019
ENSG00000236546	MYCL-AS1	lncRNA	1	39897745	39899098	1354	+	-3.68536	-3.16374	-12.8648	4.80288	0.0450826	0.136755
ENSG00000168389	MFSD2A	protein_coding	1	39955112	39969968	14857	+	0.540337	3.17107	1.45431	8.67734	0.00925191	0.0406775
ENSG00000228477	AL663070.1	processed_pseudogene	1	39962680	39963404	725	+	-0.695727	-1.7642	-1.6197	1.24666	0.2801	0.473202
ENSG00000131236	CAP1	protein_coding	1	40040233	40072649	32417	+	0.0423588	9.51143	1.0298	0.235857	0.633566	0.779237
ENSG00000131238	PPT1	protein_coding	1	40072710	40097260	24551	-	0.228711	7.39447	1.17179	8.0877	0.0114178	0.0479986
ENSG00000117000	RLF	protein_coding	1	40161387	40240921	79535	+	0.38726	6.49513	1.30791	21.4337	0.000254249	0.00245497
ENSG00000188800	TMCO2	protein_coding	1	40245947	40251684	5738	+	-0.612813	-2.9173	-1.52924	0.23766	0.632326	0.777955
ENSG00000259943	AL050341.2	lncRNA	1	40256427	40257967	1541	-	-0.294543	1.37069	-1.2265	1.62759	0.219609	0.401379
ENSG00000084073	ZMPSTE24	protein_coding	1	40258041	40294180	36140	+	0.0501523	7.18577	1.03537	0.346322	0.564129	0.729176
ENSG00000049089	COL9A2	protein_coding	1	40300489	40317813	17325	-	-0.864225	4.50233	-1.82036	34.4602	2.68919e-05	0.000421372
ENSG00000227311	AL031985.2	processed_pseudogene	1	40333078	40333557	480	-	-1.07099	-2.6409	-2.10088	1.3019	0.270068	0.462271
ENSG00000084070	SMAP2	protein_coding	1	40344850	40423326	78477	+	0.0674451	5.17424	1.04786	0.432876	0.519606	0.697174
ENSG00000187801	ZFP69B	protein_coding	1	40450102	40463718	13617	+	0.756509	2.59184	1.6894	12.0116	0.00324292	0.0178681
ENSG00000260920	AL031985.3	lncRNA	1	40464319	40466767	2449	+	0.538694	1.8936	1.45266	6.68301	0.0195251	0.0731485
ENSG00000279667	AL603839.4	TEC	1	40473055	40474059	1005	+	-1.0824	-2.46063	-2.11756	1.41023	0.251741	0.440454
ENSG00000187815	ZFP69	protein_coding	1	40477290	40496343	19054	+	0.841893	2.26426	1.7924	16.2554	0.000903964	0.00655505
ENSG00000238287	AL603839.3	lncRNA	1	40493157	40508661	15505	-	0.0204708	-1.8847	1.01429	0.00107285	0.974261	0.985837
ENSG00000164002	EXO5	protein_coding	1	40508741	40516556	7816	+	0.688438	4.10153	1.61154	24.7884	0.000122896	0.00138293
ENSG00000117010	ZNF684	protein_coding	1	40531573	40548167	16595	+	-0.187686	1.5967	-1.13894	0.783089	0.388843	0.588145
ENSG00000117016	RIMS3	protein_coding	1	40620680	40665682	45003	-	0.0739924	2.78926	1.05263	0.177492	0.678944	0.815369
ENSG00000237899	AL031289.1	lncRNA	1	40669089	40687588	18500	-	0.0448401	-2.76769	1.03157	0.00189556	0.965792	0.981542
ENSG00000272145	NFYC-AS1	lncRNA	1	40690380	40692066	1687	-	0.430813	0.0998404	1.34799	1.3617	0.259741	0.450423
ENSG00000066136	NFYC	protein_coding	1	40691648	40771603	79956	+	0.159309	5.69692	1.11675	2.90938	0.106713	0.251874
ENSG00000117013	KCNQ4	protein_coding	1	40783787	40840452	56666	+	-0.0878096	0.657464	-1.06276	0.081094	0.779344	0.878469
ENSG00000179862	CITED4	protein_coding	1	40861054	40862363	1310	-	-1.11867	0.46108	-2.17147	15.9538	0.000979685	0.00698856
ENSG00000171793	CTPS1	protein_coding	1	40979688	41012565	32878	+	0.603086	6.51555	1.51896	38.4159	1.08522e-05	0.00021095
ENSG00000281207	SLFNL1-AS1	lncRNA	1	41014590	41043890	29301	+	0.40708	-0.283763	1.326	1.00708	0.330015	0.525839
ENSG00000171790	SLFNL1	protein_coding	1	41015597	41023237	7641	-	-0.223325	-1.61335	-1.16742	0.176575	0.679724	0.816042
ENSG00000010803	SCMH1	protein_coding	1	41027200	41242154	214955	-	-0.67728	5.39379	-1.59912	40.984	7.37149e-06	0.000156527
ENSG00000204060	FOXO6	protein_coding	1	41361922	41383590	21669	+	-0.120014	1.78141	-1.08675	0.324914	0.576307	0.737469
ENSG00000229901	FOXO6-AS1	lncRNA	1	41375004	41375669	666	-	0.0787521	-2.03415	1.0561	0.0144475	0.90577	0.945139
ENSG00000127129	EDN2	protein_coding	1	41478775	41484683	5909	-	2.54727	3.27942	5.84527	149.418	2.96718e-09	4.6834e-07
ENSG00000127124	HIVEP3	protein_coding	1	41506365	42035925	529561	-	-0.503937	5.27189	-1.41808	19.3895	0.000409737	0.00354527
ENSG00000227538	HNRNPFP1	processed_pseudogene	1	42040597	42041729	1133	+	-3.32114	-3.25594	-9.99452	3.71713	0.0735487	0.193504
ENSG00000198815	FOXJ3	protein_coding	1	42176539	42335877	159339	-	-0.178822	6.49495	-1.13196	4.78254	0.0433832	0.132843
ENSG00000177181	RIMKLA	protein_coding	1	42380792	42424232	43441	+	-0.699113	1.35199	-1.62351	6.03082	0.0255234	0.0893925
ENSG00000066185	ZMYND12	protein_coding	1	42430329	42456253	25925	-	0.344113	1.29514	1.26937	1.60938	0.222089	0.404507
ENSG00000127125	PPCS	protein_coding	1	42456117	42473385	17269	+	0.153267	5.16369	1.11208	2.24288	0.153013	0.31727
ENSG00000186409	CCDC30	protein_coding	1	42463221	42657190	193970	+	-0.328472	0.485329	-1.25568	1.42642	0.249145	0.437594
ENSG00000236876	TMSB4XP1	processed_pseudogene	1	42500205	42500339	135	-	-0.760553	0.518482	-1.69414	5.675	0.0294708	0.0996502
ENSG00000171960	PPIH	protein_coding	1	42658335	42676758	18424	+	0.412329	5.32998	1.33083	11.946	0.00310735	0.0173088
ENSG00000234917	AC098484.2	lncRNA	1	42678735	42681659	2925	+	-0.292113	-2.84768	-1.22443	0.0713534	0.792668	0.886416
ENSG00000065978	YBX1	protein_coding	1	42682418	42703805	21388	+	0.116649	9.13664	1.08421	1.72868	0.206463	0.383839
ENSG00000117385	P3H1	protein_coding	1	42746335	42767084	20750	-	-0.425994	7.17469	-1.3435	20.1249	0.00034398	0.0031025
ENSG00000164008	C1orf50	protein_coding	1	42767249	42779491	12243	+	-0.777507	1.97698	-1.71417	14.9655	0.00128255	0.00858848
ENSG00000274386	TMEM269	protein_coding	1	42785007	42816619	31613	+	0.543867	-1.30844	1.45788	0.541529	0.476918	0.66538
ENSG00000177868	SVBP	protein_coding	1	42807052	42817397	10346	-	-0.433096	3.88303	-1.35013	9.98583	0.00585403	0.0283494
ENSG00000164010	ERMAP	protein_coding	1	42817122	42844991	27870	+	-1.01017	3.17592	-2.01415	45.4607	3.91186e-06	9.83197e-05
ENSG00000228192	AL512353.1	lncRNA	1	42832522	42846422	13901	-	0.260554	-2.57377	1.19794	0.0517081	0.823368	0.903088
ENSG00000164011	ZNF691	protein_coding	1	42846573	42852477	5905	+	-0.104668	2.52626	-1.07525	0.351341	0.561348	0.727101
ENSG00000225099	ATP6V1E1P1	processed_pseudogene	1	42903232	42903912	681	+	0.0430514	-2.47416	1.03029	0.00268055	0.959327	0.977563
ENSG00000117394	SLC2A1	protein_coding	1	42925353	42958893	33541	-	-0.32146	9.25639	-1.24959	13.596	0.00189258	0.0116417
ENSG00000284138	ATP6V0CP4	processed_pseudogene	1	42952202	42952641	440	-	0.558646	-3.25985	1.47289	0.143341	0.709783	0.835092
ENSG00000227533	SLC2A1-AS1	lncRNA	1	42959049	42996814	37766	+	-0.682683	-0.610873	-1.60512	2.87219	0.108806	0.254605
ENSG00000283973	AC099795.1	lncRNA	1	42959065	42961864	2800	-	-1.37779	-2.70398	-2.5987	2.12048	0.164004	0.333502
ENSG00000186973	FAM183A	protein_coding	1	43145153	43156396	11244	+	-0.614422	-1.37807	-1.53094	1.53644	0.232395	0.417464
ENSG00000117395	EBNA1BP2	protein_coding	1	43164175	43270936	106762	-	0.583044	7.06552	1.49801	37.2736	1.29671e-05	0.00023836
ENSG00000243710	CFAP57	protein_coding	1	43172330	43254358	82029	+	0.233833	-0.189176	1.17596	0.341033	0.567089	0.731022
ENSG00000179178	TMEM125	protein_coding	1	43269983	43274002	4020	+	-0.00925553	-1.78533	-1.00644	0.000128915	0.991076	0.995111
ENSG00000066056	TIE1	protein_coding	1	43300982	43323108	22127	+	-0.85127	-2.70746	-1.80409	0.862128	0.366456	0.564406
ENSG00000234694	AL139289.1	lncRNA	1	43354684	43358658	3975	-	0.72019	-2.22607	1.6474	0.902531	0.355738	0.553272
ENSG00000117399	CDC20	protein_coding	1	43358981	43363203	4223	+	-0.592059	6.93319	-1.5074	47.4534	2.9949e-06	8.076e-05
ENSG00000066322	ELOVL1	protein_coding	1	43363398	43368074	4677	-	-0.744417	6.86383	-1.6753	60.905	6.00329e-07	2.35321e-05
ENSG00000159479	MED8	protein_coding	1	43383917	43389808	5892	-	0.469293	5.73786	1.38443	25.1384	0.000114333	0.0013033
ENSG00000198198	SZT2	protein_coding	1	43389882	43454247	64366	+	-0.641419	5.09501	-1.55986	22.4164	0.000270782	0.00257265
ENSG00000229372	SZT2-AS1	lncRNA	1	43447776	43448644	869	-	0.817572	-0.350248	1.76244	4.76433	0.0437375	0.133686
ENSG00000178922	HYI	protein_coding	1	43451003	43453989	2987	-	0.463801	7.07775	1.37917	9.1479	0.0154134	0.0607506
ENSG00000142949	PTPRF	protein_coding	1	43525187	43623666	98480	+	0.0660338	9.01405	1.04683	0.325709	0.577257	0.737966
ENSG00000066135	KDM4A	protein_coding	1	43650149	43705518	55370	+	0.258529	4.99544	1.19626	6.56201	0.0204883	0.0758058
ENSG00000236200	KDM4A-AS1	lncRNA	1	43685123	43708138	23016	-	0.489833	-0.0120853	1.40428	1.28593	0.275117	0.467835
ENSG00000126091	ST3GAL3	protein_coding	1	43705824	43931165	225342	+	0.0972091	0.931764	1.0697	0.141108	0.711941	0.835588
ENSG00000117407	ARTN	protein_coding	1	43933320	43937240	3921	+	-0.0187084	3.88252	-1.01305	0.0206961	0.887343	0.931899
ENSG00000237950	AL357079.1	lncRNA	1	43937918	43940781	2864	-	0.285774	-1.85446	1.21906	0.197625	0.662389	0.802764
ENSG00000117408	IPO13	protein_coding	1	43946950	43968022	21073	+	-0.062547	5.49376	-1.04431	0.378691	0.546654	0.716629
ENSG00000132768	DPH2	protein_coding	1	43970000	43973369	3370	+	0.17451	5.14118	1.12858	2.18383	0.158198	0.325277
ENSG00000117410	ATP6V0B	protein_coding	1	43974487	43978295	3809	+	-0.232992	6.91486	-1.17527	2.78068	0.127217	0.277575
ENSG00000117411	B4GALT2	protein_coding	1	43978943	43991170	12228	+	-0.262521	6.15891	-1.19957	8.85279	0.00865984	0.0386436
ENSG00000159214	CCDC24	protein_coding	1	43991359	43996528	5170	+	0.308332	3.46322	1.23828	4.34105	0.0529987	0.153473
ENSG00000196517	SLC6A9	protein_coding	1	43991500	44031467	39968	-	-1.22645	5.50133	-2.3399	146.693	1.16903e-09	2.36564e-07
ENSG00000230615	AL139220.2	lncRNA	1	44030437	44115913	85477	+	-0.950179	2.82078	-1.93211	30.4533	4.10204e-05	0.000587893
ENSG00000271647	KRT8P47	processed_pseudogene	1	44103306	44104703	1398	-	0.0569969	-2.35654	1.0403	0.00572864	0.940573	0.96641
ENSG00000171872	KLF17	protein_coding	1	44118821	44135140	16320	+	-1.13039	1.70676	-2.18918	26.213	9.19488e-05	0.00110957
ENSG00000233514	AL356653.1	processed_pseudogene	1	44122153	44122512	360	-	0.33893	-1.11278	1.26482	0.49626	0.490919	0.674931
ENSG00000271329	AL035417.2	processed_pseudogene	1	44187943	44189049	1107	-	0.104889	-2.91854	1.07541	0.00980589	0.922305	0.95506
ENSG00000178028	DMAP1	protein_coding	1	44213455	44220681	7227	+	0.124661	5.5894	1.09025	1.32939	0.265255	0.457339
ENSG00000117419	ERI3	protein_coding	1	44221070	44355260	134191	-	0.0388847	5.77359	1.02732	0.160626	0.693695	0.827099
ENSG00000233602	ERI3-IT1	lncRNA	1	44243408	44244273	866	-	-0.553606	-2.77432	-1.46775	0.267138	0.612079	0.762875
ENSG00000187147	RNF220	protein_coding	1	44405194	44651724	246531	+	0.400248	6.30485	1.31973	22.2935	0.000209709	0.0021101
ENSG00000126106	TMEM53	protein_coding	1	44635238	44674481	39244	-	-0.00527048	3.45516	-1.00366	0.00112869	0.9736	0.985483
ENSG00000198520	ARMH1	protein_coding	1	44674692	44725591	50900	+	-0.727522	-0.899645	-1.65579	3.02625	0.100442	0.241354
ENSG00000199377	RNU5F-1	snRNA	1	44721786	44721902	117	-	0.407784	-2.84439	1.32665	0.133787	0.719159	0.837924
ENSG00000142945	KIF2C	protein_coding	1	44739818	44767767	27950	+	-0.234815	6.84636	-1.17676	4.44402	0.0531204	0.153713
ENSG00000225721	AL592166.1	lncRNA	1	44759037	44775810	16774	-	-0.848544	-1.28595	-1.80068	2.56135	0.128371	0.279264
ENSG00000142937	RPS8	protein_coding	1	44775251	44778779	3529	+	0.104761	9.30448	1.07532	1.26928	0.275934	0.468685
ENSG00000200913	SNORD46	snoRNA	1	44776490	44776593	104	+	0.562624	-2.04378	1.47695	0.547622	0.469634	0.660456
ENSG00000234093	RPS15AP11	processed_pseudogene	1	44780331	44780715	385	-	-1.24104	-2.76899	-2.36368	1.1134	0.306671	0.500913
ENSG00000142959	BEST4	protein_coding	1	44783585	44788170	4586	-	0.742679	-1.49427	1.67328	1.38695	0.25565	0.445255
ENSG00000173846	PLK3	protein_coding	1	44800377	44805990	5614	+	-0.55559	3.96007	-1.46977	11.9191	0.00338141	0.0184509
ENSG00000188396	TCTEX1D4	protein_coding	1	44805893	44807351	1459	-	-0.735071	-3.07559	-1.66448	0.341371	0.566899	0.731022
ENSG00000222009	BTBD19	protein_coding	1	44808482	44815585	7104	+	-0.252269	0.917098	-1.19108	0.715468	0.409668	0.608412
ENSG00000117425	PTCH2	protein_coding	1	44819844	44843253	23410	-	-0.436141	0.509265	-1.35298	2.00058	0.17573	0.345685
ENSG00000226499	AL136380.1	processed_pseudogene	1	44843921	44844082	162	-	0.482893	-2.47225	1.39754	0.260888	0.616239	0.76603
ENSG00000070785	EIF2B3	protein_coding	1	44850522	44986722	136201	-	0.330297	5.43456	1.25727	10.5553	0.00484385	0.0244318
ENSG00000268949	MRPS17P1	processed_pseudogene	1	44988705	44991834	3130	-	-0.586802	-2.77122	-1.50191	0.336759	0.569504	0.732604
ENSG00000126107	HECTD3	protein_coding	1	45002540	45011324	8785	-	-0.477132	6.36825	-1.39197	29.6756	4.72891e-05	0.000654209
ENSG00000126088	UROD	protein_coding	1	45010950	45015575	4626	+	0.119411	6.59614	1.08629	1.89342	0.187108	0.359114
ENSG00000162415	ZSWIM5	protein_coding	1	45016399	45306209	289811	-	-2.68426	-0.382889	-6.42752	35.4403	1.73999e-05	0.000300941
ENSG00000234315	OSTCP5	processed_pseudogene	1	45069977	45070429	453	-	-0.275477	-2.84289	-1.21039	0.072576	0.790944	0.885421
ENSG00000281912	LINC01144	lncRNA	1	45303910	45305619	1710	+	0.64967	-1.44604	1.56881	1.45412	0.244783	0.43237
ENSG00000186603	HPDL	protein_coding	1	45326895	45328679	1785	+	-2.05995	-2.70084	-4.16972	3.48558	0.079678	0.204538
ENSG00000132781	MUTYH	protein_coding	1	45329163	45340893	11731	-	0.282855	3.581	1.2166	2.91458	0.106424	0.251505
ENSG00000132773	TOE1	protein_coding	1	45340052	45343973	3922	+	-0.117567	3.73585	-1.0849	0.756949	0.396698	0.59582
ENSG00000070759	TESK2	protein_coding	1	45343883	45491163	147281	-	-0.361932	3.4311	-1.28515	4.79033	0.0432328	0.132459
ENSG00000280670	CCDC163	protein_coding	1	45493866	45500079	6214	-	1.37346	2.3761	2.59091	41.005	7.34874e-06	0.000156184
ENSG00000132763	MMACHC	protein_coding	1	45500300	45513382	13083	+	-0.0677843	3.72904	-1.04811	0.257811	0.618311	0.767532
ENSG00000117450	PRDX1	protein_coding	1	45510914	45542732	31819	-	-0.0524262	8.8784	-1.03701	0.291772	0.596264	0.750832
ENSG00000117448	AKR1A1	protein_coding	1	45550543	45570049	19507	+	-0.398389	5.67408	-1.31804	18.8796	0.000463623	0.00389064
ENSG00000280836	AL355480.1	pseudogene	1	45581219	45581321	103	-	-1.4121	-2.91316	-2.66125	1.40533	0.252535	0.441353
ENSG00000132780	NASP	protein_coding	1	45583846	45618904	35059	+	0.185093	7.25379	1.13689	2.37043	0.1493	0.311437
ENSG00000159588	CCDC17	protein_coding	1	45620044	45624057	4014	-	-0.375221	0.639469	-1.29704	1.31495	0.267768	0.45983
ENSG00000159592	GPBP1L1	protein_coding	1	45627304	45688113	60810	-	-0.0899917	7.03607	-1.06436	1.02983	0.32477	0.520186
ENSG00000225447	RPS15AP10	processed_pseudogene	1	45645816	45646197	382	-	-1.00469	-1.05921	-2.00651	3.51896	0.0785365	0.202596
ENSG00000234329	AL604028.2	processed_pseudogene	1	45651039	45651826	788	-	-0.887786	-0.575962	-1.85033	5.7238	0.0288726	0.0980616
ENSG00000159596	TMEM69	protein_coding	1	45688181	45694436	6256	+	-0.174925	5.24197	-1.12891	2.36156	0.143208	0.302407
ENSG00000197429	IPP	protein_coding	1	45694324	45750653	56330	-	0.83494	3.91157	1.78378	16.9949	0.00173473	0.0108597
ENSG00000230896	AL604028.1	lncRNA	1	45694684	45697075	2392	-	0.380496	-0.321284	1.30179	1.22364	0.284429	0.477768
ENSG00000236111	AL603882.1	processed_pseudogene	1	45781277	45781957	681	+	1.99075	-2.91777	3.97444	2.58571	0.126693	0.276765
ENSG00000086015	MAST2	protein_coding	1	45786987	46036122	249136	+	0.0993457	6.82801	1.07129	1.20351	0.288289	0.482097
ENSG00000117461	PIK3R3	protein_coding	1	46040140	46133036	92897	-	0.0979212	3.41871	1.07023	0.479406	0.498268	0.682499
ENSG00000117472	TSPAN1	protein_coding	1	46175073	46185962	10890	+	-0.623553	3.00731	-1.54067	16.5971	0.000826031	0.00610397
ENSG00000085998	POMGNT1	protein_coding	1	46188682	46220305	31624	-	-0.461253	6.75907	-1.37674	25.662	0.000102743	0.00120304
ENSG00000171357	LURAP1	protein_coding	1	46203334	46221256	17923	+	-0.953734	-1.43295	-1.93688	3.5857	0.0758516	0.197326
ENSG00000085999	RAD54L	protein_coding	1	46246461	46278480	32020	+	0.916475	5.1629	1.8875	37.3499	4.7826e-05	0.000659864
ENSG00000132128	LRRC41	protein_coding	1	46261196	46303608	42413	-	-0.593275	6.31937	-1.50867	47.6434	2.92087e-06	7.93057e-05
ENSG00000173660	UQCRH	protein_coding	1	46303698	46316776	13079	+	0.359001	6.88582	1.28254	18.1166	0.000559783	0.00452181
ENSG00000117481	NSUN4	protein_coding	1	46340177	46365152	24976	+	0.0412319	4.21982	1.02899	0.126427	0.726646	0.842841
ENSG00000117480	FAAH	protein_coding	1	46394317	46413848	19532	+	1.22542	2.09404	2.33823	39.4731	9.23457e-06	0.000186233
ENSG00000232022	FAAHP1	transcribed_unprocessed_pseudogene	1	46432129	46482493	50365	+	-0.0609682	-1.41263	-1.04317	0.0153672	0.902833	0.943188
ENSG00000197587	DMBX1	protein_coding	1	46489836	46516216	26381	+	-2.22298	-2.64098	-4.66857	3.54906	0.0780872	0.201781
ENSG00000079277	MKNK1	protein_coding	1	46557407	46616843	59437	-	-0.456558	5.29653	-1.37226	20.7071	0.000300283	0.00279774
ENSG00000142961	MOB3C	protein_coding	1	46607715	46616884	9170	-	-0.0435221	4.56554	-1.03063	0.160773	0.693562	0.827077
ENSG00000123472	ATPAF1	protein_coding	1	46632737	46673867	41131	-	0.670805	5.89579	1.59196	46.1833	3.54719e-06	9.13632e-05
ENSG00000159658	EFCAB14	protein_coding	1	46674659	46719146	44488	-	0.0851934	7.31522	1.06083	1.1076	0.307691	0.502199
ENSG00000186377	CYP4X1	protein_coding	1	47023669	47050751	27083	+	-1.19156	-2.76868	-2.284	1.59645	0.223872	0.40691
ENSG00000225506	CYP4A22-AS1	lncRNA	1	47096653	47179271	82619	-	-0.235969	-1.74924	-1.1777	0.13981	0.713206	0.835588
ENSG00000224805	LINC00853	lncRNA	1	47179250	47180339	1090	+	-0.716382	-2.5667	-1.64306	0.293979	0.598793	0.752641
ENSG00000162366	PDZK1IP1	protein_coding	1	47183582	47191044	7463	-	-0.169964	4.00924	-1.12503	0.0874551	0.781181	0.879536
ENSG00000123473	STIL	protein_coding	1	47250139	47314147	64009	-	0.0618646	6.04197	1.04381	0.394173	0.53866	0.711681
ENSG00000162368	CMPK1	protein_coding	1	47333797	47378839	45043	+	0.0989183	7.85913	1.07097	1.06623	0.316617	0.511379
ENSG00000225762	LINC01389	lncRNA	1	47380928	47408477	27550	-	-2.60199	-0.601516	-6.07122	23.13	0.000209654	0.0021101
ENSG00000186790	FOXE3	protein_coding	1	47416285	47418052	1768	+	0.265094	-3.0774	1.20171	0.0429621	0.838319	0.911674
ENSG00000237424	FOXD2-AS1	lncRNA	1	47432133	47434641	2509	-	0.209502	1.00368	1.15629	0.525457	0.478622	0.665612
ENSG00000186564	FOXD2	protein_coding	1	47438044	47440691	2648	+	-0.115325	-0.772706	-1.08322	0.0907551	0.766962	0.870373
ENSG00000132122	SPATA6	protein_coding	1	48295373	48472208	176836	-	-0.389336	-2.39957	-1.30979	0.183926	0.673537	0.811783
ENSG00000235105	AL356968.2	processed_pseudogene	1	48435967	48437223	1257	+	-1.10327	-1.48461	-2.14841	4.04909	0.0607214	0.170175
ENSG00000225671	FCF1P6	processed_pseudogene	1	50405430	50406024	595	-	-1.03266	-3.26035	-2.04579	0.524458	0.479034	0.665612
ENSG00000185104	FAF1	protein_coding	1	50437028	50960267	523240	-	0.0289489	5.8717	1.02027	0.0866504	0.77213	0.8736
ENSG00000123080	CDKN2C	protein_coding	1	50960745	50974634	13890	+	-0.102608	4.85468	-1.07371	0.334345	0.575847	0.737158
ENSG00000204006	C1orf185	protein_coding	1	51102221	51148086	45866	+	0.657439	-2.77641	1.57728	0.377364	0.547349	0.716934
ENSG00000213478	CFL1P2	processed_pseudogene	1	51157788	51158471	684	-	-0.280958	-2.35791	-1.215	0.146905	0.706378	0.835092
ENSG00000203356	LINC01562	lncRNA	1	51195095	51235096	40002	-	0.951474	-2.91499	1.93385	0.684344	0.419834	0.617774
ENSG00000123091	RNF11	protein_coding	1	51236273	51273447	37175	+	0.597082	7.32687	1.51265	49.4513	2.3106e-06	6.61497e-05
ENSG00000233406	AL162430.1	processed_pseudogene	1	51250603	51251472	870	-	-0.0412533	-2.40075	-1.02901	0.00262544	0.959747	0.977785
ENSG00000085831	TTC39A	protein_coding	1	51287258	51345116	57859	-	-0.698729	1.48228	-1.62307	8.17763	0.0110467	0.0468294
ENSG00000085832	EPS15	protein_coding	1	51354263	51519266	165004	-	0.573956	7.01252	1.4886	45.5648	3.85679e-06	9.71419e-05
ENSG00000227070	EPS15-AS1	lncRNA	1	51518309	51561629	43321	+	0.583161	-2.0383	1.49813	0.778546	0.390191	0.589479
ENSG00000227742	CALR4P	transcribed_unitary_pseudogene	1	51561866	51594897	33032	-	0.0493483	-1.15378	1.0348	0.00986151	0.922086	0.955039
ENSG00000117859	OSBPL9	protein_coding	1	51577179	51798427	221249	+	0.245068	7.42608	1.18515	7.30235	0.0153362	0.0605568
ENSG00000078618	NRDC	protein_coding	1	51789191	51878937	89747	-	0.234186	8.41756	1.17624	7.65172	0.0134299	0.0544462
ENSG00000266993	AL050343.2	lncRNA	1	51793934	51799154	5221	+	-0.609906	-0.988597	-1.52616	2.17389	0.159092	0.326482
ENSG00000169213	RAB3B	protein_coding	1	51907956	51990700	82745	-	-1.20193	3.19832	-2.30047	25.8763	0.000347506	0.00313192
ENSG00000117862	TXNDC12	protein_coding	1	52020131	52055191	35061	-	0.420195	5.94431	1.33811	22.2756	0.00021054	0.00211454
ENSG00000198841	KTI12	protein_coding	1	52032103	52033810	1708	-	0.260969	3.49372	1.19828	3.43012	0.0818953	0.208804
ENSG00000223390	AL445685.1	lncRNA	1	52033391	52044279	10889	+	-0.285483	-2.8425	-1.21882	0.089477	0.768557	0.871432
ENSG00000134717	BTF3L4	protein_coding	1	52056199	52090716	34518	+	0.803124	6.36459	1.74488	77.2238	1.20536e-07	7.42163e-06
ENSG00000157077	ZFYVE9	protein_coding	1	52142094	52348671	206578	+	0.611501	6.19206	1.52785	52.9777	1.48981e-06	4.74735e-05
ENSG00000228407	AL139156.2	processed_pseudogene	1	52160261	52160600	340	-	-0.321401	-2.58146	-1.24954	0.142512	0.710582	0.835588
ENSG00000154222	CC2D1B	protein_coding	1	52345723	52366205	20483	-	0.109846	6.43212	1.07911	1.49223	0.238943	0.425291
ENSG00000224680	PLA2G12AP1	processed_pseudogene	1	52368677	52369244	568	+	1.85199	-2.58666	3.60997	2.93771	0.105151	0.2494
ENSG00000085840	ORC1	protein_coding	1	52372829	52404423	31595	-	0.938628	4.16647	1.9167	34.7274	2.84311e-05	0.000438811
ENSG00000134748	PRPF38A	protein_coding	1	52404602	52420836	16235	+	0.528425	5.8684	1.44235	19.5336	0.000512503	0.00422641
ENSG00000134744	TUT4	protein_coding	1	52408282	52553487	145206	-	0.212175	6.32502	1.15843	6.62968	0.0199431	0.0742177
ENSG00000116157	GPX7	protein_coding	1	52602371	52609051	6681	+	-0.741701	2.23956	-1.67215	15.1294	0.00122573	0.00831228
ENSG00000162377	COA7	protein_coding	1	52684449	52698347	13899	-	0.741851	5.59391	1.67232	58.01	8.2712e-07	3.01275e-05
ENSG00000162378	ZYG11B	protein_coding	1	52726453	52827336	100884	+	0.180969	6.1371	1.13364	3.20863	0.0915093	0.225732
ENSG00000228929	RPS13P2	processed_pseudogene	1	52772194	52772648	455	-	0.133524	1.22177	1.09697	0.310874	0.584589	0.743246
ENSG00000203995	ZYG11A	protein_coding	1	52842511	52894998	52488	+	0.549537	3.29828	1.46362	13.5404	0.00192352	0.0117891
ENSG00000121310	ECHDC2	protein_coding	1	52895910	52927212	31303	-	-0.0219294	5.29816	-1.01532	0.0454447	0.833786	0.909543
ENSG00000230953	AC099677.1	processed_pseudogene	1	52920422	52920596	175	+	-3.32625	-3.25536	-10.03	3.67233	0.075122	0.19588
ENSG00000116171	SCP2	protein_coding	1	52927276	53051698	124423	+	0.0055345	7.6744	1.00384	0.00379502	0.951614	0.973194
ENSG00000236360	RRAS2P1	processed_pseudogene	1	52993201	52993702	502	-	0.786432	0.471729	1.7248	7.01125	0.017162	0.0662311
ENSG00000174348	PODN	protein_coding	1	53062052	53085501	23450	+	3.03051	-3.26249	8.17099	2.98139	0.105328	0.2494
ENSG00000162383	SLC1A7	protein_coding	1	53087179	53142638	55460	-	-0.868848	1.3401	-1.8262	7.64777	0.0151403	0.0599396
ENSG00000235563	AL445183.2	lncRNA	1	53114576	53118609	4034	+	0.528131	-1.40014	1.44206	1.11385	0.306372	0.500651
ENSG00000157184	CPT2	protein_coding	1	53196792	53214197	17406	+	0.487049	4.41795	1.40157	17.292	0.000689769	0.00532821
ENSG00000236723	AL606760.2	lncRNA	1	53209783	53213775	3993	-	1.00949	-1.33514	2.0132	4.24239	0.0554729	0.158659
ENSG00000162384	CZIB	protein_coding	1	53214099	53220634	6536	-	0.0236731	4.98609	1.01654	0.0298658	0.865106	0.918445
ENSG00000162385	MAGOH	protein_coding	1	53226900	53238518	11619	-	0.265455	5.2958	1.20201	6.12123	0.0244865	0.0866083
ENSG00000226754	AL606760.1	lncRNA	1	53238550	53246482	7933	+	1.71474	-2.64444	3.28237	3.16949	0.0933441	0.228993
ENSG00000157193	LRP8	protein_coding	1	53242364	53328469	86106	-	-0.948084	5.95848	-1.92931	92.8932	3.30264e-08	2.84339e-06
ENSG00000225675	LINC01771	lncRNA	1	53328233	53336509	8277	+	3.39331	-3.17108	10.5072	3.7573	0.0721711	0.191595
ENSG00000058804	NDC1	protein_coding	1	53765478	53838463	72986	-	0.0831786	6.80069	1.05935	0.980689	0.336252	0.533085
ENSG00000201003	AL049745.1	snoRNA	1	53771018	53771153	136	-	1.04724	-3.16885	2.06657	0.561015	0.464339	0.657478
ENSG00000058799	YIPF1	protein_coding	1	53851719	53889798	38080	-	-0.646299	5.04141	-1.56515	31.7361	3.26147e-05	0.000490277
ENSG00000211452	DIO1	protein_coding	1	53891239	53911086	19848	+	-0.314006	-2.84519	-1.24315	0.0803438	0.780338	0.879172
ENSG00000081870	HSPB11	protein_coding	1	53916574	53945699	29126	-	0.394558	5.85987	1.31454	19.2913	0.000419535	0.00360672
ENSG00000116212	LRRC42	protein_coding	1	53946085	53968168	22084	+	0.37402	6.74097	1.29596	13.8781	0.00174407	0.0109095
ENSG00000219102	HNRNPA3P12	processed_pseudogene	1	53974969	53976031	1063	-	1.21684	-1.88216	2.32436	3.83991	0.0670664	0.182807
ENSG00000116209	TMEM59	protein_coding	1	54026681	54053504	26824	-	-0.0396074	8.02099	-1.02783	0.151541	0.70207	0.833208
ENSG00000280378	AL353898.3	TEC	1	54033126	54034880	1755	-	-1.16533	-2.7664	-2.24285	1.32075	0.266755	0.458557
ENSG00000116205	TCEANC2	protein_coding	1	54053584	54112519	58936	+	0.327972	3.79595	1.25525	4.9534	0.0402159	0.12568
ENSG00000215883	CYB5RL	protein_coding	1	54169651	54200036	30386	-	0.489424	1.99896	1.40388	5.80758	0.0278777	0.0956013
ENSG00000116221	MRPL37	protein_coding	1	54184041	54225464	41424	+	0.506018	6.47022	1.42012	37.8564	1.18354e-05	0.000224043
ENSG00000157216	SSBP3	protein_coding	1	54225432	54413479	188048	-	-0.220804	4.89453	-1.16538	4.05541	0.0605409	0.169798
ENSG00000198711	SSBP3-AS1	lncRNA	1	54236440	54239063	2624	+	3.05165	-3.25959	8.29159	2.82712	0.113956	0.263375
ENSG00000227453	HNRNPA1P63	processed_pseudogene	1	54536796	54537758	963	+	-1.52861	-3.16245	-2.88508	1.30414	0.269672	0.461894
ENSG00000162390	ACOT11	protein_coding	1	54542257	54639192	96936	+	-0.570673	-0.768543	-1.48522	1.67065	0.213882	0.393861
ENSG00000243725	TTC4	protein_coding	1	54715861	54742657	26797	+	0.945413	-0.000263137	1.92574	5.74264	0.0286454	0.0974297
ENSG00000162396	PARS2	protein_coding	1	54756898	54764523	7626	-	0.318351	3.46199	1.2469	5.41307	0.032936	0.10787
ENSG00000006555	TTC22	protein_coding	1	54779712	54801323	21612	-	-1.00526	-0.501366	-2.00731	7.19895	0.0159581	0.0624605
ENSG00000162398	LEXM	protein_coding	1	54806063	54842252	36190	+	0.267226	-3.07838	1.20349	0.0447425	0.835055	0.910186
ENSG00000116133	DHCR24	protein_coding	1	54849627	54887195	37569	-	-0.817507	8.53585	-1.76236	45.4292	1.61101e-05	0.000282327
ENSG00000242396	AC096536.2	lncRNA	1	54886875	54888001	1127	+	-1.91002	-3.07472	-3.75813	2.23954	0.153301	0.317713
ENSG00000233203	DHCR24-DT	lncRNA	1	54887563	54888850	1288	+	1.73441	-2.99695	3.32744	1.95305	0.180667	0.351275
ENSG00000143001	TMEM61	protein_coding	1	54980628	54992288	11661	+	0.423245	-1.63915	1.34094	0.644973	0.433271	0.631191
ENSG00000169174	PCSK9	protein_coding	1	55039447	55064852	25406	+	-0.893904	6.83447	-1.8582	77.7169	1.1535e-07	7.28272e-06
ENSG00000162402	USP24	protein_coding	1	55066359	55215364	149006	-	-0.219384	6.93206	-1.16424	5.82061	0.0277265	0.0951381
ENSG00000231090	MIR4422HG	lncRNA	1	55217645	55324691	107047	+	-1.53173	-3.16285	-2.89132	1.32595	0.26585	0.457799
ENSG00000231095	GYG1P3	processed_pseudogene	1	55222379	55223372	994	+	-1.00724	-3.25704	-2.01007	0.466921	0.503838	0.685004
ENSG00000260971	AC119674.1	lncRNA	1	56154545	56477687	323143	-	-0.0560894	-2.64629	-1.03964	0.00292249	0.957533	0.976358
ENSG00000284686	AC119674.2	protein_coding	1	56173433	56524495	351063	-	-0.0357424	-1.7404	-1.02508	0.00382499	0.951424	0.973084
ENSG00000223956	LINC01767	lncRNA	1	56414935	56417137	2203	+	-0.798816	-3.07982	-1.73967	0.374075	0.549081	0.717798
ENSG00000162407	PLPP3	protein_coding	1	56494761	56645301	150541	-	-0.779152	4.78039	-1.71612	5.56514	0.0640591	0.177029
ENSG00000225475	AC099789.1	processed_pseudogene	1	56619409	56619549	141	-	-0.284791	-3.16798	-1.21823	0.042109	0.839909	0.911714
ENSG00000162409	PRKAA2	protein_coding	1	56645314	56715335	70022	+	0.0606718	4.59172	1.04295	0.216619	0.647679	0.79117
ENSG00000223416	RPS26P15	processed_pseudogene	1	58056133	58056480	348	-	-1.93433	-3.07739	-3.82202	2.10083	0.165858	0.335861
ENSG00000162600	OMA1	protein_coding	1	58415384	58546802	131419	-	-0.320204	3.55586	-1.24851	4.49153	0.0494672	0.146702
ENSG00000184292	TACSTD2	protein_coding	1	58575433	58577252	1820	-	-0.108437	8.1651	-1.07806	0.0304642	0.869494	0.920506
ENSG00000185839	AL035411.1	processed_pseudogene	1	58630841	58631530	690	-	0.331712	-0.486607	1.25851	0.741981	0.401305	0.600246
ENSG00000162601	MYSM1	protein_coding	1	58643440	58700077	56638	-	-0.080032	4.50127	-1.05704	0.488051	0.494474	0.678795
ENSG00000283445	AL136985.3	lncRNA	1	58715609	58771295	55687	+	-0.354215	3.31475	-1.27829	4.44793	0.0504616	0.148654
ENSG00000177606	JUN	protein_coding	1	58776845	58784048	7204	-	-0.0476402	6.51044	-1.03357	0.241449	0.629598	0.775881
ENSG00000234807	LINC01135	lncRNA	1	58785128	58901109	115982	+	-0.321052	-2.8444	-1.24924	0.0785688	0.782711	0.880313
ENSG00000272226	AL136985.2	lncRNA	1	58812808	58813342	535	-	-0.568229	-2.77337	-1.4827	0.394601	0.538442	0.711472
ENSG00000232453	LINC02777	lncRNA	1	58882868	58931897	49030	-	-0.359188	-1.07588	-1.2827	0.644481	0.433443	0.631345
ENSG00000237352	LINC01358	lncRNA	1	58933643	59240555	306913	+	-0.00702469	0.244716	-1.00488	0.00042482	0.983802	0.99117
ENSG00000228121	PHBP3	processed_pseudogene	1	58999676	59000494	819	+	1.86161	-2.58012	3.63414	3.08224	0.0975939	0.236237
ENSG00000270457	AC093424.1	lncRNA	1	59289303	59289640	338	-	0.155955	-2.91159	1.11416	0.0123116	0.913133	0.949716
ENSG00000172456	FGGY	protein_coding	1	59296638	59810647	514010	+	0.150518	1.02998	1.10997	0.341843	0.566634	0.730937
ENSG00000134709	HOOK1	protein_coding	1	59814786	59876322	61537	+	0.361122	0.959283	1.28442	1.43133	0.248365	0.436636
ENSG00000134716	CYP2J2	protein_coding	1	59893308	59926773	33466	-	-0.623564	-0.758073	-1.54068	2.06694	0.169116	0.340563
ENSG00000162599	NFIA	protein_coding	1	60865259	61462788	597530	+	0.155632	3.81939	1.11391	1.37903	0.256847	0.446713
ENSG00000237928	NFIA-AS2	lncRNA	1	60912675	61056885	144211	-	-1.17432	-2.76999	-2.25686	1.12248	0.304567	0.498458
ENSG00000162604	TM2D1	protein_coding	1	61681046	61725423	44378	-	0.0338282	5.03118	1.02373	0.103099	0.752151	0.860951
ENSG00000271200	AC099791.2	lncRNA	1	61741998	61742424	427	-	0.111957	-2.91933	1.08069	0.0113443	0.916455	0.952084
ENSG00000132849	PATJ	protein_coding	1	61742477	62178675	436199	+	-0.14067	5.21176	-1.10242	1.24255	0.281367	0.474678
ENSG00000236646	LAMTOR5P1	processed_pseudogene	1	62038842	62039111	270	+	2.54493	-3.35951	5.83579	2.01761	0.176498	0.345685
ENSG00000162607	USP1	protein_coding	1	62436297	62451804	15508	+	0.638504	7.32982	1.55671	47.3598	3.0321e-06	8.15747e-05
ENSG00000116641	DOCK7	protein_coding	1	62454298	62688386	234089	-	0.147522	6.93103	1.10767	3.09244	0.0970852	0.235415
ENSG00000213703	AL138847.1	processed_pseudogene	1	62641122	62641667	546	-	-1.0228	-3.25607	-2.03185	0.466427	0.504061	0.685004
ENSG00000235545	AC103923.1	lncRNA	1	62688482	62710694	22213	+	1.19547	-2.58179	2.29019	1.67652	0.213117	0.39288
ENSG00000125703	ATG4C	protein_coding	1	62784132	62865516	81385	+	-0.080957	3.96601	-1.05772	0.35013	0.562016	0.727631
ENSG00000224209	LINC00466	lncRNA	1	63159083	63317274	158192	-	4.00305	-2.99219	16.0338	3.8256	0.077047	0.199777
ENSG00000230798	FOXD3-AS1	lncRNA	1	63320884	63324441	3558	-	0.524909	0.824339	1.43884	3.65573	0.0733033	0.193504
ENSG00000187140	FOXD3	protein_coding	1	63322567	63325128	2562	+	0.0253018	-1.50127	1.01769	0.0022053	0.963105	0.979851
ENSG00000088035	ALG6	protein_coding	1	63367575	63438553	70979	+	0.719027	4.62797	1.64607	16.4706	0.00194529	0.0118917
ENSG00000142856	ITGB3BP	protein_coding	1	63440770	63593721	152952	-	0.22409	4.12973	1.16804	2.82692	0.111421	0.259416
ENSG00000203965	EFCAB7	protein_coding	1	63523372	63572693	49322	+	0.196082	3.13918	1.14558	1.25437	0.278671	0.471677
ENSG00000116652	DLEU2L	lncRNA	1	63547082	63550636	3555	+	-0.112492	-1.64247	-1.08109	0.0371965	0.849407	0.912465
ENSG00000079739	PGM1	protein_coding	1	63593411	63660245	66835	+	0.132063	8.04071	1.09586	2.32579	0.14608	0.306695
ENSG00000244256	RN7SL130P	misc_RNA	1	63655743	63656047	305	+	-0.0309209	-1.08474	-1.02166	0.00511732	0.943827	0.968451
ENSG00000185483	ROR1	protein_coding	1	63774017	64181498	407482	+	0.755897	6.22239	1.68868	75.9861	1.34744e-07	7.93584e-06
ENSG00000223949	ROR1-AS1	lncRNA	1	64094379	64171342	76964	-	0.515302	-1.51364	1.42929	0.952259	0.343159	0.540345
ENSG00000284928	AL445205.1	lncRNA	1	64186791	64192685	5895	+	1.1485	-2.84636	2.21683	1.00812	0.329773	0.525595
ENSG00000158966	CACHD1	protein_coding	1	64470129	64693058	222930	+	-0.489101	0.983707	-1.40357	3.1676	0.0934339	0.229126
ENSG00000162437	RAVER2	protein_coding	1	64745095	64833232	88138	+	0.277999	2.88465	1.21251	3.07637	0.0978877	0.236754
ENSG00000162434	JAK1	protein_coding	1	64833229	65067754	234526	-	0.400858	7.62559	1.32029	25.9086	9.77459e-05	0.00115885
ENSG00000226891	LINC01359	lncRNA	1	64972225	65002489	30265	-	-0.297024	-2.57922	-1.22861	0.127894	0.725134	0.841664
ENSG00000265996	MIR3671	miRNA	1	65057755	65057842	88	-	-1.1375	-2.99511	-2.19999	0.888469	0.359416	0.556688
ENSG00000162433	AK4	protein_coding	1	65147549	65232145	84597	+	-0.118046	7.76983	-1.08526	1.40697	0.252268	0.441027
ENSG00000116675	DNAJC6	protein_coding	1	65248219	65415871	167653	+	0.641432	4.66398	1.55988	27.2673	7.46635e-05	0.000940284
ENSG00000213625	LEPROT	protein_coding	1	65420587	65436007	15421	+	0.411093	7.14857	1.32969	22.1861	0.00021476	0.00214633
ENSG00000116678	LEPR	protein_coding	1	65420652	65641559	220908	+	-0.166049	4.32728	-1.12198	1.47521	0.24153	0.428541
ENSG00000237852	AC119800.1	lncRNA	1	65486406	65494188	7783	+	-0.242134	-2.99581	-1.18274	0.040976	0.842046	0.911714
ENSG00000184588	PDE4B	protein_coding	1	65792514	66374579	582066	+	-1.97889	3.08645	-3.94188	82.1863	3.02769e-07	1.43705e-05
ENSG00000118473	SGIP1	protein_coding	1	66533383	66751139	217757	+	-3.6993	-3.16215	-12.9897	5.63832	0.0317621	0.105116
ENSG00000152763	DNAI4	protein_coding	1	66812885	66924856	111972	-	-0.269957	-0.711388	-1.20577	0.489464	0.493859	0.678108
ENSG00000198160	MIER1	protein_coding	1	66924895	66988619	63725	+	0.047043	6.35083	1.03315	0.281876	0.602509	0.755722
ENSG00000116704	SLC35D1	protein_coding	1	66999350	67054148	54799	-	-0.852832	4.47856	-1.80604	44.5099	4.45744e-06	0.000108686
ENSG00000228523	DNAJB6P4	processed_pseudogene	1	67278052	67278779	728	+	-1.56114	-3.16496	-2.95087	1.23734	0.281841	0.475006
ENSG00000081985	IL12RB2	protein_coding	1	67307364	67398724	91361	+	3.0547	-3.25918	8.30913	3.26928	0.0912406	0.225163
ENSG00000142864	SERBP1	protein_coding	1	67407810	67430415	22606	-	0.377776	8.6459	1.29934	19.18	0.00043097	0.00368097
ENSG00000116717	GADD45A	protein_coding	1	67685201	67688334	3134	+	0.795206	5.73403	1.73533	66.571	3.31644e-07	1.52466e-05
ENSG00000172380	GNG12	protein_coding	1	67701475	67833467	131993	-	0.0389311	8.28571	1.02735	0.165972	0.688925	0.823621
ENSG00000232284	GNG12-AS1	lncRNA	1	67832303	68202987	370685	+	-0.708218	-2.58055	-1.63378	0.601733	0.448834	0.644772
ENSG00000162595	DIRAS3	protein_coding	1	68045886	68051631	5746	-	-0.762478	0.104329	-1.6964	5.42023	0.0328352	0.107674
ENSG00000116729	WLS	protein_coding	1	68098473	68233120	134648	-	0.0517261	6.93253	1.0365	0.19005	0.670242	0.80913
ENSG00000234383	CTBP2P8	processed_pseudogene	1	68161761	68163090	1330	-	0.0958046	-2.24806	1.06866	0.0135503	0.908728	0.946917
ENSG00000229133	RPS7P4	processed_pseudogene	1	68242474	68243055	582	-	-0.434372	-1.0705	-1.35132	0.858783	0.367364	0.565447
ENSG00000024526	DEPDC1	protein_coding	1	68474152	68497221	23070	-	0.0449039	6.36241	1.03161	0.121399	0.733765	0.848107
ENSG00000233589	AL138789.1	lncRNA	1	68479129	68483539	4411	+	-3.30189	-3.25811	-9.86209	3.93361	0.0664759	0.181658
ENSG00000234264	DEPDC1-AS1	lncRNA	1	68496676	68538627	41952	+	-0.943896	-1.739	-1.92372	2.87219	0.108806	0.254605
ENSG00000285041	AL035412.1	lncRNA	1	68633701	68640425	6725	+	1.04724	-3.16885	2.06657	0.561015	0.464339	0.657478
ENSG00000285407	AL033530.1	lncRNA	1	68679202	68943452	264251	+	-0.881456	-2.16583	-1.84223	1.44568	0.246102	0.434084
ENSG00000033122	LRRC7	protein_coding	1	69567922	70151945	584024	+	0.395936	-2.00348	1.3158	0.409673	0.530876	0.70598
ENSG00000066557	LRRC40	protein_coding	1	70144805	70205579	60775	-	0.625664	5.01402	1.54292	22.8015	0.000203075	0.00205911
ENSG00000116754	SRSF11	protein_coding	1	70205682	70253052	47371	+	0.1579	7.70748	1.11566	3.41828	0.082378	0.209829
ENSG00000118454	ANKRD13C	protein_coding	1	70258999	70354734	95736	-	0.976176	6.54517	1.96724	113.408	7.84842e-09	9.78415e-07
ENSG00000197568	HHLA3	lncRNA	1	70354805	70385339	30535	+	0.727081	0.338532	1.65529	6.53909	0.0206768	0.0763481
ENSG00000226088	HHLA3-AS1	lncRNA	1	70359562	70360437	876	-	1.54509	0.994798	2.91821	3.41542	0.124321	0.273908
ENSG00000116761	CTH	protein_coding	1	70411218	70439851	28634	+	0.939623	5.44978	1.91803	3.61028	0.125898	0.275588
ENSG00000271992	AL354872.1	lncRNA	1	70445071	70445536	466	+	0.812705	-0.87099	1.7565	3.8328	0.0672953	0.183284
ENSG00000233020	CHORDC1P5	processed_pseudogene	1	70530526	70531492	967	+	-1.52353	-3.16303	-2.87495	1.14636	0.299642	0.49314
ENSG00000132485	ZRANB2	protein_coding	1	71063291	71081289	17999	-	0.354067	6.27454	1.27816	10.8913	0.00446039	0.0228284
ENSG00000207721	MIR186	miRNA	1	71067631	71067716	86	-	1.09725	-0.938502	2.13946	4.9054	0.0410779	0.12775
ENSG00000229956	ZRANB2-AS2	lncRNA	1	71081324	71489976	408653	+	0.123623	-1.43004	1.08947	0.0371124	0.849779	0.912465
ENSG00000172260	NEGR1	protein_coding	1	71395943	72282539	886597	-	0.388164	2.51332	1.30873	4.3544	0.0526738	0.152859
ENSG00000233994	GDI2P2	processed_pseudogene	1	72274552	72275159	608	+	0.085196	-0.907132	1.06083	0.0378397	0.848127	0.911973
ENSG00000227207	RPL31P12	processed_pseudogene	1	72301472	72301829	358	+	-1.14244	-2.99454	-2.20754	1.07304	0.315122	0.510001
ENSG00000162620	LRRIQ3	protein_coding	1	74026015	74198187	172173	-	-1.01073	-0.102212	-2.01494	8.54392	0.00967042	0.0421264
ENSG00000254685	FPGT	protein_coding	1	74198212	74234086	35875	+	0.524006	3.71677	1.43794	10.3305	0.00525354	0.0261034
ENSG00000259030	FPGT-TNNI3K	protein_coding	1	74198235	74544393	346159	+	0.615972	-2.99687	1.53259	0.264171	0.614046	0.764281
ENSG00000178965	ERICH3	protein_coding	1	74568117	74673792	105676	-	-3.31403	-3.25674	-9.94539	4.44924	0.0526295	0.152797
ENSG00000272864	AC135803.1	lncRNA	1	74698769	74699333	565	-	-2.20459	-2.99216	-4.60943	3.30995	0.0869545	0.218109
ENSG00000116791	CRYZ	protein_coding	1	74705482	74733408	27927	-	0.0526523	5.00037	1.03717	0.150336	0.703594	0.834349
ENSG00000162623	TYW3	protein_coding	1	74733152	74766678	33527	+	0.0318651	5.26403	1.02233	0.10046	0.755232	0.862727
ENSG00000137968	SLC44A5	protein_coding	1	75202131	75611116	408986	-	-1.47678	-0.171911	-2.78327	11.1164	0.00433883	0.0223384
ENSG00000230863	AL137803.1	transcribed_processed_pseudogene	1	75641178	75724049	82872	-	-1.14739	-2.99396	-2.21513	1.06453	0.31699	0.511646
ENSG00000117054	ACADM	protein_coding	1	75724347	75787575	63229	+	0.261997	5.5039	1.19914	6.42617	0.0216349	0.0789502
ENSG00000181227	DLSTP1	processed_pseudogene	1	75743423	75744776	1354	-	-0.419647	-1.66495	-1.3376	0.420647	0.52549	0.701321
ENSG00000137955	RABGGTB	protein_coding	1	75786197	75795086	8890	+	-0.194387	6.15386	-1.14424	4.99757	0.039441	0.123896
ENSG00000057468	MSH4	protein_coding	1	75796882	75913242	116361	+	-1.54858	-2.63619	-2.92528	2.15549	0.160763	0.328688
ENSG00000226415	TPI1P1	processed_pseudogene	1	76699789	76700538	750	+	-0.427622	2.43874	-1.34502	4.77075	0.0436124	0.133389
ENSG00000117069	ST6GALNAC5	protein_coding	1	76867480	77067546	200067	+	0.892428	-0.216104	1.8563	5.67674	0.0294492	0.0996057
ENSG00000230498	AL035409.1	lncRNA	1	77081984	77086402	4419	+	0.553303	-3.25927	1.46744	0.138992	0.714005	0.835588
ENSG00000142892	PIGK	protein_coding	1	77088989	77219430	130442	-	-0.0353239	5.95598	-1.02479	0.134997	0.717951	0.837924
ENSG00000226084	AC113935.1	processed_pseudogene	1	77129114	77129668	555	+	0.119227	1.39929	1.08615	0.215262	0.648703	0.791807
ENSG00000154027	AK5	protein_coding	1	77282019	77559966	277948	+	-0.402658	1.28282	-1.32194	2.89192	0.10769	0.252684
ENSG00000036549	ZZZ3	protein_coding	1	77562416	77683419	121004	-	0.174405	6.76656	1.1285	4.37636	0.0521443	0.152247
ENSG00000077254	USP33	protein_coding	1	77695987	77759852	63866	-	0.259991	7.08469	1.19747	9.87295	0.00608145	0.0291703
ENSG00000180488	MIGA1	protein_coding	1	77779624	77879539	99916	+	0.725321	5.96063	1.65327	58.0619	8.22291e-07	3.0057e-05
ENSG00000219201	AC138392.1	processed_pseudogene	1	77810861	77811781	921	-	0.761917	-0.0711992	1.69574	4.20258	0.0565093	0.160788
ENSG00000232015	HSPE1P25	processed_pseudogene	1	77853355	77853893	539	+	-1.13746	-2.98971	-2.19993	0.827563	0.376004	0.574637
ENSG00000235927	NEXN-AS1	lncRNA	1	77881348	77889539	8192	-	-0.118586	-1.75532	-1.08567	0.0283613	0.868358	0.920064
ENSG00000162614	NEXN	protein_coding	1	77888513	77943895	55383	+	0.921866	5.15502	1.89456	61.1632	5.8376e-07	2.30352e-05
ENSG00000162613	FUBP1	protein_coding	1	77944055	77979110	35056	-	0.678749	6.78882	1.60075	61.8248	5.43592e-07	2.19626e-05
ENSG00000162616	DNAJB4	protein_coding	1	77979175	78017964	38790	+	0.888259	5.16701	1.85094	63.2872	4.65345e-07	1.96741e-05
ENSG00000137960	GIPC2	protein_coding	1	77979542	78138444	158903	+	1.16597	-2.84253	2.24384	1.15437	0.298014	0.491937
ENSG00000273338	AC103591.3	lncRNA	1	78004346	78004554	209	-	-0.598848	-2.35443	-1.51451	0.473394	0.500937	0.683912
ENSG00000213560	AC103591.1	processed_pseudogene	1	78091499	78092054	556	+	-0.182361	-2.41747	-1.13474	0.0388938	0.846055	0.911714
ENSG00000122420	PTGFR	protein_coding	1	78303884	78540701	236818	+	-0.267033	-0.46563	-1.20333	0.102986	0.758254	0.865052
ENSG00000137959	IFI44L	protein_coding	1	78619922	78646145	26224	+	-1.69912	0.173839	-3.24703	25.9559	9.68183e-05	0.00115189
ENSG00000137965	IFI44	protein_coding	1	78649796	78664078	14283	+	-0.59828	4.22134	-1.51391	16.7096	0.000808803	0.0060142
ENSG00000235400	AC104837.1	processed_pseudogene	1	78749073	78750659	1587	+	-1.14132	-2.46396	-2.20582	1.61309	0.221581	0.40386
ENSG00000230787	PSAT1P3	processed_pseudogene	1	79054945	79056055	1111	-	-0.772161	-3.07751	-1.70783	0.447012	0.512952	0.691846
ENSG00000232676	ADH5P2	processed_pseudogene	1	79521080	79522203	1124	+	-0.263229	-3.16509	-1.20016	0.0397604	0.844373	0.911714
ENSG00000213559	HNRNPA1P64	processed_pseudogene	1	80451083	80452004	922	-	-3.2064	-2.63491	-9.23045	8.80428	0.00881031	0.0391041
ENSG00000229752	RPL7P10	processed_pseudogene	1	81098267	81099005	739	-	-0.321608	-2.46378	-1.24972	0.153734	0.699983	0.831633
ENSG00000117114	ADGRL2	protein_coding	1	81306147	81992436	686290	+	-0.396068	5.13092	-1.31592	10.4204	0.00506388	0.0253205
ENSG00000227288	ARID3BP1	processed_pseudogene	1	81501794	81503468	1675	+	-0.254254	-2.99368	-1.19272	0.037901	0.848006	0.911973
ENSG00000137941	TTLL7	protein_coding	1	83865024	83999150	134127	-	0.288715	4.58705	1.22155	4.43374	0.0508895	0.149579
ENSG00000271576	AL359504.1	lncRNA	1	84076331	84077931	1601	-	-0.614694	-0.602618	-1.53123	2.16013	0.16034	0.328022
ENSG00000142875	PRKACB	protein_coding	1	84078062	84238498	160437	+	0.0575044	5.73952	1.04066	0.358515	0.557419	0.724231
ENSG00000213540	TXN2P1	processed_pseudogene	1	84085741	84086233	493	+	-1.12859	-2.99149	-2.18645	0.853422	0.368827	0.566999
ENSG00000226970	NEDD8P1	processed_pseudogene	1	84244334	84244577	244	+	-0.556062	-2.76876	-1.47025	0.354056	0.559855	0.725953
ENSG00000203943	SAMD13	protein_coding	1	84298366	84389957	91592	+	0.275916	-1.49567	1.21076	0.221227	0.64423	0.788033
ENSG00000117133	RPF1	protein_coding	1	84479259	84498352	19094	+	0.185694	5.59685	1.13736	3.13625	0.0949365	0.231532
ENSG00000174021	GNG5	protein_coding	1	84498325	84506581	8257	-	0.358454	6.71367	1.28205	15.1414	0.00122171	0.00829755
ENSG00000122432	SPATA1	protein_coding	1	84506300	84566194	59895	+	-0.0355677	-1.25291	-1.02496	0.00644502	0.936974	0.964519
ENSG00000117151	CTBS	protein_coding	1	84549611	84574480	24870	-	0.371895	6.09711	1.29405	13.731	0.00181979	0.0113115
ENSG00000284882	AL359762.1	lncRNA	1	84574129	84583620	9492	+	0.239382	-2.70992	1.18049	0.0738372	0.789182	0.884314
ENSG00000117155	SSX2IP	protein_coding	1	84643706	84690803	47098	-	0.363523	5.30122	1.28656	8.62915	0.0095345	0.0416339
ENSG00000171517	LPAR3	protein_coding	1	84811602	84893206	81605	-	-0.637081	-2.92057	-1.55518	0.270071	0.610148	0.761231
ENSG00000153898	MCOLN2	protein_coding	1	84925583	84997113	71531	-	-0.682588	0.293671	-1.60502	5.72265	0.0288865	0.0980947
ENSG00000162643	DNAI3	protein_coding	1	84999147	85133138	133992	+	-0.864447	-2.25238	-1.82064	1.31026	0.268592	0.460777
ENSG00000055732	MCOLN3	protein_coding	1	85018082	85048500	30419	-	-0.484932	1.65866	-1.39952	4.58929	0.0473195	0.142175
ENSG00000280099	AL603750.1	TEC	1	85152487	85154203	1717	-	0.486741	-0.742464	1.40128	1.35305	0.261202	0.452162
ENSG00000097096	SYDE2	protein_coding	1	85156889	85201016	44128	-	0.960369	2.97838	1.94581	34.6353	1.98655e-05	0.000333809
ENSG00000162642	C1orf52	protein_coding	1	85249953	85259672	9720	-	0.194704	4.82159	1.14449	3.15556	0.0940075	0.230073
ENSG00000142867	BCL10	protein_coding	1	85265776	85276632	10857	-	-0.771659	4.9954	-1.70723	41.451	6.88401e-06	0.000149254
ENSG00000223653	AL078459.1	lncRNA	1	85276388	85448124	171737	+	-0.244121	-2.99483	-1.18437	0.0424528	0.839266	0.911714
ENSG00000153904	DDAH1	protein_coding	1	85318481	85578363	259883	-	1.29072	8.42658	2.4465	78.5733	6.48075e-06	0.000141418
ENSG00000273264	AL360219.1	lncRNA	1	85467295	85467660	366	+	-3.32625	-3.25536	-10.03	3.67233	0.075122	0.19588
ENSG00000282057	AC092807.3	lncRNA	1	85482281	85578250	95970	-	0.856438	1.9876	1.81056	10.5953	0.00533434	0.0263996
ENSG00000272691	AC092807.2	lncRNA	1	85578500	85578742	243	-	0.27627	-3.07412	1.21106	0.0432538	0.83778	0.911448
ENSG00000142871	CCN1	protein_coding	1	85580761	85584589	3829	+	1.45769	10.56	2.74669	40.5162	0.00074537	0.00564747
ENSG00000230285	AC092807.1	lncRNA	1	85599131	85600734	1604	+	0.177292	-1.80604	1.13076	0.0871887	0.771445	0.873075
ENSG00000117174	ZNHIT6	protein_coding	1	85649417	85708433	59017	-	0.485981	5.82471	1.40054	30.2962	4.22072e-05	0.000599099
ENSG00000171502	COL24A1	protein_coding	1	85729233	86156943	427711	-	-0.571625	-1.37854	-1.4862	0.933102	0.34805	0.545941
ENSG00000285210	LINC02795	lncRNA	1	86288704	86320711	32008	-	-2.25469	-2.35608	-4.77232	6.70187	0.0193797	0.0727038
ENSG00000122417	ODF2L	protein_coding	1	86346824	86396342	49519	-	0.152278	5.84312	1.11132	2.13769	0.1624	0.331208
ENSG00000278281	MIR7856	miRNA	1	86357632	86357687	56	-	2.54493	-3.35951	5.83579	2.01761	0.176498	0.345685
ENSG00000137975	CLCA2	protein_coding	1	86424171	86456553	32383	+	2.21116	-2.84259	4.63047	3.14946	0.0942996	0.230549
ENSG00000261737	CLCA4-AS1	lncRNA	1	86703502	86704462	961	-	-0.451661	-1.42848	-1.36761	0.706495	0.412559	0.610752
ENSG00000097033	SH3GLB1	protein_coding	1	86704570	86748184	43615	+	0.215894	8.04232	1.16142	5.48269	0.0319712	0.105687
ENSG00000230721	AL049597.1	processed_pseudogene	1	86784913	86785467	555	+	0.86284	-1.75658	1.81862	1.69096	0.211249	0.390104
ENSG00000183291	SELENOF	protein_coding	1	86862445	86914424	51980	-	-0.267991	7.67716	-1.20413	10.3182	0.0052383	0.026055
ENSG00000153936	HS2ST1	protein_coding	1	86914635	87109982	195348	+	-0.147078	5.91799	-1.10732	2.39872	0.140297	0.297907
ENSG00000235251	AC093155.2	processed_pseudogene	1	87044935	87045871	937	-	-1.20634	-2.77307	-2.30752	1.55834	0.229237	0.413739
ENSG00000225568	AC093155.1	processed_pseudogene	1	87045875	87046700	826	+	1.06307	-3.16538	2.08938	0.616207	0.443525	0.639792
ENSG00000267272	LINC01140	lncRNA	1	87129765	87169198	39434	+	0.51458	-1.96489	1.42858	0.546166	0.470215	0.660923
ENSG00000143013	LMO4	protein_coding	1	87328880	87348923	20044	+	0.0300545	5.37606	1.02105	0.0745084	0.78825	0.883807
ENSG00000237505	PKN2-AS1	lncRNA	1	87620803	88685204	1064402	-	-0.449614	-1.16259	-1.36568	0.962871	0.340557	0.5375
ENSG00000279778	AL445437.1	TEC	1	87805286	87808372	3087	-	1.03152	-3.16789	2.04417	0.531652	0.476081	0.664604
ENSG00000065243	PKN2	protein_coding	1	88684222	88836255	152034	+	0.376043	6.92439	1.29778	20.9011	0.000287135	0.00269664
ENSG00000241975	ELOCP19	processed_pseudogene	1	88829102	88829419	318	+	0.8606	-1.91852	1.81579	1.7034	0.209654	0.387916
ENSG00000137947	GTF2B	protein_coding	1	88852633	88891944	39312	-	0.197523	5.1247	1.14673	3.56127	0.0767646	0.199307
ENSG00000137944	KYAT3	protein_coding	1	88935773	88992953	57181	-	-0.229373	5.59869	-1.17233	5.96611	0.0261007	0.0909432
ENSG00000213516	RBMXL1	protein_coding	1	88979456	88992960	13505	-	0.410618	4.91572	1.32926	8.66766	0.0101115	0.0437099
ENSG00000117226	GBP3	protein_coding	1	89006679	89022894	16216	-	-0.23694	6.97885	-1.17849	4.46685	0.0530214	0.15352
ENSG00000117228	GBP1	protein_coding	1	89052319	89065230	12912	-	-0.112599	6.21479	-1.08117	0.758579	0.401221	0.600158
ENSG00000234518	PTGES3P1	processed_pseudogene	1	89104285	89104767	483	-	-0.214227	2.87891	-1.16008	1.89758	0.186649	0.358956
ENSG00000162645	GBP2	protein_coding	1	89106132	89150456	44325	-	-0.177084	7.02473	-1.1306	1.33132	0.280117	0.473202
ENSG00000213512	GBP7	protein_coding	1	89131742	89176009	44268	-	-0.56215	-2.76956	-1.47647	0.304002	0.588733	0.746064
ENSG00000162654	GBP4	protein_coding	1	89181144	89198942	17799	-	-0.52623	4.31731	-1.44016	17.104	0.000723951	0.0055309
ENSG00000154451	GBP5	protein_coding	1	89258950	89272804	13855	-	0.698458	-0.233814	1.62277	2.93391	0.105359	0.249448
ENSG00000183347	GBP6	protein_coding	1	89364059	89388160	24102	+	-2.96906	-2.29901	-7.83028	11.8647	0.0031869	0.0176169
ENSG00000225492	GBP1P1	transcribed_unprocessed_pseudogene	1	89407679	89426243	18565	+	-1.99664	-2.24644	-3.99068	6.67398	0.0195952	0.0732799
ENSG00000197147	LRRC8B	protein_coding	1	89524829	89597861	73033	+	-0.789113	0.997346	-1.72801	6.65743	0.0197243	0.0736467
ENSG00000231999	LRRC8C-DT	lncRNA	1	89581291	89632916	51626	-	-0.583944	-2.25724	-1.49894	0.542825	0.471555	0.661627
ENSG00000171488	LRRC8C	protein_coding	1	89633072	89769903	136832	+	-0.32783	4.24977	-1.25512	6.71166	0.0193047	0.0724912
ENSG00000272931	AC099568.2	lncRNA	1	89820174	89820868	695	-	-1.52785	-2.46212	-2.88356	3.39297	0.0834211	0.211714
ENSG00000171492	LRRC8D	protein_coding	1	89821014	89936611	115598	+	0.247657	5.44938	1.18728	2.96814	0.110739	0.258084
ENSG00000228175	GEMIN8P4	processed_pseudogene	1	89993593	89994321	729	-	-0.0341376	-1.06385	-1.02394	0.00544474	0.942061	0.96731
ENSG00000162664	ZNF326	protein_coding	1	89995110	90035533	40424	+	0.423417	4.9706	1.3411	12.2331	0.00284405	0.0161826
ENSG00000233593	LINC02609	lncRNA	1	90769086	90851658	82573	-	-0.866323	0.876155	-1.82301	11.2151	0.00391142	0.0206573
ENSG00000272094	AC091614.1	lncRNA	1	90860550	90862920	2371	-	-0.707363	-2.12031	-1.63282	1.18587	0.291729	0.485927
ENSG00000232882	PHKA1P1	processed_pseudogene	1	90892992	90893612	621	-	0.509064	-2.3182	1.42313	0.363131	0.55492	0.722321
ENSG00000122482	ZNF644	protein_coding	1	90915298	91022272	106975	-	0.303512	6.29477	1.23415	11.4913	0.00358274	0.019239
ENSG00000232393	RPL5P6	processed_pseudogene	1	91023919	91024804	886	+	0.380558	-2.84645	1.30185	0.139656	0.713355	0.835588
ENSG00000162669	HFM1	protein_coding	1	91260766	91404856	144091	-	-0.470621	-1.98818	-1.38571	0.533444	0.47535	0.664546
ENSG00000215873	FEN1P1	processed_pseudogene	1	91328369	91329513	1145	+	0.245392	-3.07524	1.18542	0.0313104	0.861692	0.916427
ENSG00000097046	CDC7	protein_coding	1	91500851	91525764	24914	+	0.921989	5.13745	1.89473	76.0897	1.33487e-07	7.90107e-06
ENSG00000241318	WDR82P2	processed_pseudogene	1	91534666	91535593	928	-	0.643171	-2.77408	1.56176	0.389436	0.541082	0.713461
ENSG00000203914	HSP90B3P	processed_pseudogene	1	91642516	91644082	1567	+	-0.219714	-0.662029	-1.1645	0.298767	0.591932	0.74779
ENSG00000069702	TGFBR3	protein_coding	1	91680343	91906335	225993	-	0.464143	6.08723	1.3795	0.69544	0.448857	0.644772
ENSG00000172031	EPHX4	protein_coding	1	92029985	92063538	33554	+	0.540982	3.84535	1.45496	17.7958	0.000606768	0.00482561
ENSG00000233228	LPCAT2BP	unitary_pseudogene	1	92066306	92067839	1534	+	-2.8051	-3.35638	-6.98904	2.65244	0.124783	0.273908
ENSG00000230667	SETSIP	protein_coding	1	92074533	92075441	909	-	0.145346	-0.197828	1.106	0.151746	0.701827	0.833072
ENSG00000189195	BTBD8	protein_coding	1	92080305	92184725	104421	+	0.670957	3.3941	1.59213	17.0031	0.000743081	0.00563703
ENSG00000273487	AC104836.1	lncRNA	1	92189237	92190707	1471	+	-2.24346	-2.99309	-4.73533	2.87681	0.108544	0.254167
ENSG00000174842	GLMN	protein_coding	1	92246402	92298987	52586	-	0.406112	4.39509	1.32511	10.1831	0.00547921	0.0269476
ENSG00000122484	RPAP2	protein_coding	1	92299059	92402056	102998	+	0.160289	5.03425	1.11751	2.05613	0.170172	0.342194
ENSG00000162676	GFI1	protein_coding	1	92473043	92486925	13883	-	0.713427	-1.07665	1.63969	2.16349	0.160034	0.327483
ENSG00000067208	EVI5	protein_coding	1	92508696	92792404	283709	-	0.368003	6.87037	1.29056	16.527	0.000841381	0.00619089
ENSG00000122406	RPL5	protein_coding	1	92832013	92841924	9912	+	0.355957	9.72773	1.27983	14.7908	0.00134642	0.00889942
ENSG00000154511	DIPK1A	protein_coding	1	92832737	92961522	128786	-	-0.11269	5.3589	-1.08124	1.44512	0.24619	0.434206
ENSG00000207523	SNORA66	snoRNA	1	92840719	92840851	133	+	-0.635033	-2.26275	-1.55297	0.651068	0.431146	0.629103
ENSG00000143033	MTF2	protein_coding	1	93079235	93139079	59845	+	0.943522	5.48808	1.92322	72.7412	1.81791e-07	9.96315e-06
ENSG00000117500	TMED5	protein_coding	1	93149742	93180516	30775	-	0.0489123	7.73441	1.03448	0.32077	0.578726	0.739046
ENSG00000122483	CCDC18	protein_coding	1	93179919	93278730	98812	+	-0.278893	3.39155	-1.21326	2.75974	0.115441	0.265976
ENSG00000223745	CCDC18-AS1	lncRNA	1	93262186	93346025	83840	-	0.268283	3.26117	1.20437	2.53231	0.130408	0.282612
ENSG00000229567	AL139421.1	processed_pseudogene	1	93278961	93279129	169	-	-1.92268	-2.29761	-3.79128	4.98751	0.0396158	0.124236
ENSG00000117505	DR1	protein_coding	1	93345907	93369493	23587	+	0.379581	6.36256	1.30096	17.046	0.000734874	0.00560306
ENSG00000137942	FNBP1L	protein_coding	1	93448131	93554661	106531	+	-0.170552	6.07017	-1.12549	3.02114	0.100707	0.241918
ENSG00000137936	BCAR3	protein_coding	1	93561741	93847150	285410	-	-0.411792	6.97132	-1.33034	24.2144	0.000138547	0.00152074
ENSG00000260464	AL049796.1	lncRNA	1	93847174	93848939	1766	+	2.2881	-2.07943	4.88412	8.09029	0.0114069	0.0479613
ENSG00000067334	DNTTIP2	protein_coding	1	93866284	93879918	13635	-	0.397487	7.11191	1.31721	24.9625	0.00011855	0.00134425
ENSG00000023909	GCLM	protein_coding	1	93885199	93909456	24258	-	0.125836	6.66208	1.09114	1.53948	0.231954	0.417056
ENSG00000198691	ABCA4	protein_coding	1	93992834	94121148	128315	-	-0.624248	-1.28656	-1.54141	1.72142	0.207374	0.385171
ENSG00000137962	ARHGAP29	protein_coding	1	94148988	94275068	126081	-	-0.85952	8.68861	-1.81443	92.0755	3.51662e-08	2.97356e-06
ENSG00000226835	ARHGAP29-AS1	lncRNA	1	94247819	94411036	163218	+	0.589112	-1.83132	1.50432	0.748072	0.39942	0.598561
ENSG00000236098	AC097059.1	lncRNA	1	94318479	94324569	6091	-	0.15396	-0.46281	1.11262	0.159478	0.694731	0.827859
ENSG00000117528	ABCD3	protein_coding	1	94418389	94518666	100278	+	0.155433	6.67147	1.11376	3.26113	0.0891146	0.222046
ENSG00000117525	F3	protein_coding	1	94529173	94541759	12587	-	0.842745	9.85734	1.79346	62.5879	5.01063e-07	2.07036e-05
ENSG00000224081	SLC44A3-AS1	transcribed_processed_pseudogene	1	94613814	94855426	241613	-	-1.06994	0.497678	-2.09935	12.534	0.00259464	0.0150713
ENSG00000143036	SLC44A3	protein_coding	1	94820342	94895246	74905	+	-0.860951	0.790599	-1.81623	6.08176	0.0263329	0.0915024
ENSG00000117519	CNN3	protein_coding	1	94896949	94927223	30275	-	0.3902	9.29175	1.31058	9.32718	0.0101169	0.0437174
ENSG00000235501	AC105942.1	lncRNA	1	94927361	94963616	36256	+	-0.766009	1.74641	-1.70056	12.4595	0.00265403	0.0153447
ENSG00000172339	ALG14	protein_coding	1	94974405	95072951	98547	-	0.00569048	3.40049	1.00395	0.00165406	0.968044	0.982527
ENSG00000152078	TLCD4	protein_coding	1	95117355	95197607	80253	+	0.516994	4.762	1.43097	14.8729	0.00133218	0.00884866
ENSG00000271092	TLCD4-RWDD3	protein_coding	1	95117923	95247225	129303	+	0.179703	-1.32898	1.13265	0.146686	0.706585	0.835092
ENSG00000226026	AC092802.1	lncRNA	1	95161676	95233982	72307	-	-0.363118	-1.79788	-1.2862	0.342673	0.566168	0.730694
ENSG00000122481	RWDD3	protein_coding	1	95234210	95247225	13016	+	-0.0409447	1.39438	-1.02879	0.0333253	0.857361	0.915189
ENSG00000231987	LINC01787	lncRNA	1	96254069	96374125	120057	-	-1.73614	-2.20456	-3.33142	5.80066	0.0279584	0.0957505
ENSG00000228502	EEF1A1P11	processed_pseudogene	1	96446930	96448318	1389	+	-0.69823	3.42874	-1.62251	6.97409	0.028268	0.0964789
ENSG00000137970	RPL7P9	processed_pseudogene	1	96678874	96679620	747	-	0.385036	1.73212	1.30589	2.79249	0.113459	0.26287
ENSG00000117569	PTBP2	protein_coding	1	96721665	96823738	102074	+	0.0726466	4.15511	1.05164	0.287553	0.598909	0.752642
ENSG00000188641	DPYD	protein_coding	1	97077743	97995000	917258	-	-0.410387	6.62778	-1.32904	17.0208	0.000739696	0.00562036
ENSG00000228057	SEC63P1	processed_pseudogene	1	97545701	97546958	1258	+	-0.0832885	-0.751887	-1.05943	0.0479873	0.829275	0.906586
ENSG00000225206	MIR137HG	lncRNA	1	97933474	98049863	116390	-	-1.22065	-2.40654	-2.33052	2.68925	0.119847	0.270238
ENSG00000226053	LINC01776	lncRNA	1	98210747	98272658	61912	+	0.0836328	-0.0495686	1.05968	0.0641672	0.803139	0.892779
ENSG00000162627	SNX7	protein_coding	1	98661701	98760500	98800	+	0.228373	6.27567	1.17151	2.97202	0.112112	0.260487
ENSG00000227034	AL445433.1	processed_pseudogene	1	99008218	99008474	257	+	0.010177	-2.77555	1.00708	0.000143997	0.990569	0.99477
ENSG00000099260	PALMD	protein_coding	1	99646113	99694541	48429	+	0.21728	-2.57821	1.16254	0.0522893	0.821921	0.902588
ENSG00000156869	FRRS1	protein_coding	1	99703970	99766635	62666	-	0.183096	0.896973	1.13532	0.445277	0.513761	0.69256
ENSG00000162688	AGL	protein_coding	1	99850361	99924023	73663	+	0.146014	5.68084	1.10651	2.53801	0.130005	0.281894
ENSG00000228084	AC118553.1	lncRNA	1	99968383	99969864	1482	-	-0.937135	-1.68908	-1.91472	2.35289	0.143897	0.303511
ENSG00000117620	SLC35A3	protein_coding	1	99969351	100035634	66284	+	-0.00155162	5.13314	-1.00108	0.000210985	0.988584	0.993812
ENSG00000283761	AC118553.2	protein_coding	1	99970011	100083321	113311	+	1.72906	-2.99638	3.31513	1.91039	0.185245	0.356981
ENSG00000156875	MFSD14A	protein_coding	1	100038095	100083377	45283	+	-0.495382	1.64697	-1.40969	4.16001	0.0576423	0.163383
ENSG00000156876	SASS6	protein_coding	1	100083563	100132955	49393	-	0.687843	5.02493	1.61087	24.7689	0.000172352	0.00180959
ENSG00000122435	TRMT13	protein_coding	1	100133150	100150498	17349	+	0.217594	3.37557	1.16279	1.55089	0.230422	0.415168
ENSG00000122477	LRRC39	protein_coding	1	100148448	100178273	29826	-	-0.352836	-0.856331	-1.27707	0.601354	0.448974	0.644902
ENSG00000137992	DBT	protein_coding	1	100186919	100249834	62916	-	0.483967	5.70808	1.39858	18.5824	0.00049868	0.00413257
ENSG00000225169	BRI3P1	processed_pseudogene	1	100213293	100213670	378	+	-0.29275	-2.99538	-1.22497	0.058479	0.81188	0.897179
ENSG00000224616	RTCA-AS1	lncRNA	1	100251528	100266179	14652	-	-1.56492	-2.26045	-2.95862	2.37298	0.146775	0.30777
ENSG00000137996	RTCA	protein_coding	1	100266216	100292769	26554	+	0.645932	6.59867	1.56475	52.0078	1.67708e-06	5.1904e-05
ENSG00000215871	AC104457.1	processed_pseudogene	1	100331804	100332617	814	-	-1.56114	-3.16496	-2.95087	1.23734	0.281841	0.475006
ENSG00000079335	CDC14A	protein_coding	1	100345001	100520277	175277	+	0.0529604	3.11024	1.03739	0.110406	0.743843	0.854683
ENSG00000234332	BCAS2P2	processed_pseudogene	1	100393033	100394026	994	-	3.03352	-3.26209	8.18805	2.94652	0.107207	0.251977
ENSG00000228086	AL589990.1	lncRNA	1	100462399	100485997	23599	-	-2.79987	-3.35696	-6.96377	2.68875	0.122433	0.272488
ENSG00000162692	VCAM1	protein_coding	1	100719742	100739045	19304	+	-1.43373	3.37375	-2.70144	18.1339	0.00433723	0.0223384
ENSG00000162694	EXTL2	protein_coding	1	100872372	100895179	22808	-	0.069371	5.12497	1.04926	0.337283	0.569207	0.732471
ENSG00000273204	AC104506.1	lncRNA	1	100894928	100895356	429	+	-0.380235	-1.66724	-1.30155	0.526561	0.478168	0.665612
ENSG00000162695	SLC30A7	protein_coding	1	100896076	100981757	85682	+	0.317121	6.05155	1.24584	11.068	0.00410027	0.0214187
ENSG00000117543	DPH5	protein_coding	1	100989623	101026088	36466	-	0.146991	4.62547	1.10726	1.48151	0.240569	0.427413
ENSG00000235795	AC093157.2	lncRNA	1	100995473	100996260	788	+	3.75858	-3.07416	13.5346	3.64788	0.07912	0.203525
ENSG00000233184	AC093157.1	lncRNA	1	101025844	101090513	64670	+	-0.522757	1.79687	-1.4367	6.4543	0.0213915	0.0782308
ENSG00000225938	AL109741.1	lncRNA	1	101235683	101236528	846	-	-0.0492336	-2.64054	-1.03472	0.00262121	0.959779	0.977785
ENSG00000170989	S1PR1	protein_coding	1	101236865	101243713	6849	+	-0.219533	2.32817	-1.16436	1.36542	0.259116	0.449602
ENSG00000228399	AL109741.2	processed_pseudogene	1	101256274	101256616	343	+	0.0935867	-1.94614	1.06702	0.0180715	0.894679	0.937691
ENSG00000183298	RPSAP19	processed_pseudogene	1	101786340	101787219	880	-	-0.198202	0.623386	-1.14727	0.403974	0.533713	0.708103
ENSG00000233359	AC114485.1	lncRNA	1	102199739	102389630	189892	-	-1.03266	-3.26035	-2.04579	0.524458	0.479034	0.665612
ENSG00000060718	COL11A1	protein_coding	1	102876467	103108872	232406	-	-3.30695	-3.25754	-9.8967	3.88224	0.0680785	0.184525
ENSG00000185946	RNPC3	protein_coding	1	103525691	103555239	29549	+	0.462749	4.07734	1.37816	12.1101	0.0029536	0.0166737
ENSG00000240038	AMY2B	protein_coding	1	103553815	103579534	25720	+	-1.16709	-0.683884	-2.24559	8.11699	0.0112954	0.0475855
ENSG00000228347	FTLP17	processed_pseudogene	1	104153306	104153830	525	-	-0.498452	-2.30247	-1.4127	0.246986	0.627253	0.774167
ENSG00000227850	SEPTIN2P1	processed_pseudogene	1	105698039	105698218	180	+	-0.301069	-2.84592	-1.23206	0.0754152	0.787	0.883039
ENSG00000237897	AL512844.2	processed_pseudogene	1	105890693	105891430	738	-	-1.91203	-3.0745	-3.76339	1.94136	0.181907	0.352556
ENSG00000232952	AL512844.1	processed_pseudogene	1	105891739	105893517	1779	+	0.509609	-1.87539	1.42366	0.619003	0.442512	0.639225
ENSG00000198890	PRMT6	protein_coding	1	107056674	107067636	10963	+	-0.485598	3.8481	-1.40017	13.5749	0.00190424	0.011696
ENSG00000224550	NDUFA4P1	processed_pseudogene	1	107505203	107505448	246	+	0.101073	-1.11386	1.07257	0.0408998	0.842191	0.911714
ENSG00000134215	VAV3	protein_coding	1	107571161	107965180	394020	-	0.271043	-3.07355	1.20668	0.0412563	0.841514	0.911714
ENSG00000085491	SLC25A24	protein_coding	1	108134043	108200849	66807	-	-0.07939	7.20913	-1.05657	0.738604	0.402355	0.601143
ENSG00000162636	FAM102B	protein_coding	1	108560089	108644900	84812	+	0.440139	6.45198	1.35674	22.2725	0.000210684	0.00211454
ENSG00000162639	HENMT1	protein_coding	1	108648290	108661526	13237	-	0.642804	0.642582	1.56136	5.22798	0.0356678	0.114824
ENSG00000134186	PRPF38B	protein_coding	1	108692310	108702928	10619	+	0.16765	6.55611	1.12323	3.84536	0.0668915	0.182457
ENSG00000116266	STXBP3	protein_coding	1	108746674	108809523	62850	+	0.395815	5.91419	1.31569	16.0502	0.000954726	0.00684557
ENSG00000162641	AKNAD1	protein_coding	1	108815898	108963484	147587	-	0.348452	-0.49237	1.27319	0.760339	0.395666	0.594957
ENSG00000121957	GPSM2	protein_coding	1	108875350	108934545	59196	+	0.0251209	6.66048	1.01756	0.0606559	0.808483	0.8956
ENSG00000121940	CLCC1	protein_coding	1	108927361	108963504	36144	-	0.402767	5.9068	1.32204	21.8572	0.000231105	0.00227322
ENSG00000085433	WDR47	protein_coding	1	108970214	109042113	71900	-	0.182861	5.49266	1.13513	3.79099	0.0686603	0.185719
ENSG00000244716	BX679664.3	processed_pseudogene	1	108992282	108992836	555	+	-0.116514	-0.404246	-1.08411	0.114785	0.73901	0.851514
ENSG00000228665	BX679664.1	processed_pseudogene	1	109030067	109030319	253	+	0.61697	-2.99625	1.53365	0.259414	0.61723	0.766689
ENSG00000197780	TAF13	protein_coding	1	109062486	109076003	13518	-	0.501546	6.17874	1.41573	23.9396	0.000146825	0.00159387
ENSG00000273382	AL356488.3	lncRNA	1	109087971	109090858	2888	-	-1.79706	-1.19709	-3.47511	14.8074	0.00134018	0.00887127
ENSG00000215717	TMEM167B	protein_coding	1	109090764	109096934	6171	+	-0.17434	5.81622	-1.12845	3.79651	0.0684782	0.185396
ENSG00000251484	AL356488.1	processed_pseudogene	1	109103535	109104766	1232	-	0.542874	-3.25889	1.45687	0.133092	0.719856	0.837924
ENSG00000116299	ELAPOR1	protein_coding	1	109113679	109206781	93103	+	-0.20399	0.558151	-1.15188	0.482772	0.496785	0.681216
ENSG00000031698	SARS1	protein_coding	1	109213918	109238182	24265	+	0.493843	7.88315	1.40819	36.1352	1.55454e-05	0.000274871
ENSG00000143126	CELSR2	protein_coding	1	109249539	109275751	26213	+	-0.644362	4.67065	-1.56305	28.3117	6.10558e-05	0.000799533
ENSG00000134222	PSRC1	protein_coding	1	109279556	109283186	3631	-	-0.44557	4.76159	-1.36185	10.2777	0.00564547	0.0275763
ENSG00000221986	MYBPHL	protein_coding	1	109292365	109307011	14647	-	-0.250794	-3.16646	-1.18986	0.0381582	0.847498	0.91194
ENSG00000134243	SORT1	protein_coding	1	109309568	109397918	88351	-	-0.591805	7.99961	-1.50713	32.9172	2.88541e-05	0.000443893
ENSG00000143106	PSMA5	protein_coding	1	109399042	109426448	27407	-	0.299108	7.58741	1.23038	14.1584	0.00160938	0.0102209
ENSG00000143028	SYPL2	protein_coding	1	109466546	109482134	15589	+	-0.451683	0.563379	-1.36763	2.25195	0.152235	0.315945
ENSG00000162650	ATXN7L2	protein_coding	1	109483479	109492804	9326	+	-0.475746	2.18199	-1.39064	3.28441	0.0923813	0.227267
ENSG00000174151	CYB561D1	protein_coding	1	109494052	109502932	8881	+	-1.01753	3.8704	-2.02444	40.8799	7.75991e-06	0.00016302
ENSG00000181754	AMIGO1	protein_coding	1	109504178	109509738	5561	-	0.43738	3.90097	1.35414	11.2107	0.00391701	0.0206822
ENSG00000156097	GPR61	protein_coding	1	109539872	109548406	8535	+	-0.0525865	-2.29592	-1.03712	0.00418662	0.949183	0.971547
ENSG00000065135	GNAI3	protein_coding	1	109548615	109600195	51581	+	0.338237	7.88258	1.26421	15.074	0.00124464	0.00841464
ENSG00000134183	GNAT2	protein_coding	1	109603254	109619929	16676	-	0.393038	-2.36214	1.31316	0.275898	0.606351	0.758371
ENSG00000116337	AMPD2	protein_coding	1	109616104	109632053	15950	+	-0.441441	6.57313	-1.35796	10.2505	0.00916817	0.0403693
ENSG00000168765	GSTM4	protein_coding	1	109656099	109674836	18738	+	-0.337991	5.14689	-1.264	10.5537	0.00484639	0.0244394
ENSG00000213366	GSTM2	protein_coding	1	109668022	109709551	41530	+	-0.268085	2.31251	-1.20421	1.84763	0.192249	0.365403
ENSG00000134184	GSTM1	protein_coding	1	109687814	109709039	21226	+	0.10944	4.09467	1.07881	0.518818	0.481534	0.66691
ENSG00000134202	GSTM3	protein_coding	1	109733932	109741038	7107	-	-0.24498	6.69382	-1.18508	5.44896	0.0329116	0.107805
ENSG00000228420	LINC01768	lncRNA	1	109828355	109871436	43082	+	-1.01367	-1.80137	-2.01904	3.12242	0.0956088	0.232764
ENSG00000184371	CSF1	protein_coding	1	109910242	109930992	20751	+	-1.62681	9.90615	-3.0883	16.3566	0.0133804	0.0542828
ENSG00000168710	AHCYL1	protein_coding	1	109984765	110023742	38978	+	-0.95896	7.51921	-1.94391	115.746	6.76193e-09	8.81859e-07
ENSG00000143093	STRIP1	protein_coding	1	110031577	110074641	43065	+	0.128164	5.54127	1.0929	1.32912	0.265301	0.457352
ENSG00000258634	AL160006.1	lncRNA	1	110058340	110062555	4216	+	-0.323682	2.83756	-1.25152	3.00638	0.101477	0.243168
ENSG00000224965	LINC02586	lncRNA	1	110208834	110209987	1154	-	0.457518	-2.47351	1.37318	0.301761	0.590098	0.746881
ENSG00000116396	KCNC4	protein_coding	1	110210314	110283100	72787	+	0.56668	2.26983	1.48111	8.35153	0.0103674	0.0445801
ENSG00000227963	RBM15-AS1	lncRNA	1	110286375	110339171	52797	-	-0.0358655	0.241002	-1.02517	0.0117116	0.915119	0.951113
ENSG00000162775	RBM15	protein_coding	1	110338506	110346681	8176	+	0.964494	4.92265	1.95138	42.4185	1.61939e-05	0.000283585
ENSG00000224699	LAMTOR5-AS1	lncRNA	1	110347116	110443817	96702	+	0.0059501	-0.641106	1.00413	0.000250404	0.987563	0.99334
ENSG00000168679	SLC16A4	protein_coding	1	110362851	110391082	28232	-	0.40892	3.81423	1.32769	6.18382	0.0244871	0.0866083
ENSG00000273373	AL355488.1	lncRNA	1	110370154	110373003	2850	+	-0.577693	-1.31564	-1.49246	1.22787	0.283627	0.476934
ENSG00000134248	LAMTOR5	protein_coding	1	110401249	110407942	6694	-	0.315584	6.57567	1.24452	12.9432	0.00229418	0.0136065
ENSG00000240194	CYMP	transcribed_unitary_pseudogene	1	110480752	110491277	10526	+	0.144691	-2.91183	1.10549	0.0154211	0.902663	0.943071
ENSG00000237415	NRBF2P3	processed_pseudogene	1	110848077	110848941	865	-	-1.2483	-2.77342	-2.37561	1.16902	0.295067	0.489058
ENSG00000261654	AL360270.2	lncRNA	1	110936369	110942353	5985	-	-0.307555	-2.25297	-1.23761	0.163465	0.69115	0.825364
ENSG00000121931	LRIF1	protein_coding	1	110947190	110963965	16776	-	0.263138	5.26882	1.20009	5.65661	0.0297	0.100296
ENSG00000273010	AL360270.3	lncRNA	1	110963302	110964649	1348	+	-0.49203	-1.69982	-1.40642	0.734453	0.403653	0.602464
ENSG00000156171	DRAM2	protein_coding	1	111117163	111140203	23041	-	-0.0516752	5.97911	-1.03647	0.302405	0.589705	0.746624
ENSG00000134255	CEPT1	protein_coding	1	111139627	111185104	45478	+	-0.258186	5.98106	-1.19597	8.24783	0.0107666	0.0458801
ENSG00000272982	AL355816.1	lncRNA	1	111181374	111181491	118	-	-1.12237	-2.99068	-2.17704	0.826298	0.376361	0.574996
ENSG00000273221	AL355816.2	lncRNA	1	111184415	111185061	647	-	-0.677487	-0.763743	-1.59935	2.1938	0.157308	0.32389
ENSG00000162777	DENND2D	protein_coding	1	111185969	111204535	18567	-	-0.843112	4.52691	-1.79392	4.42424	0.0935019	0.229187
ENSG00000064886	CHI3L2	protein_coding	1	111200771	111243440	42670	+	-0.622451	3.80283	-1.53949	2.59463	0.166161	0.336357
ENSG00000173947	PIFO	protein_coding	1	111346600	111353013	6414	+	0.354044	-0.750416	1.27814	0.57928	0.457276	0.652669
ENSG00000085465	OVGP1	protein_coding	1	111414319	111427735	13417	-	-0.0258496	-0.295603	-1.01808	0.00456091	0.946963	0.970034
ENSG00000260948	AL390195.2	lncRNA	1	111431046	111433068	2023	-	-1.9483	-1.53249	-3.8592	9.99027	0.00584528	0.0283186
ENSG00000243960	AL390195.1	lncRNA	1	111438638	111441364	2727	-	0.287065	-2.04299	1.22016	0.169324	0.68598	0.821261
ENSG00000116455	WDR77	protein_coding	1	111439890	111449256	9367	-	0.123767	4.73278	1.08958	1.03201	0.324272	0.52004
ENSG00000116459	ATP5PB	protein_coding	1	111448864	111462773	13910	+	0.210133	7.56179	1.15679	6.36505	0.0221746	0.0803252
ENSG00000143110	C1orf162	protein_coding	1	111473792	111478512	4721	+	-0.845574	-1.94957	-1.79698	1.81198	0.196376	0.370049
ENSG00000121933	TMIGD3	protein_coding	1	111483348	111563962	80615	-	-0.740127	-3.07501	-1.67032	0.340792	0.567224	0.731022
ENSG00000116473	RAP1A	protein_coding	1	111542218	111716691	174474	+	0.43976	6.64936	1.35638	23.7148	0.00015401	0.00165067
ENSG00000231346	LINC01160	lncRNA	1	111599655	111608723	9069	-	0.230295	-2.57386	1.17307	0.0642353	0.803037	0.892779
ENSG00000197852	INKA2	protein_coding	1	111680630	111755824	75195	-	1.03812	-2.64469	2.05356	1.17651	0.293577	0.487566
ENSG00000227811	INKA2-AS1	lncRNA	1	111739579	111747798	8220	+	0.0072216	-2.77595	1.00502	6.89684e-05	0.993473	0.996757
ENSG00000284830	AL049557.1	lncRNA	1	111745299	111755537	10239	-	-0.278449	-2.99773	-1.21289	0.0568703	0.814433	0.8987
ENSG00000064703	DDX20	protein_coding	1	111755245	111768000	12756	+	0.734328	5.50537	1.66362	51.7816	1.72444e-06	5.29417e-05
ENSG00000143079	CTTNBP2NL	protein_coding	1	112396214	112463456	67243	+	-0.141453	5.89011	-1.10302	2.40901	0.139503	0.296727
ENSG00000134245	WNT2B	protein_coding	1	112466541	112530165	63625	+	-0.734299	1.36321	-1.66359	10.7297	0.00457497	0.0232966
ENSG00000273483	AL354760.1	lncRNA	1	112517799	112518441	643	-	0.919841	-2.9181	1.89191	0.626258	0.439898	0.637239
ENSG00000007341	ST7L	protein_coding	1	112523514	112620825	97312	-	0.0382747	4.34112	1.02689	0.116243	0.737425	0.850427
ENSG00000116489	CAPZA1	protein_coding	1	112619805	112671616	51812	+	0.363646	8.45941	1.28667	18.1092	0.000560815	0.0045286
ENSG00000155363	MOV10	protein_coding	1	112673141	112700746	27606	+	-0.0919656	6.37929	-1.06582	0.876672	0.362544	0.559994
ENSG00000155366	RHOC	protein_coding	1	112701127	112707434	6308	-	0.116025	6.98912	1.08374	1.98553	0.177275	0.346672
ENSG00000155367	PPM1J	protein_coding	1	112709994	112715477	5484	-	-0.380336	-1.35524	-1.30165	0.602097	0.448699	0.644702
ENSG00000184599	TAFA3	protein_coding	1	112720419	112727235	6817	+	-0.781045	-2.57779	-1.71838	0.595591	0.451118	0.64696
ENSG00000215866	LINC01356	lncRNA	1	112820170	112850643	30474	-	-0.70879	-0.76497	-1.63443	3.36726	0.0844969	0.213711
ENSG00000224167	LINC01357	lncRNA	1	112849821	112877871	28051	+	0.0959467	1.95476	1.06877	0.169193	0.686094	0.821346
ENSG00000155380	SLC16A1	protein_coding	1	112911847	112957013	45167	-	1.17502	0.998369	2.25796	7.91306	0.0174441	0.0670309
ENSG00000226419	SLC16A1-AS1	lncRNA	1	112956415	113047055	90641	+	-4.00344	-3.07344	-16.0382	5.71507	0.0307871	0.102795
ENSG00000238198	LRIG2-DT	lncRNA	1	113011687	113073113	61427	-	-0.552249	-2.76995	-1.46637	0.364062	0.554419	0.721866
ENSG00000198799	LRIG2	protein_coding	1	113073198	113132260	59063	+	0.209204	5.18795	1.15605	4.45612	0.050273	0.148283
ENSG00000233839	AL357055.1	processed_pseudogene	1	113168994	113169403	410	+	1.44831	-3.07772	2.72889	1.2205	0.285027	0.478399
ENSG00000081026	MAGI3	protein_coding	1	113390515	113685923	295409	+	0.437875	4.58081	1.35461	13.2889	0.00207073	0.0124916
ENSG00000232499	AL391058.1	processed_pseudogene	1	113449700	113450728	1029	+	-0.564706	-1.06492	-1.47909	1.11994	0.305209	0.499164
ENSG00000116793	PHTF1	protein_coding	1	113696831	113759489	62659	-	-0.20728	5.70945	-1.15451	5.06571	0.0382792	0.121082
ENSG00000232450	AL133517.1	transcribed_processed_pseudogene	1	113698884	113699631	748	-	-0.0615404	-0.0572504	-1.04358	0.0383832	0.847055	0.91194
ENSG00000081019	RSBN1	protein_coding	1	113761832	113812476	50645	-	-0.279575	4.98754	-1.21384	7.20757	0.0159052	0.0622843
ENSG00000134242	PTPN22	protein_coding	1	113813811	113871753	57943	-	1.13436	1.54744	2.19521	2.31308	0.191274	0.364007
ENSG00000188761	BCL2L15	protein_coding	1	113876816	113887581	10766	-	2.51101	0.719793	5.7002	62.7337	4.9337e-07	2.0493e-05
ENSG00000134262	AP4B1	protein_coding	1	113894194	113905201	11008	-	0.864976	4.46048	1.82131	33.42	3.32979e-05	0.000498178
ENSG00000118655	DCLRE1B	protein_coding	1	113905213	113914086	8874	+	0.502488	4.64704	1.41665	11.1704	0.00478558	0.0242153
ENSG00000235527	HIPK1-AS1	lncRNA	1	113924000	113929495	5496	-	1.02357	-2.64869	2.03295	1.1914	0.290645	0.484805
ENSG00000163349	HIPK1	protein_coding	1	113929324	113977869	48546	+	0.322438	6.62354	1.25044	13.1398	0.00216394	0.0129541
ENSG00000116774	OLFML3	protein_coding	1	113979391	114035572	56182	+	0.153487	0.808814	1.11225	0.355484	0.559072	0.725571
ENSG00000197323	TRIM33	protein_coding	1	114392790	114511203	118414	-	0.216572	6.29002	1.16197	6.59454	0.0202241	0.0750157
ENSG00000236480	PKMP1	processed_pseudogene	1	114535995	114537840	1846	+	-3.01499	-0.257654	-8.08354	46.6647	3.32542e-06	8.7512e-05
ENSG00000116752	BCAS2	protein_coding	1	114567557	114581629	14073	-	0.152814	5.72449	1.11174	2.55552	0.128777	0.279821
ENSG00000175984	DENND2C	protein_coding	1	114582848	114670422	87575	-	0.256195	2.06457	1.19432	1.65221	0.216311	0.397282
ENSG00000213281	NRAS	protein_coding	1	114704469	114716771	12303	-	-0.156999	7.51941	-1.11497	3.70138	0.0716961	0.190835
ENSG00000009307	CSDE1	protein_coding	1	114716913	114758676	41764	-	0.161702	9.73262	1.11861	3.34762	0.0853297	0.215036
ENSG00000052723	SIKE1	protein_coding	1	114769479	114780685	11207	-	-0.866561	5.6361	-1.82331	71.0911	2.12599e-07	1.11856e-05
ENSG00000134198	TSPAN2	protein_coding	1	115048011	115089503	41493	-	-0.0318973	2.52897	-1.02236	0.017914	0.895485	0.937995
ENSG00000134259	NGF	protein_coding	1	115285917	115338256	52340	-	-0.727202	2.40235	-1.65542	15.4665	0.00111758	0.00772324
ENSG00000173218	VANGL1	protein_coding	1	115641970	115698224	56255	+	-0.566047	6.46035	-1.48046	19.9451	0.000793817	0.00594008
ENSG00000163393	SLC22A15	protein_coding	1	115976513	116070054	93542	+	0.32464	2.52149	1.25235	3.19573	0.092109	0.226786
ENSG00000173212	MAB21L3	protein_coding	1	116111755	116135240	23486	+	3.05165	-3.25959	8.29159	2.82712	0.113956	0.263375
ENSG00000163399	ATP1A1	protein_coding	1	116372668	116410261	37594	+	-1.63911	10.5168	-3.11473	302.215	4.43447e-12	6.85048e-09
ENSG00000203865	ATP1A1-AS1	lncRNA	1	116378437	116421301	42865	-	-0.425854	0.134468	-1.34337	1.70895	0.208948	0.387063
ENSG00000233154	LINC01762	lncRNA	1	116423724	116478842	55119	-	-1.92536	-3.0784	-3.79833	2.05227	0.170552	0.34255
ENSG00000224950	AL390066.1	lncRNA	1	116493016	116499212	6197	-	-0.712081	-1.84417	-1.63817	1.56319	0.228546	0.412817
ENSG00000116815	CD58	protein_coding	1	116514534	116571039	56506	-	-0.769922	5.99928	-1.70518	60.1223	6.53867e-07	2.51723e-05
ENSG00000177173	NAP1L4P1	processed_pseudogene	1	116532936	116534092	1157	-	-0.30834	1.7307	-1.23828	1.75489	0.20322	0.379437
ENSG00000143061	IGSF3	protein_coding	1	116574399	116667755	93357	-	-0.327929	2.21855	-1.25521	3.09005	0.0972042	0.235607
ENSG00000231072	GAPDHP64	processed_pseudogene	1	116713833	116714835	1003	-	0.252658	-3.07603	1.1914	0.0380194	0.847772	0.91194
ENSG00000134247	PTGFRN	protein_coding	1	116909916	116990353	80438	+	-1.30327	1.65946	-2.46788	28.9249	5.43764e-05	0.000734064
ENSG00000236137	AL445231.1	lncRNA	1	117025482	117059490	34009	-	0.534853	-2.46689	1.44879	0.406483	0.532461	0.707358
ENSG00000116830	TTF2	protein_coding	1	117060326	117107453	47128	+	0.201028	5.16317	1.14952	3.21681	0.091131	0.225163
ENSG00000134253	TRIM45	protein_coding	1	117111060	117122587	11528	-	0.845926	1.81668	1.79742	7.34387	0.0192068	0.0722499
ENSG00000271427	AL358072.1	lncRNA	1	117364899	117365473	575	-	0.950296	-2.13045	1.93227	1.88071	0.188517	0.360412
ENSG00000198162	MAN1A2	protein_coding	1	117367449	117528872	161424	+	0.12693	6.07659	1.09197	1.41491	0.2511	0.439931
ENSG00000279513	AL157902.2	TEC	1	117493515	117495006	1492	+	-0.607267	-2.78001	-1.52337	0.280285	0.603574	0.756206
ENSG00000183508	TENT5C	protein_coding	1	117606048	117628389	22342	+	-1.00804	4.83199	-2.01118	36.6676	7.22161e-05	0.000913766
ENSG00000213262	VDAC2P3	processed_pseudogene	1	117640812	117641639	828	-	-0.521167	-2.64487	-1.43512	0.322447	0.577745	0.738424
ENSG00000228217	PNRC2P1	processed_pseudogene	1	117778087	117778506	420	-	0.520659	-2.30785	1.43461	0.319135	0.579936	0.739674
ENSG00000196505	GDAP2	protein_coding	1	117863485	117929621	66137	-	0.553976	5.09192	1.46813	24.4312	0.000132388	0.00146468
ENSG00000065183	WDR3	protein_coding	1	117929720	117966543	36824	+	0.380848	5.92669	1.30211	8.6716	0.0117719	0.0492248
ENSG00000155761	SPAG17	protein_coding	1	117953590	118185228	231639	-	0.0557246	-1.7093	1.03938	0.0086201	0.927139	0.95818
ENSG00000226126	PSMC1P12	processed_pseudogene	1	118614333	118615646	1314	-	-0.0108677	-2.77243	-1.00756	6.32651e-05	0.993749	0.99678
ENSG00000092607	TBX15	protein_coding	1	118883046	118989556	106511	-	-0.167204	0.379728	-1.12288	0.308643	0.585928	0.74403
ENSG00000116874	WARS2	protein_coding	1	119031216	119140654	109439	-	0.153152	4.45959	1.112	1.56094	0.228866	0.413194
ENSG00000223575	RBMX2P3	processed_pseudogene	1	119084998	119085954	957	-	-1.03266	-3.26035	-2.04579	0.524458	0.479034	0.665612
ENSG00000231365	WARS2-AS1	lncRNA	1	119140391	119275973	135583	+	-0.573853	2.7284	-1.48849	11.8897	0.00316217	0.017517
ENSG00000227056	RPL6P2	processed_pseudogene	1	119219314	119220096	783	-	0.585232	-2.99936	1.50028	0.240036	0.630595	0.776673
ENSG00000203857	HSD3B1	protein_coding	1	119507198	119515054	7857	+	-2.28636	3.11581	-4.87825	3.7279	0.121949	0.272488
ENSG00000226443	GAPDHP32	processed_pseudogene	1	119533749	119534746	998	-	-3.69433	-3.16273	-12.9451	4.90146	0.0432102	0.132429
ENSG00000260941	LINC00622	lncRNA	1	119597702	119599271	1570	-	0.507816	-1.59393	1.4219	0.473739	0.503077	0.685004
ENSG00000143067	ZNF697	protein_coding	1	119619377	119648266	28890	-	0.222963	4.88745	1.16713	2.93163	0.105611	0.249895
ENSG00000092621	PHGDH	protein_coding	1	119648411	119744218	95808	+	0.129375	1.93702	1.09382	0.277181	0.605569	0.757954
ENSG00000215864	NBPF7	unprocessed_pseudogene	1	119834870	119844514	9645	-	-3.30895	-3.25732	-9.91045	3.84624	0.0692288	0.186321
ENSG00000134250	NOTCH2	protein_coding	1	119911553	120100779	189227	-	-0.403718	8.42062	-1.32291	22.7177	0.000191012	0.0019603
ENSG00000265808	SEC22B	protein_coding	1	120150898	120176520	25623	-	-0.0145234	6.49804	-1.01012	0.0303424	0.863823	0.917536
ENSG00000223804	AC244669.1	transcribed_unprocessed_pseudogene	1	120267334	120341871	74538	-	-0.478971	0.515753	-1.39375	3.01983	0.100775	0.241969
ENSG00000270231	NBPF8	transcribed_unprocessed_pseudogene	1	120419850	120467739	47890	+	0.32608	5.29965	1.2536	8.76745	0.00892653	0.0395257
ENSG00000275131	AC241952.1	transcribed_unprocessed_pseudogene	1	120489860	120701289	211430	-	0.0180745	4.01365	1.01261	0.00581228	0.94105	0.966859
ENSG00000273136	NBPF26	protein_coding	1	120723949	120842110	118162	+	0.15469	3.66844	1.11318	1.32708	0.265655	0.457796
ENSG00000263353	PPIAL4A	protein_coding	1	120889746	120890405	660	+	-0.656873	-2.91904	-1.57666	0.404674	0.533363	0.707882
ENSG00000226067	LINC00623	lncRNA	1	120913184	121009291	96108	+	-0.548263	1.07597	-1.46232	4.56645	0.0478115	0.143269
ENSG00000285215	AC241377.4	transcribed_unprocessed_pseudogene	1	120963645	120977585	13941	+	-3.30189	-3.25811	-9.86209	3.93361	0.0664759	0.181658
ENSG00000234998	AC244453.3	lncRNA	1	121087528	121116676	29149	-	-0.292241	-0.935245	-1.22454	0.428891	0.52151	0.698494
ENSG00000223345	H2BP1	transcribed_unprocessed_pseudogene	1	121108210	121117257	9048	-	-0.391275	-0.898227	-1.31155	0.757214	0.396617	0.59582
ENSG00000213244	H3P4	unprocessed_pseudogene	1	121118195	121118610	416	-	0.0686385	-1.69246	1.04873	0.0106907	0.918911	0.953297
ENSG00000188610	FAM72B	protein_coding	1	121167646	121185539	17894	-	0.374808	2.77861	1.29667	3.2404	0.0910564	0.225163
ENSG00000171943	SRGAP2C	protein_coding	1	121184811	121392874	208064	+	-0.0864929	4.30831	-1.06179	0.390856	0.540354	0.713083
ENSG00000227082	LINC02798	lncRNA	1	121396754	121463508	66755	+	-0.250191	0.571504	-1.18936	0.550807	0.468365	0.660321
ENSG00000272583	AL592494.2	lncRNA	1	121518366	121518829	464	-	-1.35099	-1.08836	-2.55087	9.53868	0.00681581	0.0319167
ENSG00000231752	EMBP1	transcribed_unprocessed_pseudogene	1	121519112	121575702	56591	+	-0.678645	0.107458	-1.60064	4.38641	0.0519042	0.151732
ENSG00000179571	NBPF17P	unprocessed_pseudogene	1	143595216	143635641	40426	-	-1.55403	-3.16576	-2.93636	1.45565	0.244545	0.432079
ENSG00000242352	FAM91A3P	transcribed_processed_pseudogene	1	143766540	143769083	2544	+	0.611175	-2.58353	1.5275	0.410128	0.53065	0.705825
ENSG00000263513	FAM72C	protein_coding	1	143955364	143971965	16602	-	0.772155	1.21913	1.70782	6.69227	0.0196012	0.073291
ENSG00000270872	SRGAP2D	unprocessed_pseudogene	1	143975087	144068350	93264	+	0.0240953	1.97417	1.01684	0.0158536	0.901315	0.942226
ENSG00000207205	RNVU1-15	snRNA	1	144412576	144412740	165	+	0.230641	-3.08031	1.17336	0.0356672	0.852495	0.913636
ENSG00000233586	AC246785.2	processed_pseudogene	1	144418678	144419190	513	+	-3.69728	-3.16237	-12.9716	4.65451	0.0480829	0.143684
ENSG00000266338	NBPF15	protein_coding	1	144421386	144461674	40289	-	-0.0360303	5.51833	-1.02529	0.122655	0.730579	0.84587
ENSG00000277918	RNVU1-28	snRNA	1	144560666	144560829	164	-	-1.55912	-3.16518	-2.94674	1.24606	0.280212	0.473202
ENSG00000196369	SRGAP2B	protein_coding	1	144887265	145095528	208264	-	0.25237	3.05336	1.19116	2.53917	0.129923	0.281794
ENSG00000215784	FAM72D	protein_coding	1	145095974	145112696	16723	+	0.42504	1.53466	1.34261	3.1466	0.0944373	0.23079
ENSG00000272419	LINC01145	transcribed_unprocessed_pseudogene	1	145164099	145216058	51960	-	-0.816606	1.6905	-1.76126	15.5336	0.00109734	0.00760473
ENSG00000281571	AC241585.2	TEC	1	145214851	145215938	1088	+	-0.869502	-2.41089	-1.82703	1.26186	0.27729	0.470146
ENSG00000223612	AC241585.1	processed_pseudogene	1	145233001	145233519	519	+	-0.983822	-0.331918	-1.9777	7.61452	0.0136195	0.0549982
ENSG00000162825	NBPF20	protein_coding	1	145289900	145405778	115879	-	0.438476	1.753	1.35517	3.96805	0.0630925	0.174956
ENSG00000270722	RNVU1-31	snRNA	1	145465617	145465780	164	-	0.585232	-2.99936	1.50028	0.240036	0.630595	0.776673
ENSG00000272150	NBPF25P	transcribed_unprocessed_pseudogene	1	145572345	145607858	35514	-	0.0927404	0.928406	1.06639	0.114685	0.73912	0.851514
ENSG00000117262	GPR89A	protein_coding	1	145607988	145670650	62663	+	0.753949	3.26959	1.6864	19.2746	0.00042123	0.00361604
ENSG00000174827	PDZK1	protein_coding	1	145670852	145708148	37297	-	1.01448	-0.629588	2.02018	5.54606	0.0311213	0.103574
ENSG00000265491	RNF115	protein_coding	1	145738868	145824095	85228	-	-0.043018	5.83403	-1.03027	0.236663	0.63299	0.77861
ENSG00000186141	POLR3C	protein_coding	1	145824088	145844402	20315	+	0.674365	5.38817	1.59589	48.32	2.67351e-06	7.39462e-05
ENSG00000186364	NUDT17	protein_coding	1	145845630	145848954	3325	+	0.0269751	2.03725	1.01887	0.0179357	0.895073	0.937899
ENSG00000131788	PIAS3	protein_coding	1	145848522	145859836	11315	-	-0.745676	5.96355	-1.67676	67.7317	2.9518e-07	1.41758e-05
ENSG00000198483	ANKRD35	protein_coding	1	145866560	145885866	19307	-	-2.16272	-2.4065	-4.47757	6.92167	0.0177729	0.0680265
ENSG00000143127	ITGA10	protein_coding	1	145891208	145910111	18904	-	-2.0503	4.10366	-4.14193	179.29	2.56129e-10	9.00403e-08
ENSG00000131779	PEX11B	protein_coding	1	145911350	145918717	7368	-	0.142227	4.03658	1.10361	1.29217	0.2718	0.464396
ENSG00000265241	RBM8A	protein_coding	1	145917714	145927678	9965	-	-0.477225	6.50614	-1.39206	21.7891	0.000234663	0.00230057
ENSG00000211451	GNRHR2	transcribed_unitary_pseudogene	1	145919013	145925341	6329	+	-0.0406048	-1.11522	-1.02854	0.00808239	0.929441	0.959303
ENSG00000271601	LIX1L	protein_coding	1	145933423	145958017	24595	-	-0.335492	6.1063	-1.26181	9.58736	0.00683956	0.0320027
ENSG00000272031	ANKRD34A	protein_coding	1	145959441	145964575	5135	-	-0.692727	1.64632	-1.61634	5.44649	0.0357483	0.114949
ENSG00000121851	POLR3GL	protein_coding	1	145964690	145978848	14159	+	0.491341	4.05345	1.40575	6.69182	0.0247577	0.0873177
ENSG00000265972	TXNIP	protein_coding	1	145992435	145996579	4145	-	-0.22875	8.87503	-1.17182	0.501753	0.513591	0.69247
ENSG00000201558	RNVU1-6	snRNA	1	146052081	146052244	164	-	3.03352	-3.26209	8.18805	2.94652	0.107207	0.251977
ENSG00000233396	LINC01719	lncRNA	1	146052566	146061948	9383	+	0.413178	-0.391842	1.33162	0.89304	0.358275	0.555829
ENSG00000271425	NBPF10	protein_coding	1	146064711	146229000	164290	-	0.431693	1.82969	1.34882	4.4144	0.0512421	0.150429
ENSG00000264343	NOTCH2NLA	protein_coding	1	146146203	146229026	82824	-	-0.391566	-0.372317	-1.31182	0.985246	0.335163	0.531894
ENSG00000277406	SEC22B4P	transcribed_unprocessed_pseudogene	1	146321214	146401647	80434	-	-0.307667	-1.02509	-1.2377	0.444822	0.513973	0.692631
ENSG00000273768	RNVU1-29	snRNA	1	146376807	146376970	164	+	0.575193	-3.25636	1.48988	0.139608	0.713403	0.835588
ENSG00000276975	HYDIN2	transcribed_unprocessed_pseudogene	1	146472566	146914294	441729	+	1.16681	-2.37257	2.24514	1.79516	0.198362	0.372938
ENSG00000268043	NBPF12	protein_coding	1	146938744	146996202	57459	+	0.423383	4.37016	1.34107	12.0691	0.00299119	0.0168497
ENSG00000227242	AC244394.2	unprocessed_pseudogene	1	147019656	147056593	36938	-	-3.9869	-3.07538	-15.8553	7.35431	0.0163782	0.0637255
ENSG00000225603	AC244394.1	processed_pseudogene	1	147050817	147052481	1665	+	-0.895946	-2.41289	-1.86083	1.13423	0.302129	0.495843
ENSG00000230832	SSBL4P	processed_pseudogene	1	147082338	147083578	1241	-	0.107485	-1.67366	1.07735	0.034603	0.854685	0.914235
ENSG00000131791	PRKAB2	protein_coding	1	147155106	147172550	17445	-	0.917315	5.34938	1.8886	66.9445	3.19388e-07	1.48271e-05
ENSG00000180867	PDIA3P1	transcribed_processed_pseudogene	1	147172744	147179622	6879	+	-0.411013	2.46075	-1.32962	5.21663	0.0358436	0.115194
ENSG00000237188	AC242426.2	lncRNA	1	147172755	147295734	122980	+	-1.20369	-0.644391	-2.30329	8.24559	0.0107754	0.045906
ENSG00000131781	FMO5	protein_coding	1	147175351	147243050	67700	-	0.485599	1.13211	1.40017	3.80499	0.0681994	0.184789
ENSG00000226015	CCT8P1	processed_pseudogene	1	147203276	147204932	1657	-	0.172891	0.780647	1.12731	0.353537	0.56014	0.7262
ENSG00000131778	CHD1L	protein_coding	1	147242654	147295765	53112	+	0.182921	5.31904	1.13518	3.41537	0.0824972	0.210022
ENSG00000213226	AC242426.1	processed_pseudogene	1	147319110	147320224	1115	+	0.558646	-3.25985	1.47289	0.143341	0.709783	0.835092
ENSG00000116128	BCL9	protein_coding	1	147541501	147626216	84716	+	0.0487345	4.8053	1.03436	0.173364	0.682476	0.8182
ENSG00000162836	ACP6	protein_coding	1	147629652	147670524	40873	-	0.0273407	4.54703	1.01913	0.0448591	0.834843	0.910186
ENSG00000188092	GPR89B	protein_coding	1	147928393	147993592	65200	+	0.937292	1.91424	1.91493	19.2705	0.000421645	0.00361829
ENSG00000229828	PDE4DIPP1	unprocessed_pseudogene	1	148080598	148093883	13286	+	3.43156	-3.1657	10.7895	3.44945	0.0835711	0.212013
ENSG00000263956	NBPF11	protein_coding	1	148102046	148152322	50277	-	0.594087	3.85023	1.50952	20.7613	0.000296543	0.00277398
ENSG00000198658	ABHD17AP1	unprocessed_pseudogene	1	148146395	148149566	3172	+	-0.041256	-2.26388	-1.02901	0.00226262	0.962629	0.979593
ENSG00000274020	LINC01138	lncRNA	1	148290889	148519604	228716	-	-1.17036	0.797301	-2.25067	17.0391	0.000736203	0.00560822
ENSG00000272824	AC245100.6	lncRNA	1	148358245	148358686	442	-	-0.760026	-3.07888	-1.69352	0.38923	0.541188	0.713461
ENSG00000231551	AC245100.4	transcribed_unprocessed_pseudogene	1	148402516	148432545	30030	+	-0.218601	-1.57531	-1.16361	0.138014	0.714965	0.836216
ENSG00000225871	AC245100.2	processed_pseudogene	1	148435105	148436926	1822	+	-0.306116	-2.36147	-1.23637	0.178585	0.678018	0.814613
ENSG00000280649	AC245100.7	TEC	1	148458814	148459871	1058	+	-0.734707	0.196897	-1.66406	4.02273	0.0614811	0.171432
ENSG00000236334	PPIAL4G	protein_coding	1	148482548	148483302	755	-	0.239289	-3.07605	1.18041	0.0305582	0.863345	0.917271
ENSG00000274210	RNVU1-27	snRNA	1	148522601	148522765	165	+	-1.41483	-2.70488	-2.66628	2.35614	0.143638	0.303154
ENSG00000270629	NBPF14	protein_coding	1	148531385	148679742	148358	-	0.091392	3.64196	1.0654	0.435932	0.518154	0.695928
ENSG00000177144	NUDT4B	protein_coding	1	148748894	148750099	1206	+	0.656818	-2.58301	1.5766	0.652934	0.430499	0.628468
ENSG00000275140	SEC22B3P	unprocessed_pseudogene	1	148772640	148784594	11955	-	-3.31403	-3.25674	-9.94539	4.44924	0.0526295	0.152797
ENSG00000178104	PDE4DIP	protein_coding	1	148808181	149048286	240106	+	0.035704	5.24216	1.02506	0.110231	0.744038	0.854765
ENSG00000269713	NBPF9	protein_coding	1	149054027	149103561	49535	-	0.0413416	6.04088	1.02907	0.153619	0.700089	0.831676
ENSG00000274265	AC245297.3	lncRNA	1	149175748	149259987	84240	+	0.100234	-0.310611	1.07195	0.0682947	0.797052	0.889094
ENSG00000215861	AC245297.1	transcribed_unprocessed_pseudogene	1	149197992	149321732	123741	-	1.3925	-0.923469	2.62533	7.68546	0.0132605	0.0539074
ENSG00000272755	AC245297.2	lncRNA	1	149264252	149264816	565	+	0.462532	-2.64484	1.37796	0.196336	0.663418	0.803649
ENSG00000274423	SEC22B2P	unprocessed_pseudogene	1	149345661	149357612	11952	+	-0.295762	-2.99579	-1.22753	0.0602441	0.809121	0.89597
ENSG00000271383	NBPF19	protein_coding	1	149475338	149556361	81024	+	0.47559	3.10155	1.39049	10.0012	0.00582387	0.0282437
ENSG00000277147	LINC00869	transcribed_unprocessed_pseudogene	1	149606334	149705716	99383	+	-0.392071	-0.599112	-1.31228	0.81435	0.379752	0.578571
ENSG00000206828	RNVU1-30	snRNA	1	149636766	149636929	164	+	3.67764	-3.08569	12.7962	4.46505	0.0522619	0.15244
ENSG00000203814	H2BC18	protein_coding	1	149782689	149812373	29685	-	0.405965	-2.36505	1.32497	0.247027	0.625698	0.773376
ENSG00000233030	AC243772.2	lncRNA	1	149785659	149793020	7362	-	3.03352	-3.26209	8.18805	2.94652	0.107207	0.251977
ENSG00000183598	H3C13	protein_coding	1	149813225	149813693	469	-	3.05165	-3.25959	8.29159	2.82712	0.113956	0.263375
ENSG00000270882	H4C14	protein_coding	1	149832659	149839767	7109	+	0.554061	-2.30822	1.46821	0.539647	0.472835	0.662687
ENSG00000220323	H2BC19P	transcribed_unprocessed_pseudogene	1	149842875	149846486	3612	+	3.41084	-3.16859	10.6357	3.8026	0.0706545	0.188891
ENSG00000261716	H2BC20P	transcribed_unprocessed_pseudogene	1	149844498	149850937	6440	-	0.0423925	1.32567	1.02982	0.0350237	0.853815	0.914235
ENSG00000184678	H2BC21	protein_coding	1	149884459	149886652	2194	-	-0.216848	0.649466	-1.16219	0.530517	0.476545	0.665095
ENSG00000184260	H2AC20	protein_coding	1	149886918	149887411	494	+	-1.72672	-1.66383	-3.30975	7.99213	0.0118277	0.0493798
ENSG00000178096	BOLA1	protein_coding	1	149887890	149900798	12909	+	0.21004	1.54856	1.15672	0.875688	0.362807	0.560327
ENSG00000159164	SV2A	protein_coding	1	149903318	149917844	14527	-	0.553303	-3.25927	1.46744	0.138992	0.714005	0.835588
ENSG00000143368	SF3B4	protein_coding	1	149923317	149927803	4487	-	0.348836	6.4519	1.27353	14.3174	0.0015382	0.00989361
ENSG00000014914	MTMR11	protein_coding	1	149928651	149936879	8229	-	-0.120243	4.82405	-1.08692	0.125206	0.73807	0.850881
ENSG00000264522	OTUD7B	protein_coding	1	149937812	150010726	72915	-	0.551284	5.8734	1.46539	36.5746	1.44877e-05	0.000260054
ENSG00000285184	AC244033.2	lncRNA	1	150045660	150067701	22042	-	-0.979163	-0.598882	-1.97132	6.09666	0.0247344	0.0872544
ENSG00000136631	VPS45	protein_coding	1	150067279	150145329	78051	+	0.395187	5.66104	1.31511	16.6053	0.000824251	0.00609653
ENSG00000023902	PLEKHO1	protein_coding	1	150149183	150164720	15538	+	0.423277	4.71641	1.34097	15.7128	0.00104531	0.00733511
ENSG00000143401	ANP32E	protein_coding	1	150218417	150236156	17740	-	0.115337	7.22224	1.08323	1.2397	0.282207	0.475223
ENSG00000222222	RNU2-17P	snRNA	1	150236967	150237156	190	+	0.626371	-2.99802	1.54368	0.280458	0.603416	0.756195
ENSG00000117362	APH1A	protein_coding	1	150265399	150269580	4182	-	0.0151565	7.45222	1.01056	0.032527	0.85906	0.916021
ENSG00000118292	C1orf54	protein_coding	1	150268200	150280916	12717	+	0.767218	-0.730014	1.70198	3.99098	0.0624109	0.173432
ENSG00000159208	CIART	protein_coding	1	150282543	150287093	4551	+	-0.491344	0.690599	-1.40575	3.40566	0.0828961	0.210675
ENSG00000266472	MRPS21	protein_coding	1	150293861	150308979	15119	+	-0.128337	3.94034	-1.09303	1.12871	0.303271	0.497281
ENSG00000117360	PRPF3	protein_coding	1	150321479	150353233	31755	+	0.232878	6.1877	1.17518	6.06097	0.0250995	0.0882709
ENSG00000163125	RPRD2	protein_coding	1	150363091	150476566	113476	+	-1.0852	5.29744	-2.12167	123.572	4.18334e-09	6.07895e-07
ENSG00000143374	TARS2	protein_coding	1	150487364	150507609	20246	+	0.311094	5.0034	1.24065	6.61751	0.0200399	0.074496
ENSG00000143369	ECM1	protein_coding	1	150508062	150513789	5728	+	0.507064	6.42061	1.42116	25.566	0.000104766	0.00122068
ENSG00000228126	FALEC	lncRNA	1	150515757	150518032	2276	+	0.0497084	-2.36064	1.03506	0.00459143	0.946786	0.970034
ENSG00000237781	ADAMTSL4-AS2	lncRNA	1	150548562	150557724	9163	-	-0.845943	-2.40257	-1.79744	1.12065	0.304947	0.498947
ENSG00000143382	ADAMTSL4	protein_coding	1	150549369	150560937	11569	+	0.193039	4.09569	1.14317	0.442351	0.529445	0.704974
ENSG00000203804	ADAMTSL4-AS1	lncRNA	1	150560202	150562115	1914	-	-0.586591	-2.07735	-1.50169	0.732896	0.404141	0.602831
ENSG00000143384	MCL1	protein_coding	1	150560895	150579738	18844	-	0.348671	8.64262	1.27339	11.4434	0.00366641	0.0196083
ENSG00000143420	ENSA	protein_coding	1	150600851	150629612	28762	-	-0.00401991	7.00187	-1.00279	0.0025078	0.960658	0.978218
ENSG00000276103	U4	snRNA	1	150608507	150608623	117	-	-3.30189	-3.25811	-9.86209	3.93361	0.0664759	0.181658
ENSG00000143457	GOLPH3L	protein_coding	1	150646230	150697154	50925	-	0.520342	5.9031	1.4343	34.1281	2.16194e-05	0.000356946
ENSG00000143452	HORMAD1	protein_coding	1	150698060	150720895	22836	-	-1.00244	-2.63853	-2.00339	1.31479	0.267797	0.459847
ENSG00000163131	CTSS	protein_coding	1	150730188	150765792	35605	-	0.16918	5.9937	1.12442	2.63935	0.123089	0.273536
ENSG00000143387	CTSK	protein_coding	1	150794880	150809577	14698	-	-0.357405	1.52267	-1.28112	2.42551	0.138242	0.294867
ENSG00000143437	ARNT	protein_coding	1	150809713	150876708	66996	-	0.263426	5.99589	1.20033	8.48226	0.00988784	0.0429077
ENSG00000224800	RPS27AP6	processed_pseudogene	1	150881236	150881683	448	-	-0.656873	-2.91904	-1.57666	0.404674	0.533363	0.707882
ENSG00000143379	SETDB1	protein_coding	1	150926263	150964744	38482	+	0.195093	5.38334	1.1448	3.53348	0.0778196	0.201273
ENSG00000143418	CERS2	protein_coding	1	150960583	150975003	14421	-	0.253611	8.52846	1.19219	8.13593	0.011217	0.0473648
ENSG00000259357	AL590133.2	lncRNA	1	150965245	150966256	1012	+	-0.297024	-2.57922	-1.22861	0.127894	0.725134	0.841664
ENSG00000143412	ANXA9	protein_coding	1	150982249	150995634	13386	+	-1.26682	-1.06085	-2.4063	8.09844	0.0113727	0.047826
ENSG00000143409	MINDY1	protein_coding	1	150996086	151008375	12290	-	-1.24713	4.73425	-2.37369	115.619	6.81619e-09	8.81859e-07
ENSG00000143363	PRUNE1	protein_coding	1	151008420	151035713	27294	+	0.301268	4.77243	1.23223	7.43428	0.0145822	0.0581227
ENSG00000163141	BNIPL	protein_coding	1	151036321	151047720	11400	+	0.358832	-0.669111	1.28239	0.776664	0.390752	0.59009
ENSG00000143443	C1orf56	protein_coding	1	151047751	151051986	4236	+	-0.462955	1.5981	-1.37836	4.47733	0.0497887	0.14735
ENSG00000197622	CDC42SE1	protein_coding	1	151050971	151070325	19355	-	-0.80323	6.58532	-1.745	93.2642	3.2104e-08	2.82563e-06
ENSG00000213190	MLLT11	protein_coding	1	151060397	151069544	9148	+	-1.04499	2.51135	-2.06335	30.4378	4.11358e-05	0.000588532
ENSG00000143458	GABPB2	protein_coding	1	151070578	151125542	54965	+	-0.299247	3.09163	-1.2305	2.45948	0.136274	0.291866
ENSG00000261168	AL592424.1	lncRNA	1	151130075	151131610	1536	-	0.654493	-2.77681	1.57406	0.378218	0.546902	0.716629
ENSG00000143434	SEMA6C	protein_coding	1	151131685	151146664	14980	-	-0.601334	1.54184	-1.51712	7.76894	0.0128518	0.0524983
ENSG00000163156	SCNM1	protein_coding	1	151156664	151170296	13633	+	0.447798	4.62574	1.36396	15.9926	0.000969544	0.00692456
ENSG00000163155	LYSMD1	protein_coding	1	151159748	151165948	6201	-	0.31331	3.18168	1.24255	3.83026	0.0673772	0.183422
ENSG00000163159	VPS72	protein_coding	1	151176304	151195321	19018	-	-0.0786882	5.18334	-1.05606	0.470781	0.502105	0.685004
ENSG00000143398	PIP5K1A	protein_coding	1	151197949	151249536	51588	+	0.341217	7.11984	1.26683	11.0265	0.00431672	0.0222615
ENSG00000159352	PSMD4	protein_coding	1	151254709	151267479	12771	+	0.308168	7.05239	1.23813	14.6488	0.00140095	0.00915761
ENSG00000232671	ZNF687-AS1	lncRNA	1	151279678	151281950	2273	-	0.171736	-0.592804	1.12641	0.2174	0.647091	0.790655
ENSG00000143373	ZNF687	protein_coding	1	151281618	151292176	10559	+	-0.255428	5.47812	-1.19369	6.13699	0.024329	0.086152
ENSG00000143393	PI4KB	protein_coding	1	151291797	151327715	35919	-	0.326396	6.61269	1.25388	14.6734	0.00139134	0.00911368
ENSG00000143390	RFX5	protein_coding	1	151340640	151347326	6687	-	0.107422	6.70562	1.0773	1.49696	0.238231	0.424407
ENSG00000237976	RFX5-AS1	lncRNA	1	151346967	151348027	1061	+	0.219734	-0.662262	1.16452	0.314204	0.582603	0.741708
ENSG00000143416	SELENBP1	protein_coding	1	151364304	151372707	8404	-	-0.11539	4.06043	-1.08327	0.78013	0.38972	0.589062
ENSG00000159377	PSMB4	protein_coding	1	151399560	151401937	2378	+	0.179926	7.81881	1.13283	4.95343	0.0402152	0.12568
ENSG00000143442	POGZ	protein_coding	1	151402724	151459494	56771	-	0.0973151	6.41421	1.06978	1.15452	0.297983	0.491937
ENSG00000143375	CGN	protein_coding	1	151510510	151538692	28183	+	0.634156	1.63275	1.55203	4.39643	0.0557476	0.159271
ENSG00000143367	TUFT1	protein_coding	1	151540305	151583583	43279	+	1.24782	6.66737	2.37482	141.782	1.6801e-09	3.23398e-07
ENSG00000232536	AL365436.2	lncRNA	1	151540516	151561855	21340	+	4.34418	-2.84844	20.3108	8.80899	0.00980973	0.0426313
ENSG00000223861	AL365436.1	processed_pseudogene	1	151557446	151557940	495	+	1.05118	-1.81505	2.07222	2.92735	0.105719	0.250101
ENSG00000143376	SNX27	protein_coding	1	151612006	151699091	87086	+	-0.0409624	5.34665	-1.0288	0.18056	0.676352	0.813999
ENSG00000143436	MRPL9	protein_coding	1	151759647	151763496	3850	-	-0.0639985	5.33875	-1.04536	0.405903	0.532749	0.707503
ENSG00000143450	OAZ3	protein_coding	1	151762899	151771334	8436	+	0.0264911	-1.78409	1.01853	0.00214032	0.963652	0.980106
ENSG00000249602	AL589765.4	lncRNA	1	151763384	151769501	6118	-	0.986047	-1.03761	1.98075	4.08902	0.0595914	0.167623
ENSG00000268288	AL589765.5	lncRNA	1	151766486	151767000	515	-	-0.168289	-2.2131	-1.12372	0.0590523	0.810979	0.89702
ENSG00000182134	TDRKH	protein_coding	1	151770107	151791416	21310	-	0.427459	4.31417	1.34486	11.5492	0.0035179	0.0189986
ENSG00000203288	TDRKH-AS1	lncRNA	1	151790804	151794402	3599	+	0.0279426	0.150377	1.01956	0.00820497	0.92891	0.959118
ENSG00000269489	AL589765.6	lncRNA	1	151798054	151798602	549	+	-0.731961	-3.07518	-1.66089	0.295711	0.593816	0.748774
ENSG00000143365	RORC	protein_coding	1	151806071	151831845	25775	-	-0.273656	0.828085	-1.20887	0.21573	0.656954	0.798819
ENSG00000225556	C2CD4D	protein_coding	1	151837819	151840557	2739	-	-1.05969	-2.64225	-2.08449	1.39312	0.254524	0.443846
ENSG00000234614	C2CD4D-AS1	lncRNA	1	151841877	151850385	8509	+	-1.22358	0.873923	-2.33526	19.7114	0.000379354	0.00334634
ENSG00000159445	THEM4	protein_coding	1	151870866	151909637	38772	-	0.207434	3.54288	1.15463	1.96461	0.17945	0.349627
ENSG00000197747	S100A10	protein_coding	1	151982915	151993859	10945	-	-0.700379	8.89881	-1.62493	54.971	1.17413e-06	3.96557e-05
ENSG00000229021	AL450992.1	lncRNA	1	151994531	152042774	48244	+	-0.268373	-2.99811	-1.20445	0.0538815	0.819281	0.900843
ENSG00000163191	S100A11	protein_coding	1	152032506	152047907	15402	-	0.16428	9.08503	1.12061	3.63868	0.0739144	0.194207
ENSG00000159450	TCHH	protein_coding	1	152106317	152115454	9138	-	0.202285	-1.88761	1.15052	0.114893	0.738893	0.851498
ENSG00000215853	RPTN	protein_coding	1	152153595	152159228	5634	-	-0.267469	-2.9937	-1.20369	0.0486382	0.828141	0.905596
ENSG00000237975	FLG-AS1	lncRNA	1	152168125	152445456	277332	+	-0.759222	2.32654	-1.69258	16.2161	0.000913436	0.0066015
ENSG00000236427	AL589986.2	lncRNA	1	152205858	152207057	1200	+	1.06514	-2.63928	2.09238	1.22603	0.283976	0.477143
ENSG00000143631	FLG	protein_coding	1	152302165	152325239	23075	-	-0.180576	3.25722	-1.13334	0.88324	0.362291	0.559676
ENSG00000143536	CRNN	protein_coding	1	152409243	152414263	5021	-	2.56682	-3.35659	5.92501	1.91118	0.187626	0.359114
ENSG00000186207	LCE5A	protein_coding	1	152510803	152512177	1375	+	1.42456	-3.08101	2.68432	1.10321	0.308621	0.50323
ENSG00000237008	LAPTM4BP1	processed_pseudogene	1	153379821	153380799	979	-	0.550241	-3.25968	1.46433	0.139455	0.713551	0.835588
ENSG00000197956	S100A6	protein_coding	1	153534599	153536244	1646	-	-0.273247	11.6292	-1.20852	5.81527	0.0279616	0.0957505
ENSG00000196420	S100A5	protein_coding	1	153537147	153541765	4619	-	-0.284661	2.27926	-1.21812	1.79258	0.198668	0.373348
ENSG00000196154	S100A4	protein_coding	1	153543613	153550136	6524	-	-0.487921	9.65191	-1.40242	17.7086	0.000825265	0.00610021
ENSG00000188015	S100A3	protein_coding	1	153547329	153549258	1930	-	-0.703215	5.3375	-1.62813	10.4682	0.0145215	0.0579
ENSG00000196754	S100A2	protein_coding	1	153561108	153567890	6783	-	-1.16274	6.42151	-2.23883	120.515	5.45266e-09	7.68435e-07
ENSG00000188643	S100A16	protein_coding	1	153606886	153613145	6260	-	0.0033895	8.41799	1.00235	0.00116674	0.973159	0.985428
ENSG00000189334	S100A14	protein_coding	1	153614255	153616986	2732	-	0.157563	-1.51618	1.1154	0.0862372	0.772658	0.873857
ENSG00000189171	S100A13	protein_coding	1	153618787	153631360	12574	-	-0.151221	4.0745	-1.11051	1.42743	0.248984	0.437357
ENSG00000272030	AL162258.2	lncRNA	1	153631438	153634397	2960	-	0.0560589	-0.964177	1.03962	0.0177241	0.89569	0.93809
ENSG00000160679	CHTOP	protein_coding	1	153633982	153646306	12325	+	0.0227191	6.50991	1.01587	0.0663966	0.799826	0.890803
ENSG00000143553	SNAPIN	protein_coding	1	153658703	153661852	3150	+	-0.0863171	4.65959	-1.06166	0.520058	0.480856	0.66691
ENSG00000143621	ILF2	protein_coding	1	153661788	153671028	9241	-	0.108573	7.89012	1.07816	1.84098	0.19301	0.366192
ENSG00000169418	NPR1	protein_coding	1	153678688	153693992	15305	+	-0.638917	1.9866	-1.55716	7.90079	0.0122352	0.0505463
ENSG00000143624	INTS3	protein_coding	1	153728050	153774808	46759	+	0.122603	6.95341	1.0887	1.94273	0.181761	0.352475
ENSG00000143554	SLC27A3	protein_coding	1	153774354	153780157	5804	+	-0.11089	2.9499	-1.07989	0.497827	0.490245	0.674358
ENSG00000143614	GATAD2B	protein_coding	1	153789030	153923360	134331	-	-0.118046	5.48438	-1.08526	1.35998	0.260032	0.450828
ENSG00000223599	AL513523.1	processed_pseudogene	1	153852106	153853414	1309	-	0.0913886	-2.47056	1.0654	0.00971952	0.922647	0.955247
ENSG00000284738	AL358472.5	lncRNA	1	153923337	153935240	11904	+	-1.38434	-2.20369	-2.61052	3.73437	0.0705604	0.188891
ENSG00000198837	DENND4B	protein_coding	1	153929501	153946718	17218	-	-0.318677	6.08126	-1.24719	9.2622	0.00749962	0.0344244
ENSG00000160741	CRTC2	protein_coding	1	153947669	153958615	10947	-	0.0093204	5.74564	1.00648	0.00783301	0.930535	0.959972
ENSG00000143570	SLC39A1	protein_coding	1	153959099	153968184	9086	-	0.0175131	7.90081	1.01221	0.0403302	0.843277	0.911714
ENSG00000282386	AL358472.4	lncRNA	1	153964361	153965070	710	+	-0.200466	-1.21655	-1.14907	0.164257	0.690445	0.824896
ENSG00000273026	AL358472.3	lncRNA	1	153966516	153966930	415	+	0.0294891	-1.50026	1.02065	0.00312667	0.956076	0.975565
ENSG00000143578	CREB3L4	protein_coding	1	153967534	153974361	6828	+	0.0760357	2.55532	1.05412	0.180195	0.676659	0.814109
ENSG00000143543	JTB	protein_coding	1	153974269	153977674	3406	-	0.313982	6.663	1.24313	13.5046	0.00194371	0.0118865
ENSG00000272654	AL358472.2	lncRNA	1	153977743	153979160	1418	+	-1.18946	-1.5095	-2.28067	5.37685	0.033451	0.109224
ENSG00000143545	RAB13	protein_coding	1	153981617	153986358	4742	-	-0.396317	5.9439	-1.31614	14.7501	0.00136179	0.00896353
ENSG00000177954	RPS27	protein_coding	1	153990762	153992155	1394	+	0.0810909	8.27235	1.05782	0.891819	0.358535	0.556088
ENSG00000231416	AL358472.1	processed_pseudogene	1	153995632	153995960	329	+	0.408014	-2.65497	1.32686	0.129488	0.723939	0.840813
ENSG00000143549	TPM3	protein_coding	1	154155304	154194648	39345	-	0.324178	9.19067	1.25195	11.455	0.00362419	0.019422
ENSG00000264384	RN7SL431P	misc_RNA	1	154166245	154166549	305	-	-2.79987	-3.35696	-6.96377	2.68875	0.122433	0.272488
ENSG00000143612	C1orf43	protein_coding	1	154206696	154220637	13942	-	0.23595	7.92875	1.17768	7.33563	0.0151419	0.0599396
ENSG00000143569	UBAP2L	protein_coding	1	154220179	154271510	51332	+	0.110863	7.78144	1.07987	1.85742	0.191134	0.363832
ENSG00000143575	HAX1	protein_coding	1	154272589	154275875	3287	+	0.446162	6.03805	1.36241	27.7172	6.84223e-05	0.000876875
ENSG00000143515	ATP8B2	protein_coding	1	154325525	154351304	25780	+	-0.498936	4.29296	-1.41317	15.153	0.00121779	0.0082823
ENSG00000226855	RPSAP17	processed_pseudogene	1	154378207	154379089	883	-	-0.328217	-2.58068	-1.25546	0.133149	0.719799	0.837924
ENSG00000160712	IL6R	protein_coding	1	154405193	154469450	64258	+	2.37372	1.28097	5.18276	53.5882	1.54634e-06	4.86204e-05
ENSG00000228264	PSMD8P1	processed_pseudogene	1	154414369	154415137	769	-	1.70889	-2.99925	3.26909	1.63732	0.218298	0.399539
ENSG00000169291	SHE	protein_coding	1	154469772	154502412	32641	-	-0.735071	-3.07559	-1.66448	0.341371	0.566899	0.731022
ENSG00000160714	UBE2Q1	protein_coding	1	154548577	154559028	10452	-	0.243621	6.88901	1.18396	8.906	0.00849811	0.0380558
ENSG00000229780	UBE2Q1-AS1	lncRNA	1	154553609	154555017	1409	+	1.03152	-3.16789	2.04417	0.531652	0.476081	0.664604
ENSG00000160716	CHRNB2	protein_coding	1	154567778	154580013	12236	+	-1.01445	-3.25624	-2.02014	0.461296	0.506384	0.686391
ENSG00000160710	ADAR	protein_coding	1	154582057	154628013	45957	-	-0.0130399	8.31898	-1.00908	0.0262436	0.873263	0.922226
ENSG00000163344	PMVK	protein_coding	1	154924740	154936719	11980	-	0.487954	4.7934	1.40245	19.7245	0.000378177	0.00333845
ENSG00000270361	AL451085.1	lncRNA	1	154937370	154938059	690	+	0.264177	-3.07879	1.20095	0.0388924	0.846058	0.911714
ENSG00000163346	PBXIP1	protein_coding	1	154944076	154956123	12048	-	-0.213393	6.72024	-1.15941	4.86581	0.0418049	0.129399
ENSG00000163348	PYGO2	protein_coding	1	154957026	154963853	6828	-	-0.231242	6.0084	-1.17385	7.44615	0.0145165	0.0578899
ENSG00000271380	AL451085.2	lncRNA	1	154961825	154962623	799	+	-1.20315	-0.812003	-2.30242	9.6657	0.00652553	0.0308196
ENSG00000160691	SHC1	protein_coding	1	154962298	154974395	12098	-	0.149816	7.36213	1.10943	2.01595	0.175557	0.345685
ENSG00000173207	CKS1B	protein_coding	1	154974653	154979251	4599	+	-0.0467202	6.21425	-1.03291	0.274727	0.60711	0.759
ENSG00000264349	MIR4258	miRNA	1	154975693	154975783	91	+	0.556474	-1.84023	1.47067	0.874901	0.363017	0.560602
ENSG00000160688	FLAD1	protein_coding	1	154983338	154993111	9774	+	-0.460191	4.1094	-1.37572	12.8981	0.00232533	0.0137602
ENSG00000160685	ZBTB7B	protein_coding	1	155002630	155018522	15893	+	-0.20057	5.66704	-1.14915	1.10834	0.324979	0.520336
ENSG00000163354	DCST2	protein_coding	1	155018520	155033781	15262	-	-1.0993	-1.37887	-2.14251	3.80387	0.0682361	0.184846
ENSG00000232093	DCST1-AS1	lncRNA	1	155045191	155046118	928	-	-0.278391	0.641679	-1.21284	1.02675	0.325473	0.520985
ENSG00000143537	ADAM15	protein_coding	1	155050566	155062775	12210	+	-0.149781	6.92371	-1.1094	3.36763	0.0844813	0.213694
ENSG00000243364	EFNA4	protein_coding	1	155063737	155069553	5817	+	-0.252568	2.66697	-1.19133	2.41444	0.139087	0.296162
ENSG00000143590	EFNA3	protein_coding	1	155078837	155087538	8702	+	-0.018064	0.316436	-1.0126	0.00346548	0.95376	0.974337
ENSG00000169242	EFNA1	protein_coding	1	155127876	155134899	7024	+	-0.212902	3.82088	-1.15902	0.661918	0.440528	0.637604
ENSG00000169241	SLC50A1	protein_coding	1	155135344	155138857	3514	+	0.240429	6.13155	1.18134	7.16777	0.0161512	0.0630497
ENSG00000179085	DPM3	protein_coding	1	155139891	155140595	705	-	-0.540904	3.44571	-1.45488	14.8739	0.00131559	0.00876288
ENSG00000163463	KRTCAP2	protein_coding	1	155169408	155173475	4068	-	-0.142761	2.25598	-1.10402	0.416855	0.527339	0.703119
ENSG00000163462	TRIM46	protein_coding	1	155173787	155184971	11185	+	-0.2388	-2.46103	-1.18001	0.0838298	0.77576	0.876074
ENSG00000185499	MUC1	protein_coding	1	155185824	155192916	7093	-	-0.971368	6.00426	-1.9607	6.79578	0.0545285	0.156544
ENSG00000231064	THBS3-AS1	lncRNA	1	155195004	155205495	10492	+	-0.451867	-0.510947	-1.36781	1.25221	0.27907	0.472167
ENSG00000169231	THBS3	protein_coding	1	155195588	155209051	13464	-	-0.197847	4.34427	-1.14699	2.71969	0.11792	0.267851
ENSG00000173171	MTX1	protein_coding	1	155208699	155213824	5126	+	-0.133911	4.09345	-1.09726	1.29401	0.271471	0.464103
ENSG00000236263	AC234582.1	lncRNA	1	155211151	155213819	2669	-	-0.113396	-0.894279	-1.08177	0.0742387	0.788624	0.88394
ENSG00000160766	GBAP1	transcribed_unprocessed_pseudogene	1	155213821	155227422	13602	-	-0.306172	3.47008	-1.23642	3.35464	0.0850309	0.214577
ENSG00000236675	MTX1P1	unprocessed_pseudogene	1	155230975	155234325	3351	+	-1.4101	-2.91338	-2.65755	1.25535	0.27849	0.471405
ENSG00000177628	GBA	protein_coding	1	155234452	155244699	10248	-	-0.419425	6.40844	-1.33739	17.2628	0.000694948	0.00535773
ENSG00000160767	FAM189B	protein_coding	1	155247205	155255483	8279	-	-0.0955928	5.64482	-1.0685	0.953633	0.342821	0.539956
ENSG00000116521	SCAMP3	protein_coding	1	155255979	155262430	6452	-	0.147471	6.48613	1.10763	3.07298	0.098058	0.237069
ENSG00000176444	CLK2	protein_coding	1	155262868	155278491	15624	-	-0.0562177	5.27151	-1.03974	0.283743	0.60132	0.75471
ENSG00000143630	HCN3	protein_coding	1	155277463	155289848	12386	+	0.163147	3.61053	1.11973	1.15917	0.297043	0.491014
ENSG00000143627	PKLR	protein_coding	1	155289293	155301438	12146	-	-2.79266	-3.35776	-6.92906	2.75375	0.118359	0.267851
ENSG00000160752	FDPS	protein_coding	1	155308748	155320666	11919	+	-0.518764	8.14598	-1.43273	32.5671	2.82071e-05	0.000435636
ENSG00000225855	RUSC1-AS1	lncRNA	1	155316863	155324176	7314	-	-0.884016	-0.393346	-1.84551	6.37545	0.0220817	0.0800764
ENSG00000160753	RUSC1	protein_coding	1	155320894	155331114	10221	+	-0.498359	5.55032	-1.41261	22.0457	0.000221574	0.00220369
ENSG00000116539	ASH1L	protein_coding	1	155335268	155563162	227895	-	0.222873	6.46069	1.16706	7.42955	0.0146086	0.0581768
ENSG00000235919	ASH1L-AS1	lncRNA	1	155562042	155563944	1903	+	-1.05596	-0.0979025	-2.0791	7.50886	0.0141748	0.0567662
ENSG00000232519	AL353807.2	lncRNA	1	155609776	155610380	605	-	1.03152	-3.16789	2.04417	0.531652	0.476081	0.664604
ENSG00000125459	MSTO1	protein_coding	1	155610205	155614951	4747	+	0.125331	4.2336	1.09076	1.04142	0.322142	0.517611
ENSG00000246203	AL353807.3	unprocessed_pseudogene	1	155614726	155660245	45520	-	0.20706	-0.985395	1.15433	0.198931	0.661351	0.802245
ENSG00000163374	YY1AP1	protein_coding	1	155659443	155689000	29558	-	0.41027	5.85758	1.32893	21.1193	0.000273118	0.0025855
ENSG00000132676	DAP3	protein_coding	1	155687960	155739010	51051	+	0.378656	6.75392	1.30013	20.3445	0.000326707	0.00299347
ENSG00000203761	MSTO2P	unprocessed_pseudogene	1	155745829	155750137	4309	+	0.70254	2.62359	1.62737	8.56373	0.0117277	0.0490659
ENSG00000116580	GON4L	protein_coding	1	155749662	155859400	109739	-	0.268318	5.87178	1.2044	8.62143	0.00940479	0.0412043
ENSG00000132718	SYT11	protein_coding	1	155859567	155885199	25633	+	-2.38883	-0.00287238	-5.23732	40.3975	8.03946e-06	0.000167407
ENSG00000143622	RIT1	protein_coding	1	155897808	155911404	13597	-	0.437022	5.79698	1.35381	19.7339	0.000377331	0.00333223
ENSG00000132680	KHDC4	protein_coding	1	155913045	155934413	21369	-	0.323812	6.53479	1.25163	6.7556	0.0232109	0.0831129
ENSG00000207475	SNORA80E	snoRNA	1	155919909	155920045	137	-	1.04189	-3.16828	2.05893	0.547795	0.469564	0.660436
ENSG00000116584	ARHGEF2	protein_coding	1	155946851	156007070	60220	-	0.321389	6.82846	1.24953	13.651	0.00186253	0.0115197
ENSG00000273002	AL355388.1	lncRNA	1	155978799	155982986	4188	+	0.195634	-0.949678	1.14523	0.177477	0.678957	0.815369
ENSG00000163479	SSR2	protein_coding	1	156009048	156020951	11904	-	0.571367	7.89377	1.48593	52.3884	1.60061e-06	4.99058e-05
ENSG00000160803	UBQLN4	protein_coding	1	156035299	156053798	18500	-	-0.0270962	5.89607	-1.01896	0.100896	0.75472	0.86243
ENSG00000116586	LAMTOR2	protein_coding	1	156054782	156058506	3725	+	0.0359661	5.04923	1.02524	0.104561	0.750463	0.859643
ENSG00000254726	MEX3A	protein_coding	1	156072013	156082465	10453	-	-0.574654	2.08987	-1.48932	6.28446	0.02291	0.0823215
ENSG00000160789	LMNA	protein_coding	1	156082573	156140089	57517	+	0.299258	9.06361	1.23051	10.9599	0.0042456	0.0219736
ENSG00000196189	SEMA4A	protein_coding	1	156147366	156177752	30387	+	-0.738873	-2.57609	-1.66887	0.809231	0.381218	0.579985
ENSG00000160785	SLC25A44	protein_coding	1	156193932	156212796	18865	+	-0.465555	5.69099	-1.38085	21.2977	0.000262225	0.00251151
ENSG00000160783	PMF1	protein_coding	1	156212993	156240042	27050	+	-1.2074	2.92153	-2.30921	50.5393	2.01295e-06	5.93507e-05
ENSG00000242252	BGLAP	protein_coding	1	156242184	156243317	1134	+	0.974506	-2.26806	1.96497	1.03425	0.325013	0.520354
ENSG00000160781	PAQR6	protein_coding	1	156243320	156248117	4798	-	0.318671	1.52492	1.24718	1.44363	0.246423	0.434392
ENSG00000198952	SMG5	protein_coding	1	156249224	156282825	33602	-	0.282887	7.74248	1.21663	7.83686	0.0125968	0.0516973
ENSG00000163472	TMEM79	protein_coding	1	156282935	156293185	10251	+	1.0811	2.58759	2.11565	30.33	4.19492e-05	0.00059651
ENSG00000198715	GLMP	protein_coding	1	156290089	156295689	5601	-	-0.0553462	6.19597	-1.03911	0.305938	0.58756	0.745342
ENSG00000163468	CCT3	protein_coding	1	156308968	156367873	58906	-	0.262125	8.55382	1.19924	9.99265	0.0058406	0.0283058
ENSG00000163467	TSACC	protein_coding	1	156337314	156346995	9682	+	0.389283	-0.774102	1.30974	0.966007	0.339794	0.536617
ENSG00000132677	RHBG	protein_coding	1	156369211	156385219	16009	+	-3.30895	-3.25732	-9.91045	3.84624	0.0692288	0.186321
ENSG00000116604	MEF2D	protein_coding	1	156463727	156500779	37053	-	-0.211445	6.13156	-1.15785	5.12135	0.0373596	0.118904
ENSG00000206651	Y_RNA	misc_RNA	1	156484098	156484210	113	-	-0.279564	-3.16856	-1.21383	0.0413639	0.841311	0.911714
ENSG00000183856	IQGAP3	protein_coding	1	156525405	156572604	47200	-	0.397854	7.13499	1.31755	2.70395	0.159019	0.326363
ENSG00000163382	NAXE	protein_coding	1	156591762	156594299	2538	+	-0.248901	5.5227	-1.1883	5.40127	0.0331027	0.108311
ENSG00000160818	GPATCH4	protein_coding	1	156594301	156601496	7196	-	0.590141	5.41854	1.50539	23.9809	0.000150284	0.001622
ENSG00000132702	HAPLN2	protein_coding	1	156619331	156625725	6395	+	-4.22541	-2.9934	-18.7058	7.99285	0.0130138	0.0530684
ENSG00000272068	AL365181.2	lncRNA	1	156637783	156641004	3222	-	-0.479191	-2.63785	-1.39396	0.245251	0.626934	0.77405
ENSG00000132692	BCAN	protein_coding	1	156641390	156659532	18143	+	-1.54695	-3.16655	-2.92198	1.27656	0.274609	0.46714
ENSG00000272405	AL365181.3	lncRNA	1	156641666	156644887	3222	-	2.42681	-1.2787	5.37704	20.3232	0.000328341	0.00300373
ENSG00000229953	AL590666.2	lncRNA	1	156646507	156661424	14918	-	2.69062	-2.64393	6.45591	5.3334	0.0340812	0.110847
ENSG00000132688	NES	protein_coding	1	156668763	156677407	8645	-	-0.625583	5.82597	-1.54283	3.36179	0.132048	0.285253
ENSG00000143320	CRABP2	protein_coding	1	156699606	156705816	6211	-	-0.764212	3.00944	-1.69844	4.91941	0.0626934	0.174054
ENSG00000223356	AL590666.1	lncRNA	1	156712212	156713174	963	-	0.103894	-2.91916	1.07467	0.00853333	0.927505	0.958266
ENSG00000143319	ISG20L2	protein_coding	1	156721891	156728766	6876	-	-0.341094	4.89937	-1.26672	10.0755	0.00568026	0.0277062
ENSG00000143303	RRNAD1	protein_coding	1	156728442	156736960	8519	+	-0.139416	4.20056	-1.10146	1.45507	0.244636	0.432163
ENSG00000143314	MRPL24	protein_coding	1	156737303	156741590	4288	-	0.336072	5.54513	1.26231	9.37799	0.00720419	0.0332813
ENSG00000143321	HDGF	protein_coding	1	156742109	156766925	24817	-	0.0699756	9.21567	1.0497	0.354385	0.561344	0.727101
ENSG00000143294	PRCC	protein_coding	1	156750610	156800815	50206	+	0.435058	6.04925	1.35197	21.4414	0.000253808	0.00245171
ENSG00000027869	SH2D2A	protein_coding	1	156806243	156816848	10606	-	0.0108676	-2.16204	1.00756	0.000228536	0.988119	0.993532
ENSG00000198400	NTRK1	protein_coding	1	156815640	156881850	66211	+	-1.03987	-3.25956	-2.05604	0.517073	0.482099	0.66691
ENSG00000187800	PEAR1	protein_coding	1	156893698	156916434	22737	+	1.10923	3.61465	2.15731	37.5381	2.00275e-05	0.000335578
ENSG00000160838	LRRC71	protein_coding	1	156920632	156933094	12463	+	2.04257	-2.51939	4.11978	4.406	0.0514398	0.150748
ENSG00000132694	ARHGEF11	protein_coding	1	156934840	157045742	110903	-	0.249745	6.33931	1.189	6.84915	0.0182856	0.0695023
ENSG00000211581	MIR765	miRNA	1	156936131	156936244	114	-	1.42221	-3.08003	2.67996	1.23627	0.282043	0.475042
ENSG00000237842	SMU1P1	processed_pseudogene	1	157059232	157060762	1531	-	-0.109395	-1.36354	-1.07878	0.0440416	0.836331	0.911102
ENSG00000224520	KRT8P45	processed_pseudogene	1	157073257	157074703	1447	+	0.438594	1.06288	1.35528	3.3417	0.0855826	0.215536
ENSG00000117036	ETV3	protein_coding	1	157121191	157138474	17284	-	0.46575	5.05892	1.38104	20.1981	0.000338107	0.00306706
ENSG00000073754	CD5L	protein_coding	1	157830911	157898256	67346	-	-1.00724	-3.25704	-2.01007	0.466921	0.503838	0.685004
ENSG00000183853	KIRREL1	protein_coding	1	157993273	158100262	106990	+	-0.621181	7.6781	-1.53813	50.2729	2.08165e-06	6.07707e-05
ENSG00000227295	ELL2P1	processed_pseudogene	1	158175850	158177755	1906	-	0.346016	-1.37923	1.27105	0.520246	0.480778	0.66691
ENSG00000236257	EI24P2	processed_pseudogene	1	158454198	158455273	1076	+	-2.31229	-1.86454	-4.96672	11.3003	0.00380653	0.0202343
ENSG00000231434	HSP90AA3P	processed_pseudogene	1	158523672	158525838	2167	+	0.0214259	-0.403037	1.01496	0.0032452	0.955252	0.975277
ENSG00000163565	IFI16	protein_coding	1	158999968	159055155	55188	+	-0.20568	7.2519	-1.15323	4.02907	0.0618259	0.172251
ENSG00000163568	AIM2	protein_coding	1	159062484	159147096	84613	-	-0.209347	3.49026	-1.15616	1.70427	0.209543	0.387772
ENSG00000132703	APCS	protein_coding	1	159587826	159588865	1040	+	-1.33678	-1.82808	-2.52586	4.3886	0.051852	0.151655
ENSG00000158716	DUSP23	protein_coding	1	159780932	159782543	1612	+	-0.0884022	3.31831	-1.06319	0.372189	0.550078	0.718243
ENSG00000158714	SLAMF8	protein_coding	1	159826811	159837492	10682	+	-2.6578	-2.45237	-6.31071	6.52573	0.0207876	0.0766376
ENSG00000256029	AL590560.2	protein_coding	1	159834474	159873053	38580	-	0.333443	0.962174	1.26002	1.39729	0.253842	0.443049
ENSG00000272668	AL590560.3	lncRNA	1	159854870	159867685	12816	+	-0.457355	0.409967	-1.37302	1.53307	0.23416	0.419299
ENSG00000213085	CFAP45	protein_coding	1	159872364	159900165	27802	-	-0.015639	-0.0148106	-1.0109	0.00240271	0.961491	0.978848
ENSG00000279430	AL590560.4	TEC	1	159910094	159910554	461	-	0.555585	-3.26026	1.46976	0.143856	0.709288	0.835092
ENSG00000158710	TAGLN2	protein_coding	1	159918107	159925507	7401	-	-0.144157	9.39201	-1.10508	2.14175	0.162025	0.330642
ENSG00000085552	IGSF9	protein_coding	1	159927039	159945613	18575	-	-4.7874	-2.76879	-27.6154	12.5221	0.00309182	0.0172443
ENSG00000224259	LINC01133	lncRNA	1	159958035	159984750	26716	+	0.790008	-2.71531	1.72908	0.529659	0.476896	0.66538
ENSG00000143315	PIGM	protein_coding	1	160024953	160031990	7038	-	-0.857734	2.68907	-1.81219	26.9747	7.9063e-05	0.000986766
ENSG00000162729	IGSF8	protein_coding	1	160091340	160098943	7604	-	0.0588988	5.22597	1.04167	0.309128	0.585636	0.743892
ENSG00000018625	ATP1A2	protein_coding	1	160115759	160143591	27833	+	0.0945079	-2.21853	1.0677	0.0155781	0.902172	0.942914
ENSG00000227741	AL121987.2	lncRNA	1	160202199	160208869	6671	-	-1.16014	-2.99861	-2.23479	0.91347	0.352915	0.550689
ENSG00000162734	PEA15	protein_coding	1	160205380	160215376	9997	+	0.428522	8.64249	1.34585	17.5817	0.000640586	0.00502701
ENSG00000132716	DCAF8	protein_coding	1	160215715	160262549	46835	-	0.0904713	5.87386	1.06472	0.809116	0.381251	0.579985
ENSG00000228606	AL139011.1	lncRNA	1	160261741	160263328	1588	+	-2.05436	-2.46065	-4.15358	5.96097	0.0261562	0.0911234
ENSG00000224261	RPSAP18	processed_pseudogene	1	160266340	160267225	886	-	-0.484166	-1.74203	-1.39878	0.540684	0.472416	0.662341
ENSG00000162735	PEX19	protein_coding	1	160276807	160286348	9542	-	-0.118802	6.19076	-1.08583	1.57388	0.22703	0.410631
ENSG00000122218	COPA	protein_coding	1	160288594	160343273	54680	-	0.191213	8.57456	1.14172	5.55237	0.0310381	0.103451
ENSG00000235082	SUMO1P3	processed_pseudogene	1	160317403	160317706	304	+	-0.411634	-0.552129	-1.33019	1.15077	0.298744	0.492656
ENSG00000202078	Y_RNA	misc_RNA	1	160326104	160326216	113	-	1.42221	-3.08003	2.67996	1.23627	0.282043	0.475042
ENSG00000162736	NCSTN	protein_coding	1	160343316	160358952	15637	+	0.0925161	7.88481	1.06623	1.18022	0.292842	0.486858
ENSG00000171786	NHLH1	protein_coding	1	160367071	160372846	5776	+	-0.57106	-1.85073	-1.48561	0.703483	0.413537	0.611549
ENSG00000162738	VANGL2	protein_coding	1	160400564	160428670	28107	+	0.804586	-2.7113	1.74665	0.637547	0.435881	0.633668
ENSG00000026751	SLAMF7	protein_coding	1	160739057	160754821	15765	+	0.240832	4.29339	1.18167	0.479012	0.518652	0.69636
ENSG00000179914	ITLN1	protein_coding	1	160876540	160885180	8641	-	-1.14844	-2.99459	-2.21674	0.745311	0.400273	0.599346
ENSG00000213080	AL354714.2	processed_pseudogene	1	160894980	160896076	1097	+	0.105878	1.05187	1.07615	0.177575	0.678874	0.815352
ENSG00000233691	AL354714.4	processed_pseudogene	1	160935537	160936126	590	+	-2.8051	-3.35638	-6.98904	2.65244	0.124783	0.273908
ENSG00000158769	F11R	protein_coding	1	160995211	161021343	26133	-	-0.446058	5.06065	-1.36231	14.656	0.00139812	0.00914163
ENSG00000270149	AL591806.2	protein_coding	1	160997957	161038962	41006	-	0.511138	-2.64033	1.42517	0.303856	0.588822	0.746064
ENSG00000215845	TSTD1	protein_coding	1	161037631	161038977	1347	-	-0.274762	2.57937	-1.20979	2.58612	0.126665	0.276754
ENSG00000158773	USF1	protein_coding	1	161039251	161045977	6727	-	-0.0665523	5.73528	-1.04721	0.554216	0.467014	0.659951
ENSG00000186517	ARHGAP30	protein_coding	1	161046946	161069970	23025	-	0.311795	-1.57844	1.24125	0.278977	0.604366	0.756972
ENSG00000143217	NECTIN4	protein_coding	1	161070998	161089558	18561	-	3.0547	-3.25918	8.30913	3.26928	0.0912406	0.225163
ENSG00000162755	KLHDC9	protein_coding	1	161098361	161100346	1986	+	0.33505	0.333379	1.26142	0.978227	0.336842	0.533743
ENSG00000143256	PFDN2	protein_coding	1	161100556	161118055	17500	-	0.495378	5.63376	1.40969	27.1228	7.68e-05	0.000962072
ENSG00000158793	NIT1	protein_coding	1	161118086	161125445	7360	+	-0.27653	4.4928	-1.21128	5.67312	0.0294942	0.0997055
ENSG00000158796	DEDD	protein_coding	1	161120974	161132688	11715	-	0.458501	5.45856	1.37411	21.161	0.000270528	0.00257126
ENSG00000143222	UFC1	protein_coding	1	161152776	161158856	6081	+	0.186313	6.0654	1.13785	4.88441	0.0414614	0.128571
ENSG00000224985	AL590714.1	lncRNA	1	161153760	161159349	5590	-	0.834071	-2.71457	1.78271	0.622871	0.441115	0.637987
ENSG00000143258	USP21	protein_coding	1	161159450	161165723	6274	+	0.241169	5.01757	1.18195	5.24917	0.0353421	0.113922
ENSG00000143224	PPOX	protein_coding	1	161166056	161178013	11958	+	-0.113469	3.84158	-1.08183	0.347221	0.566801	0.731022
ENSG00000158850	B4GALT3	protein_coding	1	161171310	161177968	6659	-	-1.32861	5.25052	-2.51161	174.926	3.09055e-10	9.62789e-08
ENSG00000158864	NDUFS2	protein_coding	1	161197104	161214723	17620	+	0.0699389	6.30047	1.04967	0.644218	0.433535	0.631375
ENSG00000158869	FCER1G	protein_coding	1	161215234	161220699	5466	+	-1.43841	-2.70279	-2.71023	1.78369	0.199731	0.374531
ENSG00000158882	TOMM40L	protein_coding	1	161225939	161230746	4808	+	-0.481198	4.04899	-1.3959	15.7565	0.00103306	0.00727073
ENSG00000158887	MPZ	protein_coding	1	161304735	161309968	5234	-	-1.54189	-3.16713	-2.91176	1.28791	0.272562	0.464927
ENSG00000143252	SDHC	protein_coding	1	161314381	161363206	48826	+	-0.0403546	6.72177	-1.02837	0.211717	0.651397	0.794358
ENSG00000283696	AL592295.4	lncRNA	1	161399409	161422424	23016	+	-0.61122	-0.405822	-1.52755	2.4204	0.138631	0.295404
ENSG00000283360	AL592295.3	lncRNA	1	161403409	161470523	67115	-	-0.288625	-2.99658	-1.22148	0.0589857	0.811083	0.89702
ENSG00000215840	AL592295.1	processed_pseudogene	1	161406068	161407082	1015	+	-1.13856	-2.99574	-2.20161	0.953745	0.342793	0.539949
ENSG00000277882	AL592295.2	processed_pseudogene	1	161411597	161411802	206	-	1.05571	-3.16459	2.07873	0.592963	0.452101	0.647499
ENSG00000283317	AL831711.1	lncRNA	1	161433444	161440996	7553	-	-0.923051	-2.4155	-1.89612	0.917972	0.352401	0.550457
ENSG00000143226	FCGR2A	protein_coding	1	161505430	161524013	18584	+	-1.044	-1.9501	-2.06194	2.66796	0.121217	0.272488
ENSG00000173110	HSPA6	protein_coding	1	161524540	161526894	2355	+	0.950468	0.0227529	1.9325	5.62814	0.0301189	0.101249
ENSG00000244682	FCGR2C	polymorphic_pseudogene	1	161581339	161605662	24324	+	0.403678	-2.8432	1.32288	0.179129	0.677558	0.814476
ENSG00000162746	FCRLB	protein_coding	1	161721563	161728143	6581	+	-0.7589	-1.05371	-1.6922	3.31617	0.0866836	0.217637
ENSG00000081721	DUSP12	protein_coding	1	161749758	161757238	7481	+	0.361323	4.86868	1.2846	11.7161	0.00333824	0.0182574
ENSG00000226889	AL359541.1	lncRNA	1	161765325	161766227	903	-	0.567826	-3.25557	1.48229	0.133564	0.719383	0.837924
ENSG00000118217	ATF6	protein_coding	1	161766320	161964070	197751	+	-0.0160355	6.87725	-1.01118	0.037923	0.847962	0.911973
ENSG00000229808	AL391825.1	transcribed_processed_pseudogene	1	161890833	161892196	1364	+	-0.667363	-2.35651	-1.58817	0.668067	0.425308	0.623663
ENSG00000162745	OLFML2B	protein_coding	1	161983192	162023854	40663	-	-0.0133132	2.03479	-1.00927	0.00115454	0.973755	0.985533
ENSG00000198929	NOS1AP	protein_coding	1	162069691	162370475	300785	+	0.185369	1.55536	1.13711	0.590238	0.453124	0.648502
ENSG00000239887	C1orf226	protein_coding	1	162378841	162386812	7972	+	0.272346	3.11637	1.20777	2.42111	0.138578	0.295343
ENSG00000198574	SH2D1B	protein_coding	1	162395268	162412138	16871	-	-0.346096	-1.43065	-1.27112	0.388359	0.541635	0.713585
ENSG00000227243	SLAMF6P1	unprocessed_pseudogene	1	162445549	162446566	1018	+	-0.279564	-3.16856	-1.21383	0.0413639	0.841311	0.911714
ENSG00000152332	UHMK1	protein_coding	1	162497251	162529631	32381	+	0.808899	8.42643	1.75187	101.216	1.78852e-08	1.87367e-06
ENSG00000117143	UAP1	protein_coding	1	162561506	162599842	38337	+	0.756944	7.7795	1.68991	85.0887	6.13665e-08	4.49818e-06
ENSG00000272574	AL596325.2	lncRNA	1	162593103	162593754	652	+	1.05705	-2.42268	2.08068	1.45542	0.244582	0.432111
ENSG00000162733	DDR2	protein_coding	1	162631373	162787405	156033	+	0.547532	1.75156	1.46158	5.34225	0.0339518	0.110494
ENSG00000132196	HSD17B7	protein_coding	1	162790702	162812817	22116	+	-0.315035	4.66559	-1.24404	6.61616	0.0200507	0.0745244
ENSG00000185860	CCDC190	protein_coding	1	162824458	162868815	44358	-	-0.237942	3.39245	-1.17931	0.599752	0.463878	0.657478
ENSG00000117152	RGS4	protein_coding	1	163068775	163076802	8028	+	0.503523	4.73938	1.41767	13.2619	0.00223626	0.013313
ENSG00000143248	RGS5	protein_coding	1	163111121	163321791	210671	-	-0.417799	1.09724	-1.33589	2.85699	0.109676	0.256207
ENSG00000232995	RGS5	lncRNA	1	163244505	163321894	77390	-	0.604397	-0.419014	1.52034	2.08085	0.16777	0.338629
ENSG00000143228	NUF2	protein_coding	1	163266576	163355764	89189	+	-0.484155	5.64918	-1.39877	5.95752	0.0435633	0.133256
ENSG00000213070	HMGB3P6	processed_pseudogene	1	164356767	164357364	598	+	-1.91309	-2.76953	-3.76615	3.56043	0.0767964	0.199346
ENSG00000185630	PBX1	protein_coding	1	164555584	164899296	343713	+	-0.865803	5.53694	-1.82235	66.28	3.41561e-07	1.55285e-05
ENSG00000269887	AL391001.1	lncRNA	1	164680085	164680799	715	+	-1.16708	-2.99782	-2.24557	1.03675	0.323197	0.518697
ENSG00000143198	MGST3	protein_coding	1	165631213	165661796	30584	+	0.231208	6.14459	1.17382	6.38421	0.0220038	0.0798654
ENSG00000143149	ALDH9A1	protein_coding	1	165662216	165698863	36648	-	0.173443	6.66876	1.12775	4.29182	0.0542169	0.155895
ENSG00000273365	AL451074.5	lncRNA	1	165706556	165707284	729	-	0.103894	-2.91916	1.07467	0.00853333	0.927505	0.958266
ENSG00000143183	TMCO1	protein_coding	1	165724293	165827755	103463	-	0.303774	6.82077	1.23437	12.8089	0.00238827	0.0140588
ENSG00000224358	TMCO1-AS1	lncRNA	1	165768929	165775176	6248	+	-1.82907	-2.15869	-3.55309	6.97056	0.0174365	0.0670281
ENSG00000230659	AL451074.4	processed_pseudogene	1	165819353	165819787	435	+	0.928044	-2.91826	1.90269	0.739799	0.401983	0.600805
ENSG00000143179	UCK2	protein_coding	1	165827614	165911618	84005	+	0.454291	6.07473	1.37011	21.3354	0.000259988	0.00249795
ENSG00000188859	FAM78B	protein_coding	1	166057426	166167001	109576	-	-0.643831	1.70725	-1.56247	8.26763	0.010689	0.0456564
ENSG00000203307	FAM78B-AS1	lncRNA	1	166081183	166087483	6301	+	2.54187	-3.35992	5.82342	2.04223	0.174043	0.345402
ENSG00000215835	AL596087.1	processed_pseudogene	1	166275629	166277597	1969	-	-0.0455638	-0.29206	-1.03209	0.0150144	0.903949	0.943646
ENSG00000232341	RPL4P2	processed_pseudogene	1	166747379	166748660	1282	+	-0.665646	-2.03251	-1.58628	1.17721	0.293439	0.487495
ENSG00000143157	POGK	protein_coding	1	166839447	166856359	16913	+	0.00301823	6.4529	1.00209	0.00108704	0.974092	0.985749
ENSG00000152382	TADA1	protein_coding	1	166856510	166876264	19755	-	0.488458	4.32844	1.40295	16.2439	0.00090672	0.006569
ENSG00000225171	DUTP6	processed_pseudogene	1	166868748	166869209	462	+	-0.936558	-2.25545	-1.91396	1.79802	0.198022	0.372417
ENSG00000143195	ILDR2	protein_coding	1	166895711	166975540	79830	-	0.80316	5.28068	1.74492	46.3836	3.45297e-06	8.97393e-05
ENSG00000143194	MAEL	protein_coding	1	166975582	167022214	46633	+	0.345873	1.60511	1.27092	1.47398	0.243645	0.431453
ENSG00000231605	LINC01363	lncRNA	1	167175363	167195792	20430	-	0.577961	-2.99857	1.49274	0.202032	0.658902	0.800532
ENSG00000272205	AL451050.2	lncRNA	1	167219831	167220512	682	-	-0.259755	-2.58287	-1.19728	0.0787709	0.78244	0.880198
ENSG00000143190	POU2F1	protein_coding	1	167220876	167427345	206470	+	-0.206354	4.46706	-1.15377	3.4783	0.0799649	0.205119
ENSG00000198821	CD247	protein_coding	1	167430640	167518610	87971	-	0.249038	-2.70671	1.18841	0.0655299	0.801107	0.891691
ENSG00000143162	CREG1	protein_coding	1	167529117	167553805	24689	-	-0.046467	6.86735	-1.03273	0.253619	0.621159	0.769803
ENSG00000241666	AL031733.2	lncRNA	1	167627385	167630674	3290	-	1.06842	-3.16596	2.09713	0.631814	0.437914	0.635453
ENSG00000198771	RCSD1	protein_coding	1	167630093	167708696	78604	+	-0.696841	4.84308	-1.62095	28.4481	5.94932e-05	0.000786973
ENSG00000197965	MPZL1	protein_coding	1	167721192	167791919	70728	+	-0.722546	8.02303	-1.65009	49.5718	2.43314e-06	6.87615e-05
ENSG00000143199	ADCY10	protein_coding	1	167809386	167914215	104830	-	-0.675779	-2.92211	-1.59746	0.315743	0.581689	0.740952
ENSG00000250762	Z99943.2	unprocessed_pseudogene	1	167819898	167820248	351	-	0.596836	-2.58751	1.5124	0.352914	0.560482	0.726355
ENSG00000232194	Z99943.1	lncRNA	1	167820406	167821224	819	+	0.301521	-2.26433	1.23244	0.18741	0.670656	0.809261
ENSG00000143158	MPC2	protein_coding	1	167916675	167937072	20398	-	-0.124764	5.69766	-1.09033	1.78219	0.19991	0.374748
ENSG00000143164	DCAF6	protein_coding	1	167935783	168075843	140061	+	0.0348177	7.16302	1.02443	0.160266	0.694019	0.827205
ENSG00000224837	GCSHP5	processed_pseudogene	1	168055901	168056422	522	-	0.181175	-1.91609	1.13381	0.0906442	0.7671	0.870375
ENSG00000143147	GPR161	protein_coding	1	168079543	168137667	58125	-	-1.06684	5.01995	-2.09484	92.3207	3.45086e-08	2.92841e-06
ENSG00000143155	TIPRL	protein_coding	1	168178962	168202109	23148	+	0.0999638	6.03935	1.07175	0.692439	0.419501	0.617362
ENSG00000237049	RPL34P1	processed_pseudogene	1	168210616	168210969	354	+	-0.263229	-3.16509	-1.20016	0.0397604	0.844373	0.911714
ENSG00000213064	SFT2D2	protein_coding	1	168225938	168253021	27084	+	0.50368	5.93287	1.41783	25.4362	0.00010757	0.00124294
ENSG00000143178	TBX19	protein_coding	1	168280877	168314426	33550	+	0.377722	1.7056	1.29929	3.38326	0.0838257	0.212408
ENSG00000228697	AL023755.1	lncRNA	1	168400829	168495685	94857	-	2.54493	-3.35951	5.83579	2.01761	0.176498	0.345685
ENSG00000225826	LINC00626	lncRNA	1	168784012	168792886	8875	+	-3.68043	-3.16432	-12.821	5.11492	0.039459	0.123903
ENSG00000203601	LINC00970	lncRNA	1	168903905	169087005	183101	-	-1.93728	-3.07703	-3.82983	2.00442	0.175339	0.345685
ENSG00000213063	RPL29P7	processed_pseudogene	1	168938467	168938923	457	+	-2.79266	-3.35776	-6.92906	2.75375	0.118359	0.267851
ENSG00000143153	ATP1B1	protein_coding	1	169105697	169132722	27026	+	-0.630692	9.72822	-1.54831	1.08114	0.35426	0.5521
ENSG00000143156	NME7	protein_coding	1	169132531	169367948	235418	-	0.733807	5.94929	1.66302	61.3911	5.69558e-07	2.28245e-05
ENSG00000117475	BLZF1	protein_coding	1	169367970	169396540	28571	+	0.773532	6.00626	1.70945	74.211	1.58518e-07	9.06537e-06
ENSG00000117477	CCDC181	protein_coding	1	169394870	169460669	65800	-	-0.89172	-2.25655	-1.85539	1.49154	0.239049	0.425373
ENSG00000117479	SLC19A2	protein_coding	1	169463909	169485944	22036	-	0.736182	5.21121	1.66576	49.5816	2.27248e-06	6.52159e-05
ENSG00000234604	AL021068.1	processed_pseudogene	1	169474060	169474159	100	-	0.9493	-2.91401	1.93094	0.48625	0.495711	0.680137
ENSG00000213062	Z99572.1	lncRNA	1	169486076	169500182	14107	+	0.656839	-2.12246	1.57662	0.90669	0.354661	0.552439
ENSG00000174175	SELP	protein_coding	1	169588849	169630193	41345	-	-1.16243	-2.993	-2.23834	0.920084	0.351223	0.549027
ENSG00000000460	C1orf112	protein_coding	1	169662007	169854080	192074	+	0.66792	5.37107	1.58878	27.547	9.06672e-05	0.00109843
ENSG00000188404	SELL	protein_coding	1	169690665	169711702	21038	-	-1.87366	-1.03572	-3.6646	15.859	0.00100492	0.00712564
ENSG00000007908	SELE	protein_coding	1	169722640	169764705	42066	-	-3.97528	-3.07675	-15.7282	6.15289	0.0258477	0.0903143
ENSG00000171806	METTL18	protein_coding	1	169792529	169794963	2435	-	-0.134343	2.8443	-1.09759	0.604371	0.447859	0.643906
ENSG00000000457	SCYL3	protein_coding	1	169849631	169894267	44637	-	0.158385	4.44977	1.11604	1.9678	0.179116	0.349091
ENSG00000075945	KIFAP3	protein_coding	1	169921326	170085208	163883	-	0.381379	5.29903	1.30259	7.16438	0.0193287	0.0725601
ENSG00000203740	METTL11B	protein_coding	1	170145959	170168866	22908	+	-1.16708	-2.99782	-2.24557	1.03675	0.323197	0.518697
ENSG00000233985	LINC01681	lncRNA	1	170173865	170304358	130494	+	0.179367	-2.57814	1.13239	0.0355094	0.852818	0.913675
ENSG00000120370	GORAB	protein_coding	1	170532131	170553834	21704	+	0.221676	4.66212	1.16609	3.93384	0.0641258	0.177137
ENSG00000116132	PRRX1	protein_coding	1	170662728	170739421	76694	+	-2.27816	-0.0455232	-4.85059	29.7328	4.67928e-05	0.000648742
ENSG00000007933	FMO3	protein_coding	1	171090901	171117819	26919	+	-1.51734	-2.46189	-2.86264	3.23083	0.0904877	0.224852
ENSG00000230547	HMGB1P11	processed_pseudogene	1	171270954	171271590	637	-	-1.01445	-3.25624	-2.02014	0.461296	0.506384	0.686391
ENSG00000076258	FMO4	protein_coding	1	171314183	171342084	27902	+	0.409081	0.0216786	1.32784	1.60361	0.222883	0.405485
ENSG00000117523	PRRC2C	protein_coding	1	171485551	171593511	107961	+	-0.320559	8.25675	-1.24881	11.3099	0.00379491	0.0201906
ENSG00000233328	PFN1P1	processed_pseudogene	1	171670517	171670939	423	-	-0.339902	0.791432	-1.26567	1.78696	0.199338	0.374108
ENSG00000230364	RPL4P3	processed_pseudogene	1	171683128	171684438	1311	-	0.27564	-1.39144	1.21053	0.321757	0.578149	0.738667
ENSG00000117533	VAMP4	protein_coding	1	171700160	171742074	41915	-	0.0596669	4.96446	1.04223	0.132181	0.723058	0.840326
ENSG00000010165	EEF1AKNMT	protein_coding	1	171781660	171814023	32364	+	0.394441	5.98835	1.31443	21.376	0.000257603	0.00248129
ENSG00000213060	AL031864.1	processed_pseudogene	1	171803517	171803939	423	+	-2.79266	-3.35776	-6.92906	2.75375	0.118359	0.267851
ENSG00000197959	DNM3	protein_coding	1	171841498	172418466	576969	+	-0.434696	2.45686	-1.35163	3.41837	0.0849975	0.214519
ENSG00000135845	PIGC	protein_coding	1	172370189	172444086	73898	-	-0.055602	5.14586	-1.03929	0.296862	0.593105	0.748342
ENSG00000180999	C1orf105	protein_coding	1	172420685	172468831	48147	+	-0.547842	-2.6469	-1.4619	0.33892	0.568281	0.731809
ENSG00000094975	SUCO	protein_coding	1	172532349	172611833	79485	+	0.710892	7.21207	1.63682	69.1502	2.56575e-07	1.27352e-05
ENSG00000229785	SLC25A38P1	processed_pseudogene	1	172748560	172749502	943	+	-1.44021	-2.91684	-2.7136	1.82453	0.19491	0.368145
ENSG00000120337	TNFSF18	protein_coding	1	173039960	173050963	11004	-	-0.438107	-1.255	-1.35483	0.868865	0.364636	0.562382
ENSG00000117586	TNFSF4	protein_coding	1	173183731	173207331	23601	-	-0.392407	0.0440052	-1.31258	1.48055	0.240714	0.427537
ENSG00000203739	PRDX6-AS1	lncRNA	1	173417793	173489407	71615	-	0.365562	-0.834653	1.28838	0.661403	0.427582	0.625675
ENSG00000117592	PRDX6	protein_coding	1	173477330	173488815	11486	+	0.00106701	7.99433	1.00074	0.000164282	0.989926	0.994491
ENSG00000162753	SLC9C2	protein_coding	1	173500460	173603072	102613	-	-1.52636	-0.798901	-2.88059	11.8983	0.00315373	0.0174866
ENSG00000183831	ANKRD45	protein_coding	1	173608336	173669851	61516	-	-1.47239	-2.91233	-2.77481	1.37628	0.257303	0.447179
ENSG00000076321	KLHL20	protein_coding	1	173714941	173786692	71752	+	-0.220532	4.66291	-1.16516	3.44689	0.0812172	0.207432
ENSG00000120334	CENPL	protein_coding	1	173799550	173824720	25171	-	0.361178	4.60156	1.28447	8.10337	0.0113521	0.0477734
ENSG00000117593	DARS2	protein_coding	1	173824653	173858808	34156	+	0.0394376	5.00745	1.02771	0.129983	0.722998	0.840298
ENSG00000234741	GAS5	lncRNA	1	173858559	173868882	10324	-	0.0224717	6.6594	1.0157	0.0681961	0.797195	0.889127
ENSG00000270084	GAS5-AS1	lncRNA	1	173862473	173863941	1469	+	-1.2265	-1.31592	-2.33998	4.72426	0.044529	0.13548
ENSG00000185278	ZBTB37	protein_coding	1	173868082	173903549	35468	+	0.472798	3.93418	1.3878	9.10704	0.00799906	0.0362878
ENSG00000117601	SERPINC1	protein_coding	1	173903809	173917378	13570	-	-1.05523	-1.99349	-2.07805	2.57863	0.127178	0.277546
ENSG00000135870	RC3H1	protein_coding	1	173931084	174022357	91274	-	0.175204	4.62454	1.12912	2.19948	0.156804	0.323106
ENSG00000152061	RABGAP1L	protein_coding	1	174159410	174995308	835899	+	-0.143477	4.34462	-1.10456	1.3951	0.2542	0.443446
ENSG00000223828	BANF1P4	processed_pseudogene	1	174756850	174757119	270	-	-1.25034	-2.7732	-2.37897	1.27267	0.275315	0.468071
ENSG00000229531	RABGAP1L-AS1	lncRNA	1	174934947	174954261	19315	-	-0.912679	-2.84263	-1.88254	0.644542	0.433421	0.631345
ENSG00000116161	CACYBP	protein_coding	1	174999163	175012027	12865	+	0.543503	7.34275	1.45751	44.6045	4.39952e-06	0.000108165
ENSG00000120333	MRPS14	protein_coding	1	175010789	175023425	12637	-	0.134734	4.54165	1.09789	1.56113	0.22884	0.413178
ENSG00000181101	ENTR1P2	processed_pseudogene	1	175044626	175045648	1023	-	0.262039	-3.07781	1.19917	0.0493659	0.826882	0.904805
ENSG00000235750	KIAA0040	protein_coding	1	175156986	175192999	36014	-	-0.07092	-1.67145	-1.05039	0.0132023	0.909903	0.947688
ENSG00000227740	LINC02803	lncRNA	1	175904762	175921057	16296	-	2.01298	-1.95995	4.03614	8.5216	0.00974849	0.0423963
ENSG00000230777	RPS29P5	processed_pseudogene	1	175921975	175922145	171	+	-1.09984	-2.29759	-2.1433	1.56837	0.227809	0.411726
ENSG00000143207	COP1	protein_coding	1	175944831	176207286	262456	-	0.216176	5.75475	1.16165	5.68568	0.0293388	0.0993172
ENSG00000236021	AL591043.2	lncRNA	1	176207648	176447919	240272	+	0.209755	-3.08319	1.15649	0.0267	0.872176	0.921445
ENSG00000116183	PAPPA2	protein_coding	1	176463171	176845601	382431	+	-0.54882	-2.77489	-1.46289	0.216871	0.647804	0.791282
ENSG00000237514	PTP4A1P7	processed_pseudogene	1	176616273	176616786	514	-	-0.0494003	-2.7797	-1.03483	0.00149177	0.969657	0.983405
ENSG00000254154	CRYZL2P-SEC16B	lncRNA	1	177928788	178038007	109220	-	-0.262194	-2.16307	-1.1993	0.162752	0.691787	0.825897
ENSG00000242193	CRYZL2P	transcribed_unitary_pseudogene	1	178006136	178037950	31815	-	0.171727	2.97765	1.12641	0.456211	0.514182	0.692754
ENSG00000224687	RASAL2-AS1	lncRNA	1	178090677	178093984	3308	-	1.3762	-0.679168	2.59584	11.12	0.00403242	0.0211642
ENSG00000075391	RASAL2	protein_coding	1	178094104	178484147	390044	+	0.712401	6.7028	1.63853	54.974	1.17371e-06	3.96557e-05
ENSG00000213057	C1orf220	lncRNA	1	178542752	178548889	6138	+	0.214435	-0.651523	1.16025	0.246448	0.6261	0.77363
ENSG00000273384	AL137796.1	lncRNA	1	178651706	178652282	577	+	-0.25564	-2.7013	-1.19387	0.0772614	0.784478	0.8814
ENSG00000273062	AL449106.1	lncRNA	1	178724306	178726285	1980	-	-0.550716	-2.25252	-1.46481	0.587946	0.453987	0.649462
ENSG00000116191	RALGPS2	protein_coding	1	178725147	178921841	196695	+	0.303835	6.3447	1.23442	11.5442	0.00352344	0.0190198
ENSG00000228196	PTPN2P1	processed_pseudogene	1	178746683	178747754	1072	-	-0.760044	-2.57953	-1.69354	0.805519	0.382287	0.581082
ENSG00000116199	FAM20B	protein_coding	1	179025804	179076567	50764	+	0.157842	6.90951	1.11562	2.43742	0.137469	0.293614
ENSG00000186283	TOR3A	protein_coding	1	179082070	179098023	15954	+	-0.694792	4.6865	-1.61865	36.0287	1.58148e-05	0.000278802
ENSG00000143322	ABL2	protein_coding	1	179099330	179229684	130355	-	1.08672	7.74129	2.12391	124.116	4.05011e-09	5.99316e-07
ENSG00000057252	SOAT1	protein_coding	1	179293714	179358680	64967	+	0.550173	7.67377	1.46426	35.6185	1.69019e-05	0.00029381
ENSG00000162779	AXDND1	protein_coding	1	179365720	179554735	189016	+	1.05179	-1.23543	2.0731	4.54545	0.0482691	0.144186
ENSG00000236539	HNRNPA1P54	processed_pseudogene	1	179447602	179457315	9714	-	-0.220655	-3.16373	-1.16526	0.025394	0.875313	0.92344
ENSG00000162782	TDRD5	protein_coding	1	179591613	179691272	99660	+	0.454981	-1.33907	1.37077	0.639953	0.435033	0.632802
ENSG00000231966	LINC02818	lncRNA	1	179829609	179836124	6516	-	-0.312103	-2.47065	-1.24152	0.108667	0.745792	0.856032
ENSG00000169905	TOR1AIP2	protein_coding	1	179839967	179877803	37837	-	0.316564	7.13726	1.24536	8.2475	0.0121295	0.0502061
ENSG00000272906	AL353708.3	lncRNA	1	179881607	179882595	989	-	0.171953	-1.05468	1.12658	0.163436	0.691176	0.825364
ENSG00000143337	TOR1AIP1	protein_coding	1	179882042	179920077	38036	+	0.0392094	6.58347	1.02755	0.170753	0.684735	0.820268
ENSG00000260360	AL353708.1	lncRNA	1	179953184	179954440	1257	-	-1.10916	-2.46861	-2.15721	1.33818	0.26374	0.455689
ENSG00000135837	CEP350	protein_coding	1	179954773	180114875	160103	+	0.236296	6.6301	1.17796	8.4269	0.0100878	0.043617
ENSG00000235145	RPSAP16	processed_pseudogene	1	179968686	179969506	821	+	-1.56625	-3.16438	-2.96134	1.22752	0.283694	0.476934
ENSG00000116260	QSOX1	protein_coding	1	180154869	180204030	49162	+	-0.32613	8.76469	-1.25365	16.1157	0.000938175	0.00674862
ENSG00000121454	LHX4	protein_coding	1	180230264	180278984	48721	+	0.4946	1.48197	1.40893	1.58625	0.238746	0.425004
ENSG00000230124	ACBD6	protein_coding	1	180269653	180502954	233302	-	0.214754	5.6583	1.16051	4.90068	0.0411637	0.127916
ENSG00000235060	VDAC1P4	processed_pseudogene	1	180434800	180435936	1137	+	-0.279564	-3.16856	-1.21383	0.0413639	0.841311	0.911714
ENSG00000236719	OVAAL	lncRNA	1	180509380	180566523	57144	+	1.67862	-3.00173	3.20122	1.53273	0.232935	0.417991
ENSG00000143324	XPR1	protein_coding	1	180632022	180890279	258258	+	0.0567102	6.17081	1.04009	0.312183	0.583806	0.74265
ENSG00000135835	KIAA1614	protein_coding	1	180912897	180951614	38718	+	0.0670117	-2.91947	1.04754	0.00366848	0.952427	0.973479
ENSG00000243155	AL162431.1	lncRNA	1	180944042	180976482	32441	-	-0.374037	-1.87878	-1.29597	0.348045	0.563171	0.728579
ENSG00000232586	KIAA1614-AS1	lncRNA	1	180949699	180954887	5189	-	-0.231666	-0.876416	-1.17419	0.239728	0.630813	0.776842
ENSG00000135823	STX6	protein_coding	1	180972712	181023121	50410	-	-0.685147	6.31462	-1.60787	18.0012	0.00252614	0.0147312
ENSG00000153029	MR1	protein_coding	1	181033425	181061938	28514	+	-0.527593	5.07636	-1.44152	3.55108	0.112419	0.261022
ENSG00000162783	IER5	protein_coding	1	181088700	181092900	4201	+	0.207333	7.4174	1.15455	0.632834	0.46304	0.656975
ENSG00000231684	EIF1P3	processed_pseudogene	1	182336001	182336334	334	+	0.0798971	-2.21833	1.05694	0.0103319	0.920256	0.954023
ENSG00000135821	GLUL	protein_coding	1	182378098	182392206	14109	-	-0.131743	7.12497	-1.09562	2.28537	0.149411	0.311533
ENSG00000135828	RNASEL	protein_coding	1	182573634	182589256	15623	-	-0.166904	1.74073	-1.12265	0.385018	0.543972	0.715386
ENSG00000143333	RGS16	protein_coding	1	182598623	182604389	5767	-	-2.30204	-2.35623	-4.93155	6.10124	0.0246879	0.0871235
ENSG00000135838	NPL	protein_coding	1	182789293	182830384	41092	+	0.367844	-1.43924	1.29042	0.534312	0.474997	0.664154
ENSG00000135829	DHX9	protein_coding	1	182839347	182887982	48636	+	0.122783	7.96658	1.08883	2.03961	0.171803	0.344333
ENSG00000224040	HMGN1P4	processed_pseudogene	1	182942115	182942404	290	-	1.04724	-3.16885	2.06657	0.561015	0.464339	0.657478
ENSG00000176855	KRT18P28	processed_pseudogene	1	182959074	182960405	1332	-	-0.385948	-1.08632	-1.30672	0.639875	0.43506	0.632802
ENSG00000135862	LAMC1	protein_coding	1	183023420	183145592	122173	+	-0.0281542	8.79069	-1.01971	0.0772444	0.784501	0.8814
ENSG00000058085	LAMC2	protein_coding	1	183186238	183245127	58890	+	-0.756524	7.12631	-1.68942	47.835	5.73785e-06	0.000130374
ENSG00000157064	NMNAT2	protein_coding	1	183248237	183418380	170144	-	0.000879316	5.14572	1.00061	7.18768e-05	0.993337	0.996675
ENSG00000232860	SMG7-AS1	lncRNA	1	183460874	183472265	11392	-	0.604663	-2.58767	1.52062	0.474395	0.500491	0.683369
ENSG00000116698	SMG7	protein_coding	1	183472216	183598246	126031	+	-0.550076	6.64606	-1.46416	20.8832	0.000556842	0.00450112
ENSG00000116701	NCF2	protein_coding	1	183555562	183590876	35315	-	0.321754	5.44236	1.24985	0.7635	0.426216	0.624487
ENSG00000162704	ARPC5	protein_coding	1	183620846	183635783	14938	-	0.297683	8.68137	1.22917	13.3894	0.00201041	0.0121985
ENSG00000143344	RGL1	protein_coding	1	183636085	183928532	292448	+	-0.8409	3.87739	-1.79117	25.9217	0.000119823	0.00135568
ENSG00000198756	COLGALT2	protein_coding	1	183929854	184037729	107876	-	-0.754873	4.75458	-1.68748	35.4399	1.74011e-05	0.000300941
ENSG00000198860	TSEN15	protein_coding	1	184051651	184123978	72328	+	0.745869	6.40832	1.67698	67.4356	3.04036e-07	1.43967e-05
ENSG00000271387	AL445228.2	lncRNA	1	184385753	184386704	952	-	0.504179	-2.63954	1.41832	0.337211	0.569248	0.732471
ENSG00000116667	C1orf21	protein_coding	1	184387029	184629019	241991	+	-0.178015	5.74834	-1.13133	2.73914	0.116708	0.267851
ENSG00000116406	EDEM3	protein_coding	1	184690237	184754907	64671	-	0.333735	6.55213	1.26027	14.7616	0.00135744	0.00893983
ENSG00000135842	NIBAN1	protein_coding	1	184790724	184974508	183785	-	0.0824345	6.46587	1.0588	0.959809	0.341305	0.538465
ENSG00000121481	RNF2	protein_coding	1	185045526	185102603	57078	+	0.312188	5.21608	1.24159	9.72958	0.00638485	0.0303245
ENSG00000121486	TRMT1L	protein_coding	1	185118101	185157072	38972	-	0.0939619	5.32469	1.0673	0.889775	0.359072	0.556688
ENSG00000116668	SWT1	protein_coding	1	185157080	185291781	134702	+	0.192968	3.47015	1.14311	2.03002	0.172758	0.345402
ENSG00000213051	RPL5P5	processed_pseudogene	1	185226808	185227700	893	-	0.246796	-1.9576	1.18657	0.160861	0.693483	0.827077
ENSG00000252612	Y_RNA	misc_RNA	1	185266535	185266627	93	+	0.216963	-3.08398	1.16228	0.0289418	0.866971	0.919106
ENSG00000279838	AL356273.3	TEC	1	185292384	185294372	1989	-	-1.53702	-2.46564	-2.90195	3.19986	0.0919167	0.226454
ENSG00000116679	IVNS1ABP	protein_coding	1	185296388	185317273	20886	-	-0.0521898	6.97607	-1.03684	0.226465	0.641237	0.785651
ENSG00000273004	AL078644.1	lncRNA	1	185317779	185318530	752	+	-0.601917	-2.26094	-1.51773	0.569814	0.460914	0.656081
ENSG00000143341	HMCN1	protein_coding	1	185734391	186190949	456559	+	-2.15188	0.0313279	-4.44406	34.0161	2.20296e-05	0.000361199
ENSG00000047410	TPR	protein_coding	1	186311652	186375693	64042	-	0.391889	8.0345	1.31211	21.4123	0.000255488	0.00246392
ENSG00000157181	ODR4	protein_coding	1	186375838	186421378	45541	+	0.261409	5.62906	1.19865	8.01037	0.0117482	0.0491346
ENSG00000229739	PDC-AS1	lncRNA	1	186423481	186521147	97667	+	-0.856011	-2.70689	-1.81003	0.814757	0.379635	0.578469
ENSG00000073756	PTGS2	protein_coding	1	186671791	186680423	8633	-	-0.800716	2.94148	-1.74196	2.72568	0.159104	0.326482
ENSG00000273129	PACERR	lncRNA	1	186680622	186681446	825	+	0.558646	-3.25985	1.47289	0.143341	0.709783	0.835092
ENSG00000116711	PLA2G4A	protein_coding	1	186828949	186988981	160033	+	0.414898	0.159239	1.3332	1.50562	0.236935	0.422702
ENSG00000225462	FDPSP1	processed_pseudogene	1	187563061	187564131	1071	+	-0.334164	-2.46735	-1.26065	0.166713	0.68827	0.823088
ENSG00000226723	AL513175.1	processed_pseudogene	1	192246708	192247487	780	-	0.627384	-1.15017	1.54476	1.453	0.244958	0.432517
ENSG00000236792	AL513175.2	processed_pseudogene	1	192247505	192247947	443	+	0.436891	-2.08682	1.35368	0.324429	0.576589	0.73767
ENSG00000236069	AL136987.1	lncRNA	1	192517190	192538102	20913	+	-3.98008	-3.07618	-15.7806	6.07985	0.0266038	0.0921674
ENSG00000090104	RGS1	protein_coding	1	192575763	192580024	4262	+	-2.79266	-3.35776	-6.92906	2.75375	0.118359	0.267851
ENSG00000231767	RPS27AP5	protein_coding	1	192716132	192716653	522	+	-0.0607898	-0.306181	-1.04304	0.0256595	0.874669	0.923257
ENSG00000116741	RGS2	protein_coding	1	192809039	192812275	3237	+	-0.562362	0.940708	-1.47668	3.83586	0.0671966	0.183057
ENSG00000116750	UCHL5	protein_coding	1	193012250	193060080	47831	-	0.425214	6.38456	1.34277	24.4664	0.000131417	0.00145663
ENSG00000116747	RO60	protein_coding	1	193059454	193091777	32324	+	0.0982366	5.97164	1.07046	1.14659	0.299594	0.49314
ENSG00000023572	GLRX2	protein_coding	1	193090866	193106114	15249	-	0.480709	4.30429	1.39543	17.182	0.000709546	0.00544898
ENSG00000134371	CDC73	protein_coding	1	193121983	193254815	132833	+	0.249336	6.29267	1.18866	8.91366	0.00847512	0.0379672
ENSG00000233057	EEF1A1P14	processed_pseudogene	1	194188967	194190342	1376	+	-0.508495	1.08402	-1.42257	3.12276	0.0955923	0.232748
ENSG00000162687	KCNT2	protein_coding	1	196225779	196609225	383447	-	-2.04823	-2.46691	-4.13599	4.76781	0.0436696	0.133541
ENSG00000000971	CFH	protein_coding	1	196652043	196747504	95462	+	-1.91919	2.74373	-3.78211	104.317	1.43905e-08	1.61473e-06
ENSG00000066279	ASPM	protein_coding	1	197084127	197146694	62568	-	-0.407445	7.13302	-1.32633	19.2454	0.000424214	0.00363506
ENSG00000235748	SEPTIN14P12	processed_pseudogene	1	197138748	197139307	560	-	0.161923	-2.21261	1.11878	0.0494836	0.82668	0.904805
ENSG00000177888	ZBTB41	protein_coding	1	197153682	197201293	47612	-	0.158442	5.46833	1.11608	1.49035	0.241914	0.429094
ENSG00000237861	AL513325.1	processed_pseudogene	1	197222222	197223255	1034	+	1.1616	-2.84634	2.23706	1.25548	0.278465	0.471396
ENSG00000213047	DENND1B	protein_coding	1	197504748	197775696	270949	-	0.48326	4.56654	1.3979	14.0753	0.00164806	0.0104358
ENSG00000235582	AL365258.2	processed_pseudogene	1	197735636	197736107	472	+	-0.0566114	-2.51637	-1.04002	0.00481552	0.945506	0.969292
ENSG00000233040	FAM204BP	processed_pseudogene	1	197746751	197747451	701	-	-2.79266	-3.35776	-6.92906	2.75375	0.118359	0.267851
ENSG00000203724	C1orf53	protein_coding	1	197902630	197907367	4738	+	-0.127304	0.351933	-1.09225	0.159769	0.694468	0.827656
ENSG00000143355	LHX9	protein_coding	1	197911902	197935478	23577	+	-0.951084	-0.946392	-1.93332	5.51058	0.0315939	0.104838
ENSG00000151414	NEK7	protein_coding	1	198156994	198322420	165427	+	-0.31007	7.11108	-1.23977	13.8435	0.00176157	0.0109928
ENSG00000151418	ATP6V1G3	protein_coding	1	198523222	198540945	17724	-	1.09945	-1.65761	2.14272	3.34561	0.0854157	0.215207
ENSG00000081237	PTPRC	protein_coding	1	198638457	198757476	119020	+	-0.375659	-1.15117	-1.29743	0.298634	0.595435	0.750028
ENSG00000261573	AL157402.2	lncRNA	1	198657553	198667061	9509	-	1.39136	-3.08252	2.62325	1.02614	0.325611	0.520996
ENSG00000229989	MIR181A1HG	lncRNA	1	198777861	198937471	159611	-	-0.310064	-2.46513	-1.23976	0.163378	0.691228	0.825364
ENSG00000236468	AC099335.1	processed_pseudogene	1	199387141	199388475	1335	+	-3.68243	-3.1641	-12.8387	4.81821	0.0447852	0.136115
ENSG00000116833	NR5A2	protein_coding	1	200027614	200177420	149807	+	-1.1455	-2.99494	-2.21223	1.09343	0.310708	0.50538
ENSG00000203721	LINC00862	lncRNA	1	200253419	200400705	147287	-	-0.691822	-0.6105	-1.61532	2.88134	0.108287	0.253789
ENSG00000162702	ZNF281	protein_coding	1	200404940	200410056	5117	-	0.445156	6.06373	1.36146	27.6694	6.90575e-05	0.000881879
ENSG00000282849	AL359834.1	lncRNA	1	200478020	200483604	5585	-	0.0950768	-0.824889	1.06812	0.0375668	0.848685	0.912307
ENSG00000118193	KIF14	protein_coding	1	200551497	200620751	69255	-	-0.0381934	6.20022	-1.02683	0.0988279	0.758198	0.865044
ENSG00000118197	DDX59	protein_coding	1	200623896	200669907	46012	-	0.391239	4.71971	1.31152	11.587	0.00347627	0.0188236
ENSG00000260088	DDX59-AS1	lncRNA	1	200669507	200694250	24744	+	1.24506	-2.58026	2.37029	1.36574	0.259062	0.449543
ENSG00000118200	CAMSAP2	protein_coding	1	200739558	200860704	121147	+	0.524282	6.4836	1.43822	32.2826	2.96363e-05	0.000453904
ENSG00000163362	INAVA	protein_coding	1	200891048	200915742	24695	+	-1.3389	-0.999129	-2.52959	7.4298	0.0146071	0.0581768
ENSG00000116852	KIF21B	protein_coding	1	200969390	201023714	54325	-	0.54609	0.142899	1.46012	2.71958	0.117927	0.267851
ENSG00000116857	TMEM9	protein_coding	1	201134772	201171574	36803	-	0.0539172	6.22425	1.03808	0.37908	0.54645	0.716629
ENSG00000118194	TNNT2	protein_coding	1	201359008	201377764	18757	-	3.45558	-3.16239	10.9707	3.26562	0.091722	0.226139
ENSG00000174307	PHLDA3	protein_coding	1	201464278	201469237	4960	-	0.264157	4.97159	1.20093	4.98876	0.0395941	0.124212
ENSG00000159176	CSRP1	protein_coding	1	201483530	201509456	25927	-	0.313952	7.54019	1.24311	12.7653	0.00241976	0.0142195
ENSG00000224536	AC096677.1	lncRNA	1	201507241	201534784	27544	+	0.261345	-0.174638	1.1986	0.613776	0.44441	0.640599
ENSG00000223396	RPS10P7	transcribed_processed_pseudogene	1	201518703	201584367	65665	+	0.124749	0.715597	1.09032	0.221547	0.643992	0.787921
ENSG00000134369	NAV1	protein_coding	1	201622885	201826969	204085	+	-1.33631	6.14935	-2.52505	163.605	5.13707e-10	1.36658e-07
ENSG00000231871	IPO9-AS1	lncRNA	1	201688259	201829559	141301	-	1.03381	-2.45508	2.04742	1.20472	0.288055	0.481834
ENSG00000198700	IPO9	protein_coding	1	201829149	201884291	55143	+	-0.432223	7.13428	-1.34931	28.3835	6.02276e-05	0.000793075
ENSG00000198892	SHISA4	protein_coding	1	201888680	201892587	3908	+	-0.0476101	4.31613	-1.03355	0.171339	0.684226	0.819824
ENSG00000223774	AL513217.1	lncRNA	1	201893842	201899978	6137	+	0.446874	-2.21331	1.36308	0.403454	0.533974	0.708216
ENSG00000163431	LMOD1	protein_coding	1	201896456	201946588	50133	-	-1.91552	-3.07955	-3.77249	2.08854	0.16703	0.337539
ENSG00000134375	TIMM17A	protein_coding	1	201955503	201970664	15162	+	0.354956	7.07253	1.27895	18.3548	0.000527547	0.0043159
ENSG00000238003	RPL10P4	processed_pseudogene	1	201978642	201978949	308	+	0.114964	-2.91893	1.08295	0.0101783	0.920849	0.954345
ENSG00000176393	RNPEP	protein_coding	1	201982372	202006147	23776	+	0.215751	6.84162	1.16131	5.75484	0.0284993	0.0970303
ENSG00000234678	ELF3-AS1	lncRNA	1	201995696	202010463	14768	-	-0.0040453	0.114864	-1.00281	0.000131426	0.99099	0.995067
ENSG00000163435	ELF3	protein_coding	1	202007945	202017183	9239	+	-0.0747924	4.31488	-1.05321	0.033974	0.861448	0.916427
ENSG00000249007	AL691482.3	lncRNA	1	202011370	202015657	4288	+	-1.44503	-2.91626	-2.72268	1.91091	0.185189	0.35696
ENSG00000170075	GPR37L1	protein_coding	1	202122917	202133592	10676	+	0.0867855	-1.76562	1.062	0.0130107	0.910792	0.94824
ENSG00000143862	ARL8A	protein_coding	1	202133404	202144743	11340	-	0.422402	5.35369	1.34016	18.3127	0.000533085	0.00435819
ENSG00000243323	PTPRVP	unitary_pseudogene	1	202168051	202189455	21405	+	-3.32114	-3.25594	-9.99452	3.71713	0.0735487	0.193504
ENSG00000133067	LGR6	protein_coding	1	202193901	202319781	125881	+	-1.57028	-0.886336	-2.96962	7.01026	0.0198687	0.0740104
ENSG00000077152	UBE2T	protein_coding	1	202331657	202341980	10324	-	0.471828	5.50816	1.38687	20.0374	0.000351141	0.00315507
ENSG00000077157	PPP1R12B	protein_coding	1	202348699	202592706	244008	+	0.393473	4.54862	1.31355	12.162	0.00290685	0.016456
ENSG00000232626	AC099336.1	transcribed_processed_pseudogene	1	202438396	202439957	1562	+	-0.702215	-2.57975	-1.627	0.491204	0.493103	0.677345
ENSG00000236439	AC099336.2	processed_pseudogene	1	202471864	202472117	254	-	0.349632	-1.02048	1.27424	0.611149	0.445369	0.641591
ENSG00000143858	SYT2	protein_coding	1	202590596	202710454	119859	-	-2.71269	1.66604	-6.55543	62.4989	3.29152e-06	8.69754e-05
ENSG00000226862	AC104463.2	lncRNA	1	202604268	202605293	1026	+	0.608735	-2.99608	1.52492	0.291863	0.596207	0.750801
ENSG00000117139	KDM5B	protein_coding	1	202724495	202808487	83993	-	-0.269175	7.13068	-1.20512	11.0349	0.00414418	0.0215738
ENSG00000235449	AC098934.1	processed_pseudogene	1	202767229	202767418	190	-	-0.458956	-1.57365	-1.37455	0.711031	0.411094	0.609535
ENSG00000228288	PCAT6	lncRNA	1	202810954	202812156	1203	+	-0.513612	0.391222	-1.42762	3.11024	0.0962054	0.233856
ENSG00000214796	TUBA5P	transcribed_unprocessed_pseudogene	1	202851828	202861620	9793	-	0.160396	0.0915754	1.11759	0.197952	0.662129	0.802753
ENSG00000234996	ACTG1P25	transcribed_processed_pseudogene	1	202861754	202875241	13488	+	-0.332482	-1.947	-1.25918	0.257193	0.618729	0.767889
ENSG00000183155	RABIF	protein_coding	1	202878282	202889149	10868	-	0.212342	5.11168	1.15857	4.73757	0.0442642	0.134956
ENSG00000117153	KLHL12	protein_coding	1	202891116	202928636	37521	-	0.550503	5.55761	1.4646	13.5628	0.00361817	0.0194009
ENSG00000199471	Y_RNA	misc_RNA	1	202914880	202914980	101	-	2.1834	-2.84528	4.54222	3.32649	0.0862367	0.216768
ENSG00000159346	ADIPOR1	protein_coding	1	202940826	202958572	17747	-	0.319892	7.23756	1.24824	16.2762	0.00089899	0.00652898
ENSG00000159348	CYB5R1	protein_coding	1	202961873	202967275	5403	-	-0.19884	5.73491	-1.14778	3.96621	0.0631476	0.175089
ENSG00000163444	TMEM183A	protein_coding	1	203007374	203024848	17475	+	0.226788	5.69394	1.17023	6.45268	0.0214055	0.0782456
ENSG00000143847	PPFIA4	protein_coding	1	203026498	203078740	52243	+	-0.431023	5.11306	-1.34819	8.5052	0.0123517	0.0508855
ENSG00000163485	ADORA1	protein_coding	1	203090654	203167405	76752	+	-1.48124	0.220918	-2.79188	23.4085	0.00016444	0.00174118
ENSG00000234775	AC105940.2	lncRNA	1	203115468	203128367	12900	-	2.54187	-3.35992	5.82342	2.04223	0.174043	0.345402
ENSG00000133055	MYBPH	protein_coding	1	203167811	203175826	8016	-	-1.12034	-1.95236	-2.17399	2.514	0.131712	0.284669
ENSG00000236523	NPM1P40	processed_pseudogene	1	203255743	203256475	733	+	0.632548	-2.9928	1.5503	0.290343	0.597157	0.751563
ENSG00000159388	BTG2	protein_coding	1	203305491	203309602	4112	+	-0.00813642	0.727362	-1.00566	0.000757672	0.978369	0.987907
ENSG00000122176	FMOD	protein_coding	1	203340628	203351758	11131	-	-0.681533	0.0941318	-1.60384	3.73605	0.0705033	0.188806
ENSG00000188783	PRELP	protein_coding	1	203475806	203491352	15547	+	0.66554	1.25879	1.58616	3.84334	0.07212	0.191595
ENSG00000188770	OPTC	protein_coding	1	203494153	203508949	14797	+	-3.32625	-3.25536	-10.03	3.67233	0.075122	0.19588
ENSG00000058668	ATP2B4	protein_coding	1	203626787	203744081	117295	+	0.318938	8.00724	1.24741	12.0113	0.00304517	0.0170807
ENSG00000236035	NSA2P1	processed_pseudogene	1	203656969	203657760	792	-	-0.568835	-2.76802	-1.48333	0.299506	0.591478	0.747509
ENSG00000122188	LAX1	protein_coding	1	203765177	203776372	11196	+	0.413765	-2.84358	1.33216	0.161843	0.6926	0.826418
ENSG00000058673	ZC3H11A	protein_coding	1	203795623	203854999	59377	+	0.146959	-1.9179	1.10723	0.0585866	0.81171	0.897179
ENSG00000257315	ZBED6	protein_coding	1	203795714	203854999	59286	+	-1.22962	-0.254803	-2.34505	10.2691	0.00532446	0.0263673
ENSG00000182004	SNRPE	protein_coding	1	203861599	203871152	9554	+	0.420753	6.26924	1.33863	22.7918	0.000187943	0.00193635
ENSG00000232917	HSPE1P6	processed_pseudogene	1	203903723	203904013	291	-	-0.297502	-1.91967	-1.22901	0.20393	0.657415	0.799022
ENSG00000237379	CBX1P3	processed_pseudogene	1	203954640	203955780	1141	+	0.752957	-1.96786	1.68524	1.10142	0.309002	0.503643
ENSG00000143842	SOX13	protein_coding	1	204073115	204127743	54629	+	0.380426	5.68454	1.30173	17.1847	0.000709043	0.00544866
ENSG00000261065	AL592146.1	lncRNA	1	204131062	204131966	905	+	-0.52638	-2.76767	-1.44031	0.249504	0.623983	0.772023
ENSG00000143845	ETNK2	protein_coding	1	204131062	204152044	20983	-	-0.249122	4.32909	-1.18848	4.75048	0.0440092	0.134429
ENSG00000143839	REN	protein_coding	1	204154819	204190324	35506	-	-0.427138	-2.51138	-1.34456	0.204489	0.656978	0.798819
ENSG00000170498	KISS1	protein_coding	1	204190341	204196491	6151	-	0.901242	1.18931	1.86767	10.8324	0.00442461	0.0226796
ENSG00000143850	PLEKHA6	protein_coding	1	204218853	204377665	158813	-	0.22254	4.70928	1.16679	2.61312	0.125485	0.275192
ENSG00000219133	AL592114.1	processed_pseudogene	1	204346776	204347258	483	-	-1.52665	-3.16343	-2.88116	1.16377	0.296119	0.490005
ENSG00000280924	LINC00628	lncRNA	1	204368431	204369719	1289	-	0.667474	-1.34504	1.58829	1.73306	0.205917	0.383218
ENSG00000226330	AL606489.1	lncRNA	1	204377850	204435846	57997	+	1.06307	-3.16538	2.08938	0.616207	0.443525	0.639792
ENSG00000158615	PPP1R15B	protein_coding	1	204403381	204411817	8437	-	0.72513	6.9355	1.65305	61.3126	5.74404e-07	2.28565e-05
ENSG00000133056	PIK3C2B	protein_coding	1	204422628	204494724	72097	-	-0.641833	4.06182	-1.56031	10.8974	0.0071485	0.0331015
ENSG00000198625	MDM4	protein_coding	1	204516379	204558120	41742	+	0.270657	4.80538	1.20636	5.64928	0.0297919	0.100564
ENSG00000170382	LRRN2	protein_coding	1	204617170	204685738	68569	-	-3.68536	-3.16374	-12.8648	4.80288	0.0450826	0.136755
ENSG00000240219	AL512306.2	lncRNA	1	204626775	204629712	2938	+	-1.20604	-2.77232	-2.30703	1.40965	0.251835	0.440554
ENSG00000174529	TMEM81	protein_coding	1	205083129	205084460	1332	-	-0.271449	1.06619	-1.20702	1.04549	0.321226	0.516668
ENSG00000117222	RBBP5	protein_coding	1	205086142	205122015	35874	-	0.475833	5.82123	1.39072	29.7546	4.66056e-05	0.000646796
ENSG00000133059	DSTYK	protein_coding	1	205142505	205211702	69198	-	0.64361	5.72805	1.56223	46.4334	3.42997e-06	8.93377e-05
ENSG00000133069	TMCC2	protein_coding	1	205227946	205285632	57687	+	-2.11056	2.91476	-4.31859	116.433	6.47537e-09	8.61298e-07
ENSG00000163545	NUAK2	protein_coding	1	205302063	205321745	19683	-	0.396697	4.31482	1.31649	2.65662	0.144496	0.304334
ENSG00000235363	SNRPGP10	processed_pseudogene	1	205351247	205351471	225	+	0.331434	1.43292	1.25826	1.80203	0.197548	0.371822
ENSG00000186007	LEMD1	protein_coding	1	205381378	205455954	74577	-	-2.26267	-2.35023	-4.7988	7.38494	0.0148591	0.0590178
ENSG00000281406	BLACAT1	protein_coding	1	205434885	205457091	22207	-	-0.756535	-1.24371	-1.68943	2.15692	0.160633	0.32848
ENSG00000117266	CDK18	protein_coding	1	205504596	205532793	28198	+	-0.833411	4.07548	-1.78189	20.7757	0.00065391	0.00510114
ENSG00000158711	ELK4	protein_coding	1	205597556	205632011	34456	-	0.321564	6.20032	1.24968	11.276	0.00383615	0.020346
ENSG00000236942	AC096533.1	processed_pseudogene	1	205625483	205626153	671	+	-0.403754	-2.29974	-1.32295	0.263963	0.614184	0.764373
ENSG00000158715	SLC45A3	protein_coding	1	205657851	205680509	22659	-	-0.906587	3.72565	-1.87461	24.6209	0.000221835	0.00220494
ENSG00000069275	NUCKS1	protein_coding	1	205712822	205750182	37361	-	-0.338326	9.28395	-1.26429	8.23785	0.0125701	0.0516326
ENSG00000117280	RAB29	protein_coding	1	205767986	205775482	7497	-	0.26408	6.09934	1.20087	6.64591	0.0198148	0.0738796
ENSG00000133065	SLC41A1	protein_coding	1	205789094	205813748	24655	-	0.484002	6.92111	1.39862	24.3196	0.00013552	0.00149374
ENSG00000174502	SLC26A9	protein_coding	1	205913048	205943460	30413	-	-1.3911	-0.798977	-2.62279	7.56485	0.0139604	0.0560976
ENSG00000276600	RAB7B	protein_coding	1	205976740	206003461	26722	-	-0.017682	0.461333	-1.01233	0.00373535	0.951996	0.973458
[truncated: 21,677 more rows]

## Sheet: TableSxC_GSEA
ID	Description	setSize	enrichmentScore	NES	pvalue	p.adjust	qvalues	rank	leading_edge	core_enrichment
NABA_ECM_REGULATORS	NABA_ECM_REGULATORS	168	-0.474348	-1.7132	1.25928e-05	0.000346832	0.000274054	3361	tags=38%, list=22%, signal=30%	SERPINI1/ADAMTS1/CTSD/ITIH3/ITIH2/SERPINB6/ADAM10/HMSD/MMP10/MMP8/CTSW/HTRA1/ADAM12/ITIH6/PCSK5/FAM20C/BMP1/PLOD3/SERPINB5/ADAMTS15/AGT/P4HA1/ADAM19/MMP9/TIMP3/SERPING1/ADAM23/P4HA3/P3H3/PAMR1/KAZALD1/ADAMTS7/TIMP4/MMP15/ADAMTS3/SERPIND1/CST2/HYAL2/SERPINE2/CST4/PRSS3/PAPPA/CTSC/ADAMTSL2/LOX/MMP14/P3H1/EGLN3/SERPINH1/CST6/MMP16/SERPINA5/ADAM22/CST3/MMP13/ADAM28/A2M/CST1/ADAM8/MMP1/PLOD1/SERPINA3/…
REACTOME_DEGRADATION_OF_THE_EXTRACELLULAR_MATRIX	REACTOME_DEGRADATION_OF_THE_EXTRACELLULAR_MATRIX	106	-0.514333	-1.75262	6.27145e-05	0.00128579	0.00101598	3734	tags=44%, list=24%, signal=34%	COL3A1/ADAM15/CAPN11/CAPN10/ADAM9/OPTC/COL11A1/CD44/ADAMTS1/KLKB1/CTSD/COL6A3/HSPG2/ADAM10/MMP10/MMP8/HTRA1/COL13A1/BMP1/MMP9/COL5A1/COL8A2/MMP15/CAPN2/CAPN12/MMP14/COL7A1/CAPN1/MMP16/SCUBE3/COL18A1/COL9A3/COL9A2/SPOCK3/PHYKPL/LAMC2/CAPN5/MMP13/COL1A2/A2M/COL6A2/ADAM8/MMP1/LAMA5/FURIN/COL6A1/BSG
REACTOME_EXTRACELLULAR_MATRIX_ORGANIZATION	REACTOME_EXTRACELLULAR_MATRIX_ORGANIZATION	241	-0.515464	-1.93459	1.7577e-06	0.000115484	9.12513e-05	3149	tags=37%, list=21%, signal=30%	ITGB4/COL21A1/HSPG2/ADAM10/ICAM1/PLEC/MMP10/MMP8/AGRN/ITGB6/HTRA1/ADAM12/P4HB/COL13A1/BMP1/ITGB8/PLOD3/MATN3/P4HA1/ADAM19/ICAM5/MMP9/COL5A1/P4HA3/P3H3/TGFB2/VCAM1/ITGAV/COL8A2/TNC/MMP15/TGFB1/EFEMP2/CAPN2/ADAMTS3/PECAM1/ICAM4/F11R/PCOLCE2/CAPN12/ITGB1/PXDN/LRP4/KDR/LOX/MMP14/P3H1/ITGB5/LTBP4/COL7A1/CAPN1/SERPINH1/CD47/MMP16/SCUBE3/LTBP1/COL18A1/ITGA6/COL9A3/DAG1/SDC3/COL9A2/SPOCK3/COLGALT2/SH3PXD…
ROZANOV_MMP14_TARGETS_UP	ROZANOV_MMP14_TARGETS_UP	237	-0.425342	-1.59379	4.9261e-05	0.00104269	0.000823897	3623	tags=40%, list=24%, signal=31%	IGFBP2/ENPP1/RWDD2B/MDK/ADGRE1/TMEM44/B3GALNT1/MYLK2/TTYH2/DDIT4/GJB2/GBP3/CDC42/TAF12/ALDH18A1/NNMT/UACA/NDRG4/ST6GAL1/COLEC12/PIK3CD/PLAAT4/MYLK/TDO2/SLCO2A1/IGFBP7/CHST15/IL4I1/TRPV4/ANKDD1A/LGMN/APOL3/HSD11B1/TAGLN/CACNG6/LMBR1L/MYRF/CCL20/ISG20/LGALS3BP/SGPL1/TIMP3/COL5A1/NXN/NR1H3/CPE/ZG16B/CA12/ANGPTL2/HLA-DPB1/MRPL42/PLAAT3/DSTN/RIN2/TPST2/EFEMP2/SHISAL1/LHPP/SCNN1A/PXDN/IFITM1/GPR162/SOD…
REACTOME_ACTIVATION_OF_MATRIX_METALLOPROTEINASES	REACTOME_ACTIVATION_OF_MATRIX_METALLOPROTEINASES	24	-0.65858	-1.72203	0.00397433	0.0338471	0.0267447	2916	tags=46%, list=19%, signal=37%	MMP10/MMP8/MMP9/MMP15/MMP14/MMP16/COL18A1/SPOCK3/MMP13/MMP1/FURIN
POOLA_INVASIVE_BREAST_CANCER_UP	POOLA_INVASIVE_BREAST_CANCER_UP	216	-0.340407	-1.2636	0.0346241	0.157514	0.124462	2926	tags=28%, list=19%, signal=23%	CD38/NET1/CXCR4/HSD17B1/TDO2/RGS16/CXCL11/CLEC7A/ADAM12/SLAMF8/PIGR/HOPX/CH25H/AHI1/RASSF2/HLA-DRB1/ISG20/CCDC88A/MMP9/CCN4/COL5A1/DOCK2/LGALS9/IL18R1/VCAM1/CPM/CEMIP/TRAF1/THEMIS2/LAPTM5/PTTG1/TNC/KIF20A/CXCL10/TRBC2/ARHGAP25/SELL/PRUNE2/MAN1A1/CTSC/LYZ/TPX2/ASPM/CENPA/CD74/DLGAP5/CEP55/MMP13/CDC20/SLC16A3/MMP1/AURKA/SQLE/HLA-DMB/RRM2/LPXN/CDH11/LRP8/LRRC15/KDELR3/CALU
ANASTASSIOU_MULTICANCER_INVASIVENESS_SIGNATURE	ANASTASSIOU_MULTICANCER_INVASIVENESS_SIGNATURE	51	-0.518215	-1.57455	0.00752239	0.054556	0.0431082	4456	tags=59%, list=29%, signal=42%	SERPINF1/SPARC/VCAN/C1QTNF3/CTSK/PCOLCE/TMEM158/THY1/MMP2/FN1/LOXL2/COL3A1/COL11A1/COPZ2/RAB31/COL6A3/ADAM12/TIMP3/COL5A1/THBS2/EDNRA/SPOCK1/LOX/PRRX1/RCN3/COL1A2/COL6A2/CDH11/LRRC15/PDGFRB
POOLA_INVASIVE_BREAST_CANCER_DN	POOLA_INVASIVE_BREAST_CANCER_DN	108	-0.483858	-1.65306	0.000396184	0.00561314	0.0044353	2818	tags=31%, list=18%, signal=25%	MYLK/SEZ6L2/KRT5/IGF1R/WFDC2/EXOC7/CD59/CELSR1/CA12/SYNM/STC1/PEX6/XYLT2/SYMPK/BST2/ANKH/ITPR1/SLC25A37/KDM4B/LTBP4/MAPT/CELSR2/NQO1/SERPINA5/RABGAP1/LTBP3/ALDH4A1/FRMD4A/CITED1/KCTD2/SERPINA3/SSH3/ECE1
SCHUETZ_BREAST_CANCER_DUCTAL_INVASIVE_UP	SCHUETZ_BREAST_CANCER_DUCTAL_INVASIVE_UP	292	-0.447577	-1.71034	1.73519e-06	0.000115484	9.12513e-05	2796	tags=30%, list=18%, signal=25%	TDO2/IGFBP7/HTRA1/CLEC7A/ADAM12/SLAMF8/GLRX/CH25H/PARVA/EMP1/RASSF2/HLA-DRB1/SGCB/ADAM19/THSD7A/CPQ/SMCO4/APOE/CCN4/TIMP3/COL5A1/GPNMB/SERPING1/HEY1/MERTK/SPON2/ANGPTL2/HLA-DPB1/SHOX2/RECK/TRPC1/CEMIP/THBS2/LAPTM5/COL8A2/TACC1/EFEMP2/TP53I3/TGFBR2/EDNRA/FZD2/PECAM1/IRAK3/MEF2C/SPOCK1/GPX7/SERPINE2/S100A4/DPYD/CELF2/KDR/LOX/HLA-DMA/ACKR3/SERPINH1/FAS/BICC1/PLXDC1/HLA-DPA1/PRRX1/TNS3/HEG1/CD74/HSD1…
FARMER_BREAST_CANCER_BASAL_VS_LULMINAL	FARMER_BREAST_CANCER_BASAL_VS_LULMINAL	303	-0.300693	-1.15286	0.101126	0.307617	0.243068	2394	tags=24%, list=16%, signal=20%	ANXA9/TTC39A/SMCO4/MPZL2/FASN/PNMA1/YEATS2/CXCL5/ASF1A/FABP5/SIDT1/STEAP3/CELSR1/LRP12/CA12/RETSAT/DHRS2/SEMA3F/MRTFB/SLC49A3/PTTG1/SPTLC2/SLC2A10/RND1/TFAP2A/SCNN1A/NBEA/TSPAN1/TFF1/TCF7L1/MYO5C/DALRD3/LRBA/TPX2/TFF3/ST8SIA1/NFE2L3/NME3/KDM4B/RSU1/ITGB5/CENPA/MLPH/MAPT/RARA/HHAT/FUT8/TSC22D3/ADIRF/CCL2/NQO1/TSPAN13/SERPINA5/KLHL7/TM7SF2/MAGED2/SYNC/CDC20/PSME4/ADM/ATP7B/PBX1/LASP1/CANT1/SREBF1/F…
SMID_BREAST_CANCER_BASAL_DN	SMID_BREAST_CANCER_BASAL_DN	564	-0.335775	-1.35056	0.000603655	0.00795364	0.00628468	3023	tags=27%, list=20%, signal=22%	ATP8A1/DUSP6/GSTM3/NELL2/ICA1/FBXL7/GALNT10/DZIP3/PLAAT4/BCAS1/CERS6/MEGF9/SLC38A1/ENTPD3/SLC24A1/DNALI1/ACACA/SELENOP/PCSK5/ARHGAP32/BMERB1/KCTD3/IGF1R/ANOS1/APBB2/ATP2A3/CSAD/CYP2E1/STAU2/HSPA2/SLC2A8/MATN3/BATF/COQ7/TCN1/FAM110B/CASD1/IRX5/CCNG2/NEBL/IQGAP2/EXOC7/ANXA9/TTC39A/ABLIM3/SPHK2/NTRK2/HNMT/FASN/KCNE4/KCNMA1/HPGD/ESRRG/ATRNL1/PAMR1/SLC48A1/CPE/SIDT1/CELSR1/CA12/DHRS2/KAZALD1/PLAAT3/TN…
CHARAFE_BREAST_CANCER_BASAL_VS_MESENCHYMAL_DN	CHARAFE_BREAST_CANCER_BASAL_VS_MESENCHYMAL_DN	50	-0.508999	-1.54108	0.0109873	0.0706526	0.0558272	1031	tags=24%, list=7%, signal=22%	TNIP1/SHOX2/GULP1/MMP16/EDIL3/COL6A2/ZCCHC24/SH2B3/KIF3C/CMTM3/ARHGEF40/STRADB
CHARAFE_BREAST_CANCER_BASAL_VS_MESENCHYMAL_UP	CHARAFE_BREAST_CANCER_BASAL_VS_MESENCHYMAL_UP	114	-0.464963	-1.60047	0.000907006	0.0108272	0.0085553	2101	tags=24%, list=14%, signal=21%	PROM2/SETD6/PTPN6/AKR1B10/EPN3/F11R/SPINT2/SCNN1A/CDS1/HOOK2/CDH3/MBNL3/EMC10/CRYBG1/RTKN/EHF/GRAMD2A/TSC22D3/IRF6/GSN/TMEM87A/SERPINA3/ADGRF1/ITPA/CD24/SSH3/ATP1A1
CHANDRAN_METASTASIS_UP	CHANDRAN_METASTASIS_UP	181	0.424126	1.58643	0.00018125	0.00301336	0.00238105	2618	tags=31%, list=17%, signal=26%	ABHD5/FBXO45/BASP1/MTF2/PRKAB2/WDFY1/DONSON/NFATC2IP/LRRC58/NCAPH2/RALA/MAGOHB/IBTK/SHPRH/ORC6/TGFBRAP1/BCL2/RBBP5/SPIN1/ZNF281/PDP1/TYRO3/NOL8/SEL1L/ENTR1/PABPC1/HMBOX1/GNL3L/KLHL28/PDLIM5/DAZAP1/RBBP6/PRLR/CPEB4/KMT5B/TAF1D/RNF216P1/UBE2D3/COX19/ATXN2/DCAF7/SPG11/AGO4/INTS8/RPL37/E2F3/DNAJC3/TRIM3/HSPE1/ZFYVE16/PAAF1/EIF5/PRRC1/RIPK2/DUSP8/WNK1
CHANDRAN_METASTASIS_DN	CHANDRAN_METASTASIS_DN	276	-0.378069	-1.43753	0.00106868	0.0120941	0.00955633	2987	tags=30%, list=20%, signal=25%	GABBR1/TMEM150C/CD38/PCDH7/BCAS1/MYLK/BBOF1/AMD1/DNALI1/RAB34/TNS1/VPS36/COL13A1/KRT5/ITGB8/WFDC2/RARRES1/GTDC1/AHI1/IDNK/SERPINB5/PPP3CB/RORB/KAT5/IQGAP2/TNIP1/SMIM1/VMP1/ALKBH3/SYNPO2/NINJ2/SORBS1/PAMR1/LPAR1/RILPL2/RASSF4/CAB39L/PRICKLE2/COL8A2/TSPAN15/EFEMP2/RNF150/SFRP1/GSTA4/PCDH18/PCOLCE2/LHPP/GPX7/LINC00662/PYCARD/ANKH/PARM1/PSD3/ANTXR2/NDNF/ASB2/RPS27L/HECW2-AS1/ADIRF/LFNG/PRRX1/TMEM129/…
NAKAMURA_METASTASIS_MODEL_DN	NAKAMURA_METASTASIS_MODEL_DN	42	-0.608688	-1.78475	0.000773629	0.00958545	0.00757408	2132	tags=29%, list=14%, signal=25%	PID1/FABP5/TMEM120A/LDLR/SNCAIP/TFPI/SEMA4B/ALDOC/GLI3/TGFB1I1/ACER3/SLCO4A1
REACTOME_ACTIVATION_OF_ATR_IN_RESPONSE_TO_REPLICATION_STRESS	REACTOME_ACTIVATION_OF_ATR_IN_RESPONSE_TO_REPLICATION_STRESS	37	0.82555	2.40496	2.08503e-06	0.000115484	9.12513e-05	2096	tags=73%, list=14%, signal=63%	CDC25A/MCM10/RFC3/CDC7/MCM8/CDC6/RFC2/RFC4/MCM7/RPA2/CLSPN/CDC45/MCM4/ORC1/ORC6/RAD1/RAD9A/RAD17/MCM2/ORC2/RPA1/DBF4/RFC5/CHEK1/RPA3/ORC5/HUS1
REACTOME_ACTIVATION_OF_THE_PRE_REPLICATIVE_COMPLEX	REACTOME_ACTIVATION_OF_THE_PRE_REPLICATIVE_COMPLEX	33	0.837144	2.38209	2.07504e-06	0.000115484	9.12513e-05	1857	tags=73%, list=12%, signal=64%	MCM10/GMNN/CDC7/MCM8/CDC6/MCM7/POLA2/RPA2/PRIM1/PRIM2/POLE3/CDC45/MCM4/ORC1/ORC6/POLE2/MCM2/ORC2/RPA1/DBF4/POLA1/RPA3/CDT1/ORC5
WHITFIELD_CELL_CYCLE_G1_S	WHITFIELD_CELL_CYCLE_G1_S	129	0.656514	2.35614	2.21096e-06	0.000115484	9.12513e-05	2745	tags=53%, list=18%, signal=44%	CDC25A/MSH2/GMNN/ATAD2/CHAF1A/TOPBP1/ADCK2/CHAF1B/CDC6/KIAA1586/ZNF367/WDR76/USP53/TIPIN/RAB23/OTULIN/CDCA7L/BAIAP2/NUP43/SLBP/CLSPN/SSR3/CASP2/HRAS/PLCXD1/PNN/PASK/MCM4/ORC1/FAM111B/AP4B1/CASP8AP2/CCNE1/BRD7/DDX12P/DTL/RMI2/POLD3/ORMDL1/MCM2/E2F1/LNPEP/MNX1/DSCC1/SKP2/ACYP1/MRI1/TMEM243/TRA2A/SRSF7/DIS3/OSBPL6/BARD1/INTS8/CAPN7/RNPC3/DNAJC3/RNF113A/AP3M2/ZRANB2/FANCG/MDM1/HSF2/CCNE2/UBR7/PCNA/ES…
FISCHER_G1_S_CELL_CYCLE	FISCHER_G1_S_CELL_CYCLE	175	0.623665	2.32424	2.25712e-06	0.000115484	9.12513e-05	2402	tags=47%, list=16%, signal=40%	CDC25A/MSH2/MCM10/MASTL/GMNN/ATAD2/FST/USP37/CHAF1A/TOPBP1/ADCK2/FEN1/CDC7/CHAF1B/CDC6/RMI1/RFC2/CCND3/RFC4/ZNF367/WDR76/USP53/TIPIN/HELLS/CENPQ/EXO1/POLA2/TP53INP1/RPA2/USP1/PRIM1/RBBP8/SLBP/CLSPN/CASP2/EZH2/CTPS1/PLCXD1/PASK/DCLRE1A/FAM111B/BLM/CASP8AP2/CCNE1/POLE2/DNAJC6/DTL/YEATS4/POLD3/MCM2/C1GALT1/GLCCI1/E2F1/ABHD10/WDHD1/CNNM3/MNX1/DSCC1/CCN1/E2F8/CHEK1/ACYP1/TMEM243/MSH6/FANCE/CDT1/BRCA1/…
WHITFIELD_CELL_CYCLE_S	WHITFIELD_CELL_CYCLE_S	141	0.630295	2.28778	2.22397e-06	0.000115484	9.12513e-05	3169	tags=57%, list=21%, signal=45%	MASTL/ATAD2/INTS7/FEN1/CDC7/DDIAS/MCM8/RFC2/DONSON/CPLANE1/KLHL23/DNAJB4/MAP3K2/RAD51AP1/RFC4/CENPU/DNA2/HELLS/CENPQ/EXO1/RPA2/DEPDC7/RRM1/USP1/PRIM1/RAD18/RBBP8/CASP2/PRIM2/EIF4EBP2/EZH2/ZNF217/CDC45/ADGRG6/BLM/RAD54L/ARHGAP42/PTAR1/DNAJC6/PCLAF/CDCA5/TYMS/BMI1/SRSF5/ABHD10/UBE2T/DCUN1D3/ZWINT/DSCC1/DCAF16/NUP160/E2F8/PHTF2/SHTN1/MBD4/CDKN2AIP/BRCA1/BRIP1/PKMYT1/ABCA5/CENPM/ESCO2/PHIP/OSGIN2/FAM…
PYEON_CANCER_HEAD_AND_NECK_VS_CERVICAL_UP	PYEON_CANCER_HEAD_AND_NECK_VS_CERVICAL_UP	182	0.610987	2.28656	2.26756e-06	0.000115484	9.12513e-05	2776	tags=42%, list=18%, signal=35%	SCML1/ANKRD13C/ATAD2/USP37/TOPBP1/INTS7/CDC7/MTF2/RMI1/DONSON/ATP8B1/RAD51AP1/ZNF367/WDR76/CENPU/CENPK/HELLS/BRWD1/SLF1/SYNJ1/EZH2/ZBTB21/THAP9-AS1/UPF3B/CEP152/CASP8AP2/RBBP4/U2SURP/FMR1/SS18L1/DTL/PAXBP1/PIGA/NR1D2/POLD3/PRPS2/AHCTF1/RBL1/NEK4/REV1/MSL2/WDHD1/KNTC1/PDIK1L/BCL2L11/FAM50A/FANCL/DR1/E2F8/POLA1/RFC5/PRPF39/BRIP1/MIS18A/ABCA5/BARD1/ZGRF1/ZNF236/HLTF/DDX59/ZNF678/ANKRD36B/B4GALT4/PPM…
PUJANA_BRCA_CENTERED_NETWORK	PUJANA_BRCA_CENTERED_NETWORK	117	0.645272	2.28589	2.19866e-06	0.000115484	9.12513e-05	2716	tags=50%, list=18%, signal=42%	DCP2/MSH2/RFC3/LBR/BRCA2/CHAF1A/TOPBP1/CDC7/AATF/RAD51AP1/RFC4/DNA2/FANCI/SUZ12/RRM1/PRPS1/RBBP8/TAF11/SNRPB/EZH2/TCERG1/ZNF330/MCM4/SMC3/SNRPA1/PRPF4/MRE11/NAE1/BLM/RAD54L/CNOT9/NEMP1/RBBP4/RAD1/COPS3/RPIA/MCM2/TFDP1/TIMELESS/BUB3/DDX46/RPA1/MED20/SKP2/CPSF4/POLA1/TOP1/ZNHIT3/BRCA1/RECQL/KATNA1/DUT/NFYB/EIF3H/SNRPA/PCNA/PRKDC/DDX39B/HMMR
LEE_BMP2_TARGETS_DN	LEE_BMP2_TARGETS_DN	846	0.536187	2.2754	2.72512e-06	0.000115484	9.12513e-05	3099	tags=46%, list=20%, signal=39%	CDC25A/PPP2R1B/TDG/NOC3L/AEN/SAV1/MCM10/UTP18/BASP1/GMNN/FST/NUP155/BAZ1A/TAF5/UAP1/SLC25A13/TOPBP1/FEN1/ROR1/RRP15/CHAF1B/MRPS18B/CDC6/ODC1/EIF3J/NOCT/EPB41L1/PRKAB2/DONSON/POLR1E/HAT1/RAD51AP1/JARID2/FUBP1/WDR76/FIGNL1/HSPA14/USP53/DNA2/TIPIN/MCM7/ATAD5/HELLS/FAM98A/CENPQ/EXO1/DDX20/NFATC2IP/HAUS3/RPA2/CRELD2/NUP43/MAK16/RRM1/USP1/PCGF6/USP46/NAA15/PRPS1/DDX18/GNL3/CACYBP/MTHFD2/PXDC1/DDX21/FAN…
PID_FANCONI_PATHWAY	PID_FANCONI_PATHWAY	45	0.745148	2.25705	2.0989e-06	0.000115484	9.12513e-05	3045	tags=78%, list=20%, signal=62%	RFC3/BRCA2/TOPBP1/RMI1/RFC2/RFC4/FANCI/RPA2/USP1/FANCB/TOP3A/MRE11/BLM/RAD1/RAD9A/RAD17/FAN1/UBE2T/FANCL/RPA1/FANCC/RFC5/CHEK1/FANCE/BRCA1/BRIP1/HUS1/PALB2/FANCG/FANCD2/FANCA/CENPS/FANCM/RAD50/FAAP24
PUJANA_XPRSS_INT_NETWORK	PUJANA_XPRSS_INT_NETWORK	164	0.608412	2.24974	2.24964e-06	0.000115484	9.12513e-05	2716	tags=48%, list=18%, signal=40%	DCP2/MSH2/RFC3/LBR/BRCA2/CHAF1A/TOPBP1/CDC7/MTF2/AATF/RAD51AP1/FUBP1/RFC4/DNA2/FANCI/NFATC2IP/SUZ12/RRM1/USP1/PRPS1/RBBP8/TAF11/SNRPB/CASP2/EZH2/USP49/BLMH/PNN/TCERG1/ZNF330/MCM4/SMC3/SNRPA1/PRPF4/MRE11/CEP57/NAE1/BLM/RAD54L/CNOT9/NEMP1/RBBP4/COPS3/PCLAF/CENPC/RPIA/RIF1/MCM2/FRG1/TFDP1/TIMELESS/DNAJC9/BUB3/EXOSC8/KNTC1/ZWINT/DDX46/RPA1/SKP2/CPSF4/POLA1/TOP1/ACYP1/ZNHIT3/TMEM131L/BRCA1/RECQL/PAXIP…
REACTOME_HOMOLOGOUS_DNA_PAIRING_AND_STRAND_EXCHANGE	REACTOME_HOMOLOGOUS_DNA_PAIRING_AND_STRAND_EXCHANGE	42	0.750186	2.24213	2.09298e-06	0.000115484	9.12513e-05	2394	tags=74%, list=16%, signal=62%	RFC3/BRCA2/TOPBP1/RMI1/RFC2/RAD51AP1/RFC4/DNA2/EXO1/RPA2/RBBP8/TOP3A/MRE11/BLM/RAD1/RMI2/RAD9A/RAD17/RPA1/RFC5/WRN/CHEK1/XRCC2/RPA3/BRCA1/BRIP1/RAD51B/BARD1/HUS1/PALB2/RAD51
FISCHER_DREAM_TARGETS	FISCHER_DREAM_TARGETS	906	0.523296	2.22907	2.75843e-06	0.000115484	9.12513e-05	2739	tags=41%, list=18%, signal=36%	CDC25A/DCP2/NOC3L/AEN/MSH2/DSN1/MCM10/MASTL/RFC3/GMNN/ATAD2/C2orf69/NUP155/PARP2/LBR/TAF5/GGCT/USP37/BRCA2/CHAF1A/TOPBP1/INTS7/FEN1/CDC7/DDIAS/MTF2/MCM8/MRPS18B/SHCBP1/CDC6/ZW10/RMI1/RFC2/TSEN15/EXOSC9/GADD45A/POLR1E/KLHL23/HAT1/RAD51AP1/RFC4/ZNF367/DIAPH3/WDR76/CENPU/FIGNL1/USP53/TMEM209/DNA2/TIPIN/ZNF695/MCM7/ATAD5/CDCA7L/CENPK/HELLS/CENPQ/EXO1/ERCC6L/DDX20/FANCI/NFATC2IP/POLA2/TP53INP1/HAUS3/S…
REACTOME_HDR_THROUGH_HOMOLOGOUS_RECOMBINATION_HRR	REACTOME_HDR_THROUGH_HOMOLOGOUS_RECOMBINATION_HRR	65	0.686496	2.22247	2.13271e-06	0.000115484	9.12513e-05	2495	tags=58%, list=16%, signal=49%	RFC3/BRCA2/TOPBP1/RMI1/RFC2/RAD51AP1/RFC4/DNA2/EXO1/RPA2/RBBP8/TOP3A/POLE3/POLH/MRE11/BLM/POLE2/RAD1/RMI2/RAD9A/RAD17/POLD3/RPA1/POLK/RFC5/WRN/CHEK1/XRCC2/RPA3/BRCA1/BRIP1/RAD51B/BARD1/HUS1/PALB2/UBB/RAD51/EME1
RUIZ_TNC_TARGETS_DN	RUIZ_TNC_TARGETS_DN	141	0.609268	2.21146	2.22397e-06	0.000115484	9.12513e-05	1562	tags=41%, list=10%, signal=37%	CDC25A/ABHD5/MCM10/PNP/GMNN/ATAD2/FST/FEN1/SHCBP1/CDC6/ODC1/POLR1E/RAD51AP1/RFC4/CENPU/CALM2/TIPIN/MCM7/EXO1/FANCI/FHL2/USP1/PRIM1/PRPS1/IL7R/DDAH1/CTPS1/CDC45/AUNIP/MCM4/CDC42EP3/MELK/ORC1/DCTPP1/RRAS2/TRIP13/BLM/RAD54L/CCNE1/NMT2/POP7/MRTO4/DTL/CCDC86/ITGBL1/OGFRL1/YWHAH/MYBL1/MCM2/TYMS/E2F1/DNAJC9/EXOSC8/ZWINT/DSCC1/RFWD3/PEA15/E2F8
VERNELL_RETINOBLASTOMA_PATHWAY_UP	VERNELL_RETINOBLASTOMA_PATHWAY_UP	69	0.676001	2.21059	2.13917e-06	0.000115484	9.12513e-05	2947	tags=64%, list=19%, signal=52%	CDC25A/RFC3/ATAD2/FST/CHAF1A/FEN1/MCM8/RMI1/DONSON/RAD51AP1/RFC4/ZNF367/MCM7/CDCA7L/CENPK/SUZ12/RRM1/SLBP/CLSPN/EZH2/EED/CDKN1A/MCM4/MELK/BLM/CCNE1/CDCA5/MCMBP/HAUS1/POLD3/TFDP1/FANCL/SKP2/BARD1/ESCO2/PBX3/FAM161A/CNOT6L/FANCA/UBR7/PCNA/BTG3/HACD3/EPS8
REACTOME_CHROMOSOME_MAINTENANCE	REACTOME_CHROMOSOME_MAINTENANCE	62	0.683709	2.19599	2.12686e-06	0.000115484	9.12513e-05	2231	tags=53%, list=15%, signal=46%	RFC3/FEN1/RFC2/RFC4/CENPU/DNA2/CENPK/CENPQ/POLA2/RPA2/TERF2IP/PRIM1/PRIM2/POLE3/POLE2/RBBP4/CENPC/POLD3/CENPH/CENPX/CENPT/RPA1/POLA1/RFC5/RPA3/POT1/OIP5/SMARCA5/MIS18A/CENPM/LIG1/WRAP53/RBBP7
REACTOME_DNA_REPLICATION	REACTOME_DNA_REPLICATION	125	0.613401	2.19219	2.20795e-06	0.000115484	9.12513e-05	2688	tags=42%, list=18%, signal=35%	MCM10/RFC3/GMNN/FEN1/CDC7/MCM8/CDC6/RFC2/RFC4/DNA2/MCM7/POLA2/RPA2/PRIM1/ANAPC4/PRIM2/POLE3/CDC45/MCM4/ORC1/ORC6/CCNE1/POLE2/CDC23/POLD3/MCM2/E2F1/PSMC3/CUL1/ORC2/RPA1/PSMD8/SKP2/DBF4/CCNA1/POLA1/PSMF1/RFC5/CDC16/RPA3/CDT1/PSMD4/ORC5/PSMA5/ANAPC11/E2F3/LIG1/UBB/PSMD14/PSMD12/CCNE2/PCNA/PSMC2
JOHNSTONE_PARVB_TARGETS_3_DN	JOHNSTONE_PARVB_TARGETS_3_DN	840	0.515509	2.18675	2.7227e-06	0.000115484	9.12513e-05	3079	tags=44%, list=20%, signal=37%	TDG/MSH2/UHMK1/PM20D2/MASTL/GMNN/ATAD2/MICB/C2orf69/RAPGEF2/UAP1/USP37/N4BP2/AOX1/SOWAHC/BLZF1/MTF2/MCM8/SHCBP1/CDC6/ODC1/SUCO/CBX1/RMI1/RFC2/TSEN15/MBD2/ASNSD1/ACAP2/THAP5/CPLANE1/KLHL23/KIAA1586/DUSP14/MAP3K2/CCND3/RAD51AP1/DCUN1D1/RFC4/SEC23B/ZNF367/DIAPH3/WDR76/FIGNL1/TMEM209/MIGA1/RAMAC/ELL2/ZNF721/TIPIN/RASAL2/CDCA7L/HELLS/FAM98A/OXR1/RIMS2/FANCI/PLEKHA3/RPA2/ZNF652/DESI2/PTBP3/RRM1/USP1/NA…
MOREAUX_MULTIPLE_MYELOMA_BY_TACI_DN	MOREAUX_MULTIPLE_MYELOMA_BY_TACI_DN	171	0.580359	2.1569	2.25504e-06	0.000115484	9.12513e-05	3053	tags=49%, list=20%, signal=40%	ZNF367/AVL9/EDRF1/DDX18/SPAST/UTP4/EZH2/DDX31/PAK1IP1/AIMP2/RIOX2/EBNA1BP2/TAF2/TMEM135/CEP57/NAA50/NCAPD3/CEP152/TMEM126A/OTUD6B/EIF3M/AASDHPPT/ZCCHC10/CDC23/IP6K2/HAUS1/NOL8/WDR61/RPL26L1/MCM2/TYMS/LRRC40/STAM2/BUB3/ANKRD49/CEP295/GPR89B/ACTL6A/IREB2/FANCL/PSMD8/DBF4/NMT1/C1orf131/CHEK1/TMA16/KEAP1/MBD4/ACTR6/IK/EIF3G/ORC5/PFDN4/CCT5/TENT2/C1QBP/IFT74/PAIP1/SF3B2/CCT2/BARD1/THYN1/NADSYN1/ZNF277…
DING_LUNG_CANCER_EXPRESSION_BY_COPY_NUMBER	DING_LUNG_CANCER_EXPRESSION_BY_COPY_NUMBER	99	0.622286	2.15326	2.1759e-06	0.000115484	9.12513e-05	3381	tags=53%, list=22%, signal=41%	ANKRD46/RFC4/MAP3K1/TPD52/BRWD1/SIAH2/DNAJC2/MAPK8/TAF2/CDC42SE2/PPFIA1/GATAD1/FXR1/BAG4/DBR1/RB1CC1/KPNA4/PHC3/THOC1/GEMIN2/SEC23IP/CDK8/GOLGA7/CMAS/ASH2L/FAM91A1/URI1/MRPL47/COG3/FIG4/TXNL1/C19orf12/E2F3/THUMPD1/SNAP29/PNPT1/CEBPG/PPP4R2/AKAP9/PPM1A/ARMC1/CHD7/EIF3H/NSD3/MYNN/MRPS11/EID2/RAE1/GZF1/SENP2/TBCA/VPS41
PUJANA_CHEK2_PCC_NETWORK	PUJANA_CHEK2_PCC_NETWORK	722	0.509534	2.14253	2.65162e-06	0.000115484	9.12513e-05	3416	tags=48%, list=22%, signal=39%	DCP2/PPP2R1B/TDG/MSH2/SNX4/UTP18/BCL7A/RMND5A/RFC3/PARP2/BAZ1A/LBR/TAF5/BRCA2/CHAF1A/TOPBP1/FEN1/CDC7/LYPLA1/MTF2/AATF/CDC6/ODC1/ATP13A3/KLHL23/CEBPZ/HAT1/RAD51AP1/FUBP1/RFC4/DNA2/MCM7/GNL2/EXO1/FANCI/NFATC2IP/HAUS3/SUZ12/POLR3C/DESI2/MAK16/RRM1/USP1/TAF9/PRPS1/DDX18/RBBP8/SLBP/MTHFD2/TAF11/DDX21/LARP4B/EIF2S2/SNRPB/CASP2/GNA13/CDV3/FBL/OXSR1/POLE3/EZH2/EED/DNAJC2/CTPS1/CTR9/NAT1/BLMH/MFAP1/CDC45…
REACTOME_DNA_REPLICATION_PRE_INITIATION	REACTOME_DNA_REPLICATION_PRE_INITIATION	83	0.635703	2.14203	2.15642e-06	0.000115484	9.12513e-05	3074	tags=47%, list=20%, signal=38%	MCM10/GMNN/CDC7/MCM8/CDC6/MCM7/POLA2/RPA2/PRIM1/PRIM2/POLE3/CDC45/MCM4/ORC1/ORC6/POLE2/MCM2/E2F1/PSMC3/ORC2/RPA1/PSMD8/DBF4/POLA1/PSMF1/RPA3/CDT1/PSMD4/ORC5/PSMA5/E2F3/UBB/PSMD14/PSMD12/PSMC2/PSME3/PSMA4/PSMC4/PSMD5
KAUFFMANN_MELANOMA_RELAPSE_UP	KAUFFMANN_MELANOMA_RELAPSE_UP	60	0.669996	2.13963	2.12397e-06	0.000115484	9.12513e-05	2904	tags=63%, list=19%, signal=51%	MSH2/GMNN/CHAF1A/CDC6/RFC2/RAD51AP1/RFC4/MCM7/EXO1/RAD18/CDC45/MCM4/DCLRE1A/ORC6/BLM/POLQ/RAD54L/RAD17/GTF2H2/TFAM/RFC5/CHEK1/XRCC2/RPA3/MSH6/BRCA1/BRIP1/LAMTOR5/NEIL3/HUS1/FANCG/RAD51/FANCD2/FANCA/EME1/PCNA/XRCC5/MAD2L1
HAMAI_APOPTOSIS_VIA_TRAIL_UP	HAMAI_APOPTOSIS_VIA_TRAIL_UP	621	0.510906	2.12829	2.58948e-06	0.000115484	9.12513e-05	3279	tags=43%, list=21%, signal=35%	SCML1/NOC3L/MSH2/THBD/BASP1/EEA1/REV3L/ATAD2/FST/BAZ1A/DAAM1/HSPA4L/BLZF1/STRBP/EIF3J/SUCO/RMI1/SNX2/CPLANE1/CEBPZ/MAP3K2/RAD51AP1/DCUN1D1/DIAPH3/CENPU/VLDLR/CENPK/HELLS/CENPQ/EXOC1/CEP290/HAUS3/SUZ12/GCC2/USP1/NAA15/TAF9/TPD52/RAD18/RBBP8/MGAT4A/DDX21/SLF1/EIF2S2/C12orf4/NUCB2/CDC5L/RALA/CDK5RAP2/CTNNAL1/RDX/MFAP1/DNAJC7/PNN/SCOC/CLIP1/SMC3/ESF1/HSP90AA1/RIOK2/PRPF4/GTF2F2/ATG3/CEP57/PPFIA1/BLM/…
MUELLER_PLURINET	MUELLER_PLURINET	284	0.543232	2.12828	2.3533e-06	0.000115484	9.12513e-05	2890	tags=43%, list=19%, signal=35%	MSH2/MCM10/PNP/RFC3/GMNN/CHAF1A/FEN1/CDC7/AATF/COIL/STRBP/RFC2/PRMT5/MBD2/EXOSC9/GADD45A/CEBPZ/FUBP1/RFC4/HSPA14/EXO1/RPA2/GNL3/SNRPB/FBL/BAK1/AIMP2/FAM136A/CDC45/BYSL/PNN/TCERG1/PASK/MCM4/SMNDC1/PPID/ORC1/ORC6/BCL2/MRE11/DCTPP1/LSM3/TRIP13/BLM/FBP1/POLQ/RAD54L/CCNE1/PA2G4/CASP9/POP7/POLR1C/RPP40/ZNF281/NUP50/COPS3/NOP58/GAR1/MTHFD1/TRAIP/ARL4A/RAD9A/HAUS1/MCM2/NLE1/SNRPE/GEMIN2/PPM1B/SSB/PARP1/G…
ZHOU_CELL_CYCLE_GENES_IN_IR_RESPONSE_6HR	ZHOU_CELL_CYCLE_GENES_IN_IR_RESPONSE_6HR	80	0.631511	2.11515	2.1525e-06	0.000115484	9.12513e-05	1836	tags=48%, list=12%, signal=42%	DSN1/GMNN/LBR/TOPBP1/CHAF1B/RFC4/MCM7/CENPK/EXO1/HAUS3/RPA2/USP1/MTFR2/NCAPH2/HAUS8/EZH2/MAGOHB/DCLRE1A/DCTPP1/TRIP13/RAD54L/RANBP1/PCLAF/DTL/CDCA5/CMC2/MCM2/GPN3/E2F1/TIMELESS/DNAJC9/UBE2T/WDHD1/KNTC1/E2F8/RFC5/CDT1/BRCA1
REACTOME_TELOMERE_MAINTENANCE	REACTOME_TELOMERE_MAINTENANCE	35	0.733888	2.11405	2.07903e-06	0.000115484	9.12513e-05	2205	tags=57%, list=14%, signal=49%	RFC3/FEN1/RFC2/RFC4/DNA2/POLA2/RPA2/TERF2IP/PRIM1/PRIM2/POLE3/POLE2/POLD3/RPA1/POLA1/RFC5/RPA3/POT1/LIG1/WRAP53
REACTOME_DNA_REPAIR	REACTOME_DNA_REPAIR	280	0.538785	2.10792	2.3524e-06	0.000115484	9.12513e-05	3196	tags=46%, list=21%, signal=37%	TDG/MSH2/RFC3/REV3L/PARP2/BRCA2/TOPBP1/FEN1/RMI1/RFC2/RAD51AP1/RFC4/DNA2/TIPIN/EXO1/FANCI/RPA2/TERF2IP/ERCC6/USP1/ELL/RAD18/RBBP8/FANCB/TOP3A/CLSPN/POLE3/MLH1/GTF2H1/MAPK8/UBE2V2/POLH/DCLRE1A/MRE11/BLM/POLQ/COPS5/UBE2B/POLE2/TCEA1/RAD1/COPS3/PCLAF/DTL/CUL4B/PPIE/RMI2/RAD9A/RAD17/RIF1/PPP5C/PARG/POLD3/PARP1/FAN1/GTF2H2/TIMELESS/REV1/UBE2T/CENPX/ACTL6A/FANCL/RPA1/CCNA1/POLK/FANCC/RFC5/RCHY1/WRN/CHE…
REACTOME_RRNA_PROCESSING	REACTOME_RRNA_PROCESSING	199	0.556615	2.10371	2.28239e-06	0.000115484	9.12513e-05	3842	tags=52%, list=25%, signal=40%	UTP18/HSD17B10/EXOSC9/UTP14A/GNL3/DDX21/UTP4/RIOK3/FBL/EBNA1BP2/BYSL/PES1/BUD23/UTP15/RIOK2/PDCD11/MPHOSPH6/RPP40/NOP58/GAR1/RPP30/LAS1L/MPHOSPH10/RPL26L1/NOL9/RBM28/RIOK1/DDX49/UTP6/UTP20/MRM2/RPL9/EXOSC8/RPS7/RPS24/RRP1/NOL11/SNU13/WDR43/RPL7/RPL11/EXOSC5/RPL5/NOP14/DIS3/RPL4/C1D/RPL37/RRP9/THUMPD1/EXOSC1/IMP4/TEX10/RPS3A/XRN2/EXOSC7/RPL29/UTP11/RPL23/RPL27/RPSA/WDR12/WDR75/RPL37A/RPL21/EXOSC2/…
PYEON_HPV_POSITIVE_TUMORS_UP	PYEON_HPV_POSITIVE_TUMORS_UP	91	0.611873	2.09049	4.33693e-06	0.000164692	0.000130134	2776	tags=42%, list=18%, signal=34%	ZBTB18/ATAD2/INTS7/CDC7/MCM8/DONSON/FUBP1/ZNF367/WDR76/CENPK/HELLS/USP1/SLF1/EZH2/CASP8AP2/NEMP1/RBBP4/DTL/SCAI/RMI2/NR1D2/TYMS/KNTC1/SMARCA2/C5orf34/CAMTA1/PDIK1L/FANCL/KIAA1841/FBXO22/ABCA5/BARD1/LIG1/SLF2/CCHCR1/C18orf54/TARDBP/CENPJ
REACTOME_EXTENSION_OF_TELOMERES	REACTOME_EXTENSION_OF_TELOMERES	30	0.749168	2.08884	2.06827e-06	0.000115484	9.12513e-05	2205	tags=60%, list=14%, signal=51%	RFC3/FEN1/RFC2/RFC4/DNA2/POLA2/RPA2/PRIM1/PRIM2/POLE3/POLE2/POLD3/RPA1/POLA1/RFC5/RPA3/LIG1/WRAP53
REACTOME_METABOLISM_OF_RNA	REACTOME_METABOLISM_OF_RNA	648	0.499754	2.08756	2.60554e-06	0.000115484	9.12513e-05	3877	tags=49%, list=25%, signal=38%	DCP2/UTP18/NUP155/IGF2BP2/HSD17B10/PRKCD/TSEN15/PRMT5/EXOSC9/UTP14A/BUD31/PPIL1/NXF1/DDX20/NUP43/LSM11/GNL3/SLBP/DDX21/UTP4/RIOK3/SNRPB/ALYREF/FBL/CDC5L/NUP58/NUP85/EBNA1BP2/GTF2H1/BYSL/PES1/MAGOHB/DUS2/BUD23/UTP15/SMNDC1/TRMT6/SNRPA1/RIOK2/PRPF4/GTF2F2/QTRT2/LSM3/UPF3B/CNOT9/CSTF2/PDCD11/CNOT10/MPHOSPH6/POP7/SF3A2/XPOT/PPIL3/U2SURP/RPP40/WBP11/NUP50/NOP58/GAR1/PATL1/CWC15/EIF4A3/RPP30/METTL3/PPI…
PID_ATR_PATHWAY	PID_ATR_PATHWAY	38	0.712367	2.0866	4.17424e-06	0.000164692	0.000130134	2426	tags=58%, list=16%, signal=49%	CDC25A/RFC3/BRCA2/TOPBP1/CDC6/RFC2/RFC4/TIPIN/MCM7/RPA2/CLSPN/RAD1/RAD9A/RAD17/MCM2/TIMELESS/RPA1/RFC5/CHEK1/HUS1/RAD51/FANCD2
MANALO_HYPOXIA_DN	MANALO_HYPOXIA_DN	282	0.531679	2.08165	2.35183e-06	0.000115484	9.12513e-05	2904	tags=46%, list=19%, signal=38%	MCM10/RFC3/GMNN/PARP2/CHAF1A/FEN1/CDC7/RRP15/SHCBP1/CDC6/ODC1/RFC2/PRMT5/ATP13A3/RAD51AP1/UTP14A/COA7/DNA2/TIPIN/EXO1/ERCC6L/FANCI/POLA2/NUP43/RRM1/USP1/PRPS1/DDX18/DDX21/TOP3A/PAK1IP1/CTPS1/NUP85/AIMP2/FAM136A/EBNA1BP2/BYSL/MCM4/BUD23/MELK/SNRPA1/ORC6/TRIP13/PSMG1/IDE/NCAPD3/CCNE1/PA2G4/RANBP1/POP7/POLE2/MRTO4/RPP40/PCLAF/MTHFD1/AASDHPPT/C1orf112/AKAP1/RPP30/PUM3/COQ2/NOP16/UCHL5/MCM2/NLE1/RBM28…
REACTOME_DNA_STRAND_ELONGATION	REACTOME_DNA_STRAND_ELONGATION	32	0.734656	2.07696	2.07263e-06	0.000115484	9.12513e-05	1716	tags=59%, list=11%, signal=53%	RFC3/FEN1/MCM8/RFC2/RFC4/DNA2/MCM7/POLA2/RPA2/PRIM1/PRIM2/CDC45/MCM4/POLD3/MCM2/RPA1/POLA1/RFC5/RPA3
SLEBOS_HEAD_AND_NECK_CANCER_WITH_HPV_UP	SLEBOS_HEAD_AND_NECK_CANCER_WITH_HPV_UP	70	0.63228	2.07266	4.28092e-06	0.000164692	0.000130134	2182	tags=40%, list=14%, signal=34%	TOPBP1/CDC7/RMI1/RFC4/CENPK/NR2C2AP/RPA2/USP1/RAD18/SLF1/GK5/EZH2/MLH1/FAM111B/FMR1/RMI2/NR1D2/MCM2/INPP5B/MSL2/C5orf34/PRPF38A/ACTL6A/WEE1/ALG6/WNK3/LIG1/HLTF
REACTOME_RRNA_PROCESSING_IN_THE_NUCLEUS_AND_CYTOSOL	REACTOME_RRNA_PROCESSING_IN_THE_NUCLEUS_AND_CYTOSOL	188	0.550464	2.0675	2.27414e-06	0.000115484	9.12513e-05	3842	tags=53%, list=25%, signal=40%	UTP18/EXOSC9/UTP14A/GNL3/DDX21/UTP4/RIOK3/FBL/EBNA1BP2/BYSL/PES1/BUD23/UTP15/RIOK2/PDCD11/MPHOSPH6/RPP40/NOP58/GAR1/RPP30/LAS1L/MPHOSPH10/RPL26L1/NOL9/RBM28/RIOK1/DDX49/UTP6/UTP20/RPL9/EXOSC8/RPS7/RPS24/RRP1/NOL11/SNU13/WDR43/RPL7/RPL11/EXOSC5/RPL5/NOP14/DIS3/RPL4/C1D/RPL37/RRP9/THUMPD1/EXOSC1/IMP4/TEX10/RPS3A/XRN2/EXOSC7/RPL29/UTP11/RPL23/RPL27/RPSA/WDR12/WDR75/RPL37A/RPL21/EXOSC2/RPL24/NOP10/RP…
REACTOME_PROCESSING_OF_CAPPED_INTRON_CONTAINING_PRE_MRNA	REACTOME_PROCESSING_OF_CAPPED_INTRON_CONTAINING_PRE_MRNA	235	0.53566	2.06042	2.31486e-06	0.000115484	9.12513e-05	3660	tags=51%, list=24%, signal=39%	NUP155/BUD31/PPIL1/NXF1/NUP43/SLBP/SNRPB/ALYREF/CDC5L/NUP58/NUP85/MAGOHB/SMNDC1/SNRPA1/PRPF4/GTF2F2/LSM3/UPF3B/CSTF2/SF3A2/PPIL3/U2SURP/WBP11/NUP50/CWC15/EIF4A3/METTL3/PPIE/PLRG1/SNW1/RBM22/SF3B3/RANBP2/SNRPE/THOC1/PRCC/TPR/CTNNBL1/SRSF5/CLP1/LSM8/HNRNPA3/ZCRB1/PRPF38A/DDX46/NUP160/CPSF4/FIP1L1/CDC40/SNU13/CCAR1/SRRM1/SNRPD3/SRSF7/PRPF6/SF3B4/NUP214/POLR2C/USP39/CWC27/LSM2/POLR2D/SF3B2/RNPS1/AQR/…
REACTOME_PROCESSING_OF_DNA_DOUBLE_STRAND_BREAK_ENDS	REACTOME_PROCESSING_OF_DNA_DOUBLE_STRAND_BREAK_ENDS	64	0.638003	2.06013	6.3933e-06	0.000210289	0.000166163	2371	tags=52%, list=16%, signal=44%	RFC3/TOPBP1/RMI1/RFC2/RFC4/DNA2/TIPIN/EXO1/RPA2/RBBP8/TOP3A/CLSPN/UBE2V2/MRE11/BLM/RAD1/RMI2/RAD9A/RAD17/TIMELESS/RPA1/CCNA1/RFC5/WRN/CHEK1/RPA3/MDC1/BRCA1/BRIP1/BARD1/HUS1/PPP4R2/UBB
REACTOME_HOMOLOGY_DIRECTED_REPAIR	REACTOME_HOMOLOGY_DIRECTED_REPAIR	102	0.592646	2.05983	2.17888e-06	0.000115484	9.12513e-05	2495	tags=48%, list=16%, signal=40%	RFC3/PARP2/BRCA2/TOPBP1/FEN1/RMI1/RFC2/RAD51AP1/RFC4/DNA2/TIPIN/EXO1/RPA2/RBBP8/TOP3A/CLSPN/POLE3/UBE2V2/POLH/MRE11/BLM/POLQ/POLE2/RAD1/RMI2/RAD9A/RAD17/POLD3/PARP1/TIMELESS/RPA1/CCNA1/POLK/RFC5/WRN/CHEK1/XRCC2/RPA3/MDC1/BRCA1/BRIP1/RAD51B/BARD1/HUS1/PPP4R2/PALB2/UBB/RAD51/EME1
KAUFFMANN_DNA_REPAIR_GENES	KAUFFMANN_DNA_REPAIR_GENES	228	0.535165	2.05215	2.31029e-06	0.000115484	9.12513e-05	3017	tags=47%, list=20%, signal=38%	TDG/MSH2/RFC3/REV3L/PARP2/BRCA2/N4BP2/CHAF1A/TOPBP1/FEN1/CHAF1B/RFC2/MBD2/GADD45A/RAD51AP1/RFC4/EXO1/POLA2/RPA2/RRM1/ERCC6/RAD18/RBBP8/FANCB/TOP3A/POLE3/MLH1/GTF2H1/UBE2V2/CDKN1A/POLH/DCLRE1A/SMC3/MRE11/BLM/POLQ/RAD54L/UBE2B/POLE2/RBBP4/RAD1/RAD9A/RAD17/RIF1/POLD3/PARP1/GTF2H2/NUDT1/APTX/REV1/FANCL/RPA1/PMS2P1/POLK/POLA1/FANCC/RFC5/SSRP1/WRN/CHEK1/XRCC2/TOP1/SUPT16H/RPA3/MBD4/MSH6/MSH3/FANCE/UBE2…
REACTOME_S_PHASE	REACTOME_S_PHASE	159	0.555567	2.04686	2.24187e-06	0.000115484	9.12513e-05	2688	tags=41%, list=18%, signal=34%	CDC25A/RFC3/FEN1/MCM8/CDC6/RFC2/RFC4/DNA2/MCM7/POLA2/RPA2/PRIM1/ANAPC4/PRIM2/LIN54/POLE3/CDC45/CDKN1A/MCM4/PTK6/SMC3/ORC1/ORC6/STAG2/CCNE1/POLE2/RBBP4/CDCA5/CDC23/POLD3/MCM2/ESCO1/E2F1/TFDP1/PSMC3/LIN9/CUL1/ORC2/WEE1/RPA1/PSMD8/SKP2/CCNA1/POLA1/PSMF1/RFC5/CDC16/AKT3/RPA3/CDT1/PSMD4/ORC5/PSMA5/ANAPC11/LIG1/PDS5A/ESCO2/CCND1/CDK7/UBB/PSMD14/PSMD12/CCNE2/PCNA/PSMC2
GARY_CD5_TARGETS_DN	GARY_CD5_TARGETS_DN	417	0.504491	2.04269	2.45274e-06	0.000115484	9.12513e-05	3219	tags=47%, list=21%, signal=38%	CDC25A/TDG/PGM2/PNP/RFC3/BASP1/GMNN/DAAM1/MRPL15/FEN1/CDK12/BLZF1/RRP15/EIF3J/SBDS/RFC2/ASNSD1/CEBPZ/KIAA1586/DNAJB4/ZNF367/FIGNL1/HSPA14/SGK3/TIPIN/PPIL1/FAM98A/NXF1/GNL2/ERCC6L/DDX20/POLA2/ARL5B/MTMR4/ATP2B1/DDX18/RDH13/CLSPN/ADI1/GALNT7/YRDC/POLE3/MANF/PAK1IP1/DYRK2/AIMP2/EBNA1BP2/GTF2H1/DNAJC7/PNN/SOAT1/MAGOHB/DDX27/UTP15/AP4B1/QTRT2/DCTPP1/IDE/RINT1/CEP152/SDF2L1/CSTF2/CUL2/PDCD5/POLE2/POLR1…
KEGG_DNA_REPLICATION	KEGG_DNA_REPLICATION	36	0.704897	2.04182	6.25e-06	0.000207065	0.000163616	2134	tags=58%, list=14%, signal=50%	RFC3/FEN1/RFC2/RFC4/DNA2/MCM7/POLA2/RPA2/PRIM1/PRIM2/POLE3/MCM4/POLE2/POLD3/MCM2/RPA1/POLA1/RFC5/RPA3/RNASEH1/LIG1
REACTOME_TELOMERE_C_STRAND_LAGGING_STRAND_SYNTHESIS	REACTOME_TELOMERE_C_STRAND_LAGGING_STRAND_SYNTHESIS	24	0.76938	2.04112	1.642e-05	0.000433943	0.000342887	1716	tags=67%, list=11%, signal=59%	RFC3/FEN1/RFC2/RFC4/DNA2/POLA2/RPA2/PRIM1/PRIM2/POLE3/POLE2/POLD3/RPA1/POLA1/RFC5/RPA3
REACTOME_RESOLUTION_OF_D_LOOP_STRUCTURES_THROUGH_SYNTHESIS_DEPENDENT_STRAND_ANNEALING_SDSA	REACTOME_RESOLUTION_OF_D_LOOP_STRUCTURES_THROUGH_SYNTHESIS_DEPENDENT_STRAND_ANNEALING_SDSA	26	0.754666	2.03872	1.85415e-05	0.000481658	0.000380589	2394	tags=69%, list=16%, signal=58%	BRCA2/RMI1/RAD51AP1/DNA2/EXO1/RBBP8/TOP3A/MRE11/BLM/RMI2/WRN/XRCC2/BRCA1/BRIP1/RAD51B/BARD1/PALB2/RAD51
REACTOME_G2_M_CHECKPOINTS	REACTOME_G2_M_CHECKPOINTS	132	0.564879	2.03335	2.21458e-06	0.000115484	9.12513e-05	2096	tags=38%, list=14%, signal=33%	CDC25A/MCM10/RFC3/TOPBP1/CDC7/MCM8/CDC6/RMI1/RFC2/RFC4/DNA2/MCM7/EXO1/RPA2/RBBP8/TOP3A/CLSPN/CDC45/UBE2V2/MCM4/ORC1/ORC6/MRE11/BLM/RAD1/RMI2/RAD9A/YWHAH/RAD17/MCM2/PSMC3/ORC2/WEE1/RPA1/PSMD8/DBF4/PSMF1/RFC5/WRN/CHEK1/RPA3/MDC1/PSMD4/BRCA1/BRIP1/ORC5/PSMA5/PKMYT1/BARD1/HUS1
REACTOME_BASE_EXCISION_REPAIR	REACTOME_BASE_EXCISION_REPAIR	43	0.672619	2.01965	1.25667e-05	0.000346832	0.000274054	2134	tags=49%, list=14%, signal=42%	TDG/RFC3/PARP2/FEN1/RFC2/RFC4/RPA2/TERF2IP/POLE3/POLE2/PARG/POLD3/PARP1/RPA1/RFC5/RPA3/MBD4/POT1/POLB/NEIL3/LIG1
REACTOME_MRNA_SPLICING	REACTOME_MRNA_SPLICING	185	0.537763	2.01622	2.27074e-06	0.000115484	9.12513e-05	4494	tags=63%, list=29%, signal=45%	BUD31/PPIL1/SNRPB/ALYREF/CDC5L/MAGOHB/SMNDC1/SNRPA1/PRPF4/GTF2F2/LSM3/UPF3B/CSTF2/SF3A2/PPIL3/U2SURP/WBP11/CWC15/EIF4A3/PPIE/PLRG1/SNW1/RBM22/SF3B3/SNRPE/PRCC/CTNNBL1/SRSF5/CLP1/LSM8/HNRNPA3/ZCRB1/PRPF38A/DDX46/CPSF4/FIP1L1/CDC40/SNU13/CCAR1/SRRM1/SNRPD3/SRSF7/PRPF6/SF3B4/POLR2C/USP39/CWC27/LSM2/POLR2D/SF3B2/RNPS1/AQR/CWC25/RNPC3/PPIH/SRSF3/XAB2/POLR2G/CWC22/HNRNPR/SF3B6/GCFC2/RBM17/ELAVL1/SNRNP2…
KEGG_SPLICEOSOME	KEGG_SPLICEOSOME	126	0.563449	2.01568	2.20963e-06	0.000115484	9.12513e-05	4088	tags=59%, list=27%, signal=43%	BUD31/PPIL1/SNRPB/ALYREF/CDC5L/MAGOHB/TCERG1/SMNDC1/SNRPA1/PRPF4/LSM3/SF3A2/U2SURP/WBP11/CWC15/EIF4A3/PPIE/PLRG1/SNW1/RBM22/SF3B3/SNRPE/THOC1/CTNNBL1/SRSF5/LSM8/HNRNPA3/PRPF38A/DDX46/CDC40/SNU13/TRA2A/SNRPD3/SRSF7/PRPF6/SF3B4/USP39/LSM2/SF3B2/AQR/PPIH/SRSF3/XAB2/SF3B6/THOC3/RBM17/SNRNP27/SNRPA/SF3B1/DDX39B/DHX15/DHX16/LSM5/DHX38/SNRNP40/SYF2/PRPF8/PRPF19/MAGOH/PRPF3/SF3A1/HSPA6/SNRPB2/PRPF40A/CHE…
MILI_PSEUDOPODIA_HAPTOTAXIS_UP	MILI_PSEUDOPODIA_HAPTOTAXIS_UP	492	0.491427	2.01483	2.502e-06	0.000115484	9.12513e-05	2750	tags=39%, list=18%, signal=33%	ANKRD13C/PLEKHA8/TBC1D12/PHLDB2/IGF2BP2/BTF3L4/ZNF121/STRBP/EIF3J/EXOSC9/TNKS2/ASNSD1/DNAJB4/DCUN1D1/UTP14A/CENPU/ERBIN/CENPK/GNL2/OXR1/CENPQ/MAK16/USP46/PRIM1/NAA15/TAF9/TPD52/RBBP8/CACYBP/EIF2S2/RIOK3/ANAPC4/LGALSL/MIB1/STRN/CDV3/CDC5L/ATP6V1D/RALA/RP2/MAPK8/MFAP1/NIFK/CCNC/UBE2V2/RNF6/IFIT2/SMC3/VPS4B/ESF1/CAMSAP2/C3orf38/MRE11/PPFIA1/NAA50/NAE1/STAG2/CSTF2/CUL2/SLC4A1AP/INPP1/PDCD5/SMIM13/FXR…
REACTOME_DNA_DAMAGE_BYPASS	REACTOME_DNA_DAMAGE_BYPASS	48	0.656968	2.01433	1.05297e-05	0.000308602	0.000243846	3256	tags=60%, list=21%, signal=48%	RFC3/REV3L/RFC2/RFC4/RPA2/USP1/RAD18/POLE3/POLH/UBE2B/POLE2/PCLAF/DTL/CUL4B/POLD3/REV1/RPA1/POLK/RFC5/RCHY1/RPA3/UFD1/USP10/UBB/PCNA/MAD2L2/USP43/POLI/POLE4
REACTOME_TRANSLESION_SYNTHESIS_BY_Y_FAMILY_DNA_POLYMERASES_BYPASSES_LESIONS_ON_DNA_TEMPLATE	REACTOME_TRANSLESION_SYNTHESIS_BY_Y_FAMILY_DNA_POLYMERASES_BYPASSES_LESIONS_ON_DNA_TEMPLATE	39	0.683751	2.01355	2.08878e-05	0.000539543	0.000426328	3256	tags=62%, list=21%, signal=49%	RFC3/REV3L/RFC2/RFC4/RPA2/POLE3/POLH/POLE2/PCLAF/POLD3/REV1/RPA1/POLK/RFC5/RCHY1/RPA3/UFD1/USP10/UBB/PCNA/MAD2L2/USP43/POLI/POLE4
MOREAUX_B_LYMPHOCYTE_MATURATION_BY_TACI_DN	MOREAUX_B_LYMPHOCYTE_MATURATION_BY_TACI_DN	75	0.602351	1.99692	4.28999e-06	0.000164692	0.000130134	3028	tags=56%, list=20%, signal=45%	ZNF367/EDRF1/UTP4/EZH2/AIMP2/EBNA1BP2/NCAPD3/CEP152/TMEM126A/AASDHPPT/CDC23/IP6K2/HAUS1/RPL26L1/MCM2/TYMS/CEP295/GPR89B/IREB2/PSMD8/NMT1/C1orf131/CHEK1/KEAP1/IK/EIF3G/CCT5/TENT2/C1QBP/CCT2/BARD1/THYN1/PAAF1/MALSU1/SSBP1/CMC1/TIMM50/PRKDC/TEFM/LSM5/CBWD1/SLC16A1
REACTOME_RESOLUTION_OF_D_LOOP_STRUCTURES	REACTOME_RESOLUTION_OF_D_LOOP_STRUCTURES	32	0.70621	1.99654	2.69442e-05	0.000676863	0.000534833	2495	tags=59%, list=16%, signal=50%	BRCA2/RMI1/RAD51AP1/DNA2/EXO1/RBBP8/TOP3A/MRE11/BLM/RMI2/WRN/XRCC2/BRCA1/BRIP1/RAD51B/BARD1/PALB2/RAD51/EME1
REACTOME_RESOLUTION_OF_AP_SITES_VIA_THE_MULTIPLE_NUCLEOTIDE_PATCH_REPLACEMENT_PATHWAY	REACTOME_RESOLUTION_OF_AP_SITES_VIA_THE_MULTIPLE_NUCLEOTIDE_PATCH_REPLACEMENT_PATHWAY	24	0.751828	1.99455	4.72075e-05	0.00100856	0.000796931	2134	tags=67%, list=14%, signal=57%	RFC3/PARP2/FEN1/RFC2/RFC4/RPA2/POLE3/POLE2/PARG/POLD3/PARP1/RPA1/RFC5/RPA3/POLB/LIG1
ZHANG_BREAST_CANCER_PROGENITORS_UP	ZHANG_BREAST_CANCER_PROGENITORS_UP	400	0.493305	1.99077	2.44149e-06	0.000115484	9.12513e-05	2705	tags=40%, list=18%, signal=34%	CDC25A/RRAGD/GMNN/NUP155/N4BP2/TOPBP1/SHCBP1/CDC6/STRBP/PAIP2/HAT1/NME7/ZNF367/FIGNL1/CALM2/TMEM209/HELLS/SEMA5A/USP1/PRIM1/CTDSPL2/RBBP8/SLF1/SBNO1/NUDCD1/EZH2/NUP85/SYDE2/RNF6/UTP15/TAF2/MELK/SMNDC1/TRMT6/PANK1/BCL2/TRIP13/VDAC3/NAE1/AHCY/NCAPD3/RBBP5/FARSB/CASP8AP2/UBE2B/BRD7/CSTF2/NANP/POLR1C/PRR14L/GTPBP10/SPIN1/GLRB/TCEA1/MTHFD1/C1orf112/KIF16B/ACTR3B/PKP4/PAXBP1/MRPS31/UBA2/UCHL5/RIF1/ING3…
WAKASUGI_HAVE_ZNF143_BINDING_SITES	WAKASUGI_HAVE_ZNF143_BINDING_SITES	60	0.622693	1.98857	1.06198e-05	0.00030926	0.000244367	3119	tags=53%, list=20%, signal=43%	TDG/MSH2/REV3L/FEN1/EXO1/RAD18/FANCB/MRE11/RAD1/RAD9A/APTX/REV1/FANCL/POLK/CHEK1/MSH6/MSH3/FANCE/BRCA1/RECQL/RAD51B/POLB/PMS1/FANCG/RAD51/FANCD2/PRKDC/PMS2/RAD50/NTHL1/ERCC4/POLI
PUJANA_BRCA2_PCC_NETWORK	PUJANA_BRCA2_PCC_NETWORK	402	0.490933	1.98205	2.4421e-06	0.000115484	9.12513e-05	2751	tags=39%, list=18%, signal=33%	DCP2/MSH2/RFC3/LBR/BRCA2/CHAF1A/TOPBP1/FEN1/CDC7/MTF2/AATF/CDC6/CBX1/EXOSC9/CCND3/RAD51AP1/FUBP1/RFC4/DNA2/MCM7/RTCA/FANCI/NFATC2IP/CEP290/SUZ12/DESI2/RRM1/USP1/PRIM1/PRPS1/RBBP8/TAF11/SNRPB/CASP2/EZH2/CTPS1/MLH1/BLMH/CDC45/VAV1/PNN/TCERG1/ZNF330/MCM4/MELK/THAP9-AS1/SMC3/SNRPA1/PRPF4/MRE11/CEP57/NAE1/BLM/RBBP5/RAD54L/STAG2/CNOT9/TMEM106C/MPHOSPH6/POLE2/TRIM24/NEMP1/RBBP4/RAD1/COPS3/PCLAF/RPP30/CD…
IKEDA_MIR30_TARGETS_UP	IKEDA_MIR30_TARGETS_UP	110	0.564136	1.98164	6.56721e-06	0.000211446	0.000167077	2657	tags=38%, list=17%, signal=32%	TNRC6A/ITSN1/UBE2J1/PTBP3/ELL/ATP2B1/DDAH1/GNA13/GALNT7/GTF2H1/UBE2V2/BCL2/PPFIA1/CSNK1G1/PELI1/NRBF2/USP47/IRS2/TFDP1/ARID4A/PI4K2B/VKORC1L1/AP3S1/DDX46/CPEB4/WDR44/PHTF2/NFAT5/CFL2/UBE2D2/PIP4K2A/GOLGA4/RAP2C/USP15/RRAD/CLOCK/ARID4B/NEDD4/ASAP1/ACTN1/DPYSL2/SCAF4
KAUFFMANN_DNA_REPLICATION_GENES	KAUFFMANN_DNA_REPLICATION_GENES	137	0.547233	1.97911	2.2194e-06	0.000115484	9.12513e-05	2134	tags=40%, list=14%, signal=35%	PPP2R1B/MSH2/RFC3/REV3L/GMNN/CHAF1A/TOPBP1/FEN1/CDC7/CHAF1B/MCM8/CDC6/RFC2/RFC4/MCM7/POLA2/RPA2/RRM1/PRIM2/POLE3/CDC45/MCM4/POLH/SMC3/ORC1/ORC6/TSPYL2/BLM/POLQ/UBE2B/POLE2/RBBP4/PPP2CB/RAD9A/RAD17/HTATSF1/POLD3/MCM2/REV1/MYBBP1A/SUPT5H/SUV39H1/TFAM/ORC2/RPA1/POLA1/RFC5/RPA3/BRCA1/SET/ORC5/POLB/LAMTOR5/PPP2R3B/LIG1
GRAHAM_NORMAL_QUIESCENT_VS_NORMAL_DIVIDING_DN	GRAHAM_NORMAL_QUIESCENT_VS_NORMAL_DIVIDING_DN	83	0.587213	1.97864	6.46925e-06	0.000210575	0.000166389	2904	tags=45%, list=19%, signal=36%	CDC25A/MSH2/MCM10/RFC3/GMNN/FEN1/CDC6/HAT1/RAD51AP1/RFC4/CENPU/RRM1/NUP85/CDC45/MCM4/MELK/TRIP13/VDAC3/CCNE1/POLE2/PCLAF/DTL/MCM2/TYMS/ZWINT/DSCC1/AMMECR1/CHEK1/OIP5/CENPM/APOBEC3B/DUT/CCNE2/PCNA/NUSAP1/PPIF/MAD2L1
REACTOME_DNA_DOUBLE_STRAND_BREAK_REPAIR	REACTOME_DNA_DOUBLE_STRAND_BREAK_REPAIR	129	0.551322	1.97862	2.21096e-06	0.000115484	9.12513e-05	2977	tags=47%, list=19%, signal=38%	RFC3/PARP2/BRCA2/TOPBP1/FEN1/RMI1/RFC2/RAD51AP1/RFC4/DNA2/TIPIN/EXO1/RPA2/RBBP8/TOP3A/CLSPN/POLE3/MAPK8/UBE2V2/POLH/MRE11/BLM/POLQ/POLE2/RAD1/RMI2/RAD9A/RAD17/RIF1/PPP5C/POLD3/PARP1/TIMELESS/RPA1/CCNA1/POLK/RFC5/WRN/CHEK1/XRCC2/RPA3/MDC1/BRCA1/BRIP1/RAD51B/SMARCA5/PAXIP1/BARD1/HUS1/PPP4R2/PALB2/UBB/RAD51/EME1/PCNA/PRKDC/POLM/XRCC5/UBE2I/RAD50
REACTOME_LAGGING_STRAND_SYNTHESIS	REACTOME_LAGGING_STRAND_SYNTHESIS	20	0.777275	1.97584	6.73033e-05	0.00135555	0.00107111	2134	tags=75%, list=14%, signal=65%	RFC3/FEN1/RFC2/RFC4/DNA2/POLA2/RPA2/PRIM1/PRIM2/POLD3/RPA1/POLA1/RFC5/RPA3/LIG1
REACTOME_MEIOTIC_RECOMBINATION	REACTOME_MEIOTIC_RECOMBINATION	24	0.744609	1.9754	5.747e-05	0.00118962	0.000939993	1836	tags=50%, list=12%, signal=44%	BRCA2/RPA2/RBBP8/TOP3A/MND1/MLH1/MRE11/BLM/RPA1/RPA3/PSMC3IP/BRCA1
RODRIGUES_THYROID_CARCINOMA_POORLY_DIFFERENTIATED_UP	RODRIGUES_THYROID_CARCINOMA_POORLY_DIFFERENTIATED_UP	619	0.473959	1.97399	2.58784e-06	0.000115484	9.12513e-05	2669	tags=39%, list=17%, signal=34%	DSN1/PNP/MASTL/ATAD2/NUP155/GGCT/HSPA4L/TOPBP1/INTS7/FEN1/ROR1/LARP1B/MCM8/SHCBP1/CDC6/RFC2/TSEN15/EXOSC9/PAG1/DONSON/CEBPZ/HAT1/RAD51AP1/MTIF2/DCUN1D1/RFC4/ZNF367/DIAPH3/WDR76/CENPU/FIGNL1/HSPA14/COA7/TIPIN/RASAL2/MCM7/HELLS/GNL2/CENPQ/RTCA/FANCI/C16orf87/EDRF1/ARL5B/RRM1/USP1/NAA15/RAD18/CTDSPL2/IL7R/GLRX3/RBBP8/PVR/CACYBP/MTHFD2/BRWD1/MTFR2/SLF1/EIF2S2/SSR3/SPCS3/LRR1/DNAJC2/CTPS1/SFXN1/MRPL37…
REACTOME_HDR_THROUGH_SINGLE_STRAND_ANNEALING_SSA	REACTOME_HDR_THROUGH_SINGLE_STRAND_ANNEALING_SSA	37	0.677306	1.9731	3.54455e-05	0.000815025	0.000644003	2096	tags=65%, list=14%, signal=56%	RFC3/TOPBP1/RMI1/RFC2/RFC4/DNA2/EXO1/RPA2/RBBP8/TOP3A/MRE11/BLM/RAD1/RMI2/RAD9A/RAD17/RPA1/RFC5/WRN/RPA3/BRCA1/BRIP1/BARD1/HUS1
REACTOME_CELL_CYCLE_CHECKPOINTS	REACTOME_CELL_CYCLE_CHECKPOINTS	253	0.508725	1.97101	2.33214e-06	0.000115484	9.12513e-05	2096	tags=34%, list=14%, signal=29%	CDC25A/PPP2R1B/DSN1/MCM10/RFC3/TOPBP1/CDC7/MCM8/CDC6/ZW10/RMI1/RFC2/RFC4/CENPU/DNA2/MCM7/CENPK/CENPQ/EXO1/ERCC6L/RPA2/NUP43/RBBP8/TOP3A/CLSPN/ANAPC4/NUP85/CDC45/UBE2V2/CDKN1A/MCM4/CLIP1/ORC1/ORC6/MRE11/BLM/CCNE1/RCC2/RAD1/PPP2CB/CDC23/CENPC/RMI2/RAD9A/YWHAH/RAD17/MCM2/RANBP2/AHCTF1/CENPH/BUB3/KNTC1/PSMC3/CENPT/ZWINT/ORC2/NUDC/NUP160/WEE1/RPA1/PSMD8/DBF4/CCNA1/PSMF1/RFC5/WRN/CHEK1/CDC16/SKA1/RPA3/…
SCHLOSSER_MYC_TARGETS_REPRESSED_BY_SERUM	SCHLOSSER_MYC_TARGETS_REPRESSED_BY_SERUM	148	0.538934	1.96857	2.22945e-06	0.000115484	9.12513e-05	3631	tags=61%, list=24%, signal=47%	RMND5A/LYPLA1/ATP13A3/GNL2/PRPS1/MTHFD2/NUP58/POLE3/DNAJC2/BLMH/NUFIP1/TCERG1/ZNF330/THAP9-AS1/ACVR1B/NAE1/AFG3L2/PSMG1/RANBP1/XPOT/AASDHPPT/EIF4A3/ANP32B/PUM3/ZC3H15/UBA2/NOP16/IPO5/API5/SSB/NGDN/GLOD4/BUB3/EXOSC8/SERBP1/C12orf29/ACTL6A/FBXO9/TFAM/G3BP2/EEF1E1/WRN/EIF3A/CCT8/ZC3H14/PFDN4/CCT5/PDIA6/SLC25A17/CCT2/IARS2/FH/OTUD4/BTF3/HPRT1/USP10/HSPE1/ALG8/FASTKD2/PSMD14/PTGES3/NUP93/SMN1/SSBP1/SM…
REACTOME_REGULATION_OF_TP53_ACTIVITY_THROUGH_PHOSPHORYLATION	REACTOME_REGULATION_OF_TP53_ACTIVITY_THROUGH_PHOSPHORYLATION	91	0.575811	1.96729	4.33693e-06	0.000164692	0.000130134	2096	tags=44%, list=14%, signal=38%	PRKAG2/CDK5R1/RFC3/TAF5/TOPBP1/RMI1/RFC2/PRKAB2/RFC4/DNA2/EXO1/TP53INP1/RPA2/TAF9/RBBP8/TAF11/TOP3A/DYRK2/TAF2/MRE11/BLM/RAD1/RMI2/RAD9A/RAD17/TAF13/TBP/RPA1/CCNA1/RFC5/SSRP1/WRN/CHEK1/SUPT16H/RPA3/BRCA1/BRIP1/HIPK1/BARD1/HUS1
REACTOME_RESOLUTION_OF_ABASIC_SITES_AP_SITES	REACTOME_RESOLUTION_OF_ABASIC_SITES_AP_SITES	37	0.674888	1.96606	3.96156e-05	0.000879236	0.000694741	2134	tags=49%, list=14%, signal=42%	TDG/RFC3/PARP2/FEN1/RFC2/RFC4/RPA2/POLE3/POLE2/PARG/POLD3/PARP1/RPA1/RFC5/RPA3/MBD4/POLB/LIG1
BIOCARTA_MCM_PATHWAY	BIOCARTA_MCM_PATHWAY	18	0.79185	1.96177	9.55288e-05	0.00181938	0.00143761	2097	tags=61%, list=14%, signal=53%	CDC6/MCM7/MCM4/ORC1/ORC6/CCNE1/MCM2/ORC2/CDT1/ORC5/KITLG
YAO_TEMPORAL_RESPONSE_TO_PROGESTERONE_CLUSTER_11	YAO_TEMPORAL_RESPONSE_TO_PROGESTERONE_CLUSTER_11	89	0.575375	1.95928	4.33034e-06	0.000164692	0.000130134	2201	tags=36%, list=14%, signal=31%	SEC23B/CRELD2/MAK16/TAF9/GNL3/DDX21/UTP4/SLC35B1/LGALSL/NUCB2/MANF/RDX/NIFK/BYSL/FARSB/PA2G4/MRTO4/STX12/NOP58/PUM3/SELENOS/HOMER2/HNRNPLL/HSPA5/ACTL6A/ABCE1/DNAJB11/USP39/PDIA6/XPNPEP1/SRSF3/METTL1
REACTOME_TRANSLESION_SYNTHESIS_BY_POLH	REACTOME_TRANSLESION_SYNTHESIS_BY_POLH	19	0.77955	1.95677	0.000114064	0.00205315	0.00162232	2652	tags=63%, list=17%, signal=52%	RFC3/RFC2/RFC4/RPA2/POLH/RPA1/RFC5/RCHY1/RPA3/UFD1/UBB/PCNA
KEGG_MISMATCH_REPAIR	KEGG_MISMATCH_REPAIR	23	0.742144	1.94961	9.63014e-05	0.00181938	0.00143761	2922	tags=74%, list=19%, signal=60%	MSH2/RFC3/RFC2/RFC4/EXO1/RPA2/MLH1/POLD3/RPA1/RFC5/RPA3/MSH6/MSH3/LIG1/SSBP1/PCNA/PMS2
REACTOME_MEIOSIS	REACTOME_MEIOSIS	50	0.630389	1.94803	3.37271e-05	0.000790771	0.000624839	2394	tags=38%, list=16%, signal=32%	BRCA2/RPA2/TERF2IP/RBBP8/TOP3A/SUN1/MND1/MLH1/SMC3/MRE11/BLM/STAG2/RPA1/RPA3/PSMC3IP/POT1/BRCA1/LMNA/RAD51
BERENJENO_TRANSFORMED_BY_RHOA_UP	BERENJENO_TRANSFORMED_BY_RHOA_UP	517	0.47332	1.94747	2.52037e-06	0.000115484	9.12513e-05	2872	tags=39%, list=19%, signal=33%	ANKRD1/MSH2/MCM10/UTP18/THBD/PHLDB2/RFC3/GMNN/LBR/GGCT/HSPA4L/TOPBP1/FEN1/CDC7/CHAF1B/CDC6/ODC1/EIF3J/CBX1/GADD45A/ACOT9/POLR1E/HAT1/RAD51AP1/RFC4/DIAPH3/FIGNL1/HSPA14/ELL2/DNA2/TIPIN/MCM7/CDCA7L/HELLS/TOM1L1/EXO1/POLA2/TTC27/HAUS3/SUZ12/MAK16/RRM1/USP1/PRIM1/NAA15/DDX18/SLBP/PVR/CACYBP/MTHFD2/DDX21/UTP4/PRIM2/ALYREF/FBL/EZH2/EED/DNAJC2/CTPS1/NUP85/AIMP2/FAM136A/EBNA1BP2/CMTR2/CDC45/EZR/SERPINE1/…
WEI_MYCN_TARGETS_WITH_E_BOX	WEI_MYCN_TARGETS_WITH_E_BOX	750	0.461259	1.94411	2.66759e-06	0.000115484	9.12513e-05	3028	tags=43%, list=20%, signal=36%	CDC25A/MSH2/PGM2/DUSP5/MCM10/FBXO45/UTP18/PNP/MASTL/RFC3/BASP1/GMNN/ATAD2/NUP155/BAZ1A/GGCT/UAP1/MRPL15/CDC7/RRP15/DDIAS/MCM8/CDC6/ODC1/EXOSC9/ATP13A3/THAP5/DUSP14/HAT1/HSPA14/CALM2/TEAD4/LDLRAD3/SLC25A20/TIPIN/CENPK/HELLS/GNL2/DDX20/TTC27/NUP43/LRRC58/SFXN4/NAA15/TAF9/PRPS1/ATP2B1/GLRX3/DDX18/PVR/CACYBP/METTL21A/MTFR2/DDX21/SRPRB/UTP4/ENOPH1/SLC35B1/SBNO1/NUDCD1/PRIM2/MRPL14/SPCS3/NUP58/LRR1/POL…
PUJANA_BREAST_CANCER_WITH_BRCA1_MUTATED_UP	PUJANA_BREAST_CANCER_WITH_BRCA1_MUTATED_UP	56	0.614766	1.93917	3.60046e-05	0.000815025	0.000644003	1538	tags=45%, list=10%, signal=40%	MSH2/RFC3/LBR/TOPBP1/CDC7/MTF2/RAD51AP1/RFC4/DNA2/USP1/EZH2/PNN/TCERG1/MCM4/MRE11/CEP57/BLM/RAD54L/CNOT9/RPIA/MCM2/TFDP1/EXOSC8/RPA1/SKP2
REACTOME_FANCONI_ANEMIA_PATHWAY	REACTOME_FANCONI_ANEMIA_PATHWAY	37	0.664854	1.93683	7.08911e-05	0.00141535	0.00111836	3068	tags=62%, list=20%, signal=50%	FANCI/RPA2/USP1/FANCB/DCLRE1A/FAN1/UBE2T/CENPX/FANCL/RPA1/FANCC/RPA3/FANCE/DCLRE1B/FANCG/UBB/FANCD2/FANCA/EME1/CENPS/FANCM/FAAP24/ERCC4
DUTERTRE_ESTRADIOL_RESPONSE_24HR_UP	DUTERTRE_ESTRADIOL_RESPONSE_24HR_UP	310	0.488917	1.93088	2.37511e-06	0.000115484	9.12513e-05	2530	tags=39%, list=17%, signal=34%	DSN1/MCM10/MASTL/RFC3/GMNN/ATAD2/MICB/BRCA2/CHAF1A/FEN1/DDIAS/CHAF1B/MCM8/SHCBP1/CDC6/RMI1/RFC2/RFC4/ZNF367/WDR76/CENPU/FIGNL1/SGK3/DNA2/NFATC2/MCM7/ATAD5/CDCA7L/HELLS/EXO1/FANCI/NR2C2AP/POLA2/RRM1/PRIM1/RAD18/WDR62/RBBP8/MTFR2/SIAH2/NCAPH2/CLSPN/HAUS8/LRR1/NUP85/CDC45/MCM4/MELK/FAM111B/LYPD6/BCL2/MRE11/TRIP13/BLM/POLQ/NCAPD3/RAD54L/POLE2/NEMP1/PCLAF/MTHFD1/DTL/TRAIP/CDCA5/MMS22L/POLD3/FKBP5/MYBL…
KOBAYASHI_EGFR_SIGNALING_24HR_DN	KOBAYASHI_EGFR_SIGNALING_24HR_DN	246	0.499523	1.93015	2.32491e-06	0.000115484	9.12513e-05	2067	tags=35%, list=14%, signal=31%	CDC25A/NOC3L/MSH2/DSN1/DUSP5/MCM10/RFC3/GMNN/ATAD2/PARP2/CHAF1A/FEN1/RRP15/SHCBP1/CDC6/ODC1/RMI1/RFC2/DONSON/HAT1/CCND3/RAD51AP1/RFC4/CENPU/HSPA14/ELL2/TIPIN/MCM7/HELLS/EXO1/ERCC6L/FANCI/POLA2/RRM1/USP1/PRIM1/NAA15/PRPS1/EZH2/CTPS1/CDC45/PNN/MCM4/MELK/ORC1/SNRPA1/ORC6/TRIP13/BLM/NCAPD3/PA2G4/RANBP1/POLE2/NEMP1/DTL/MYBL1/CMC2/MCM2/TYMS/UCK2/E2F1/TFDP1/TIMELESS/DNAJC9/PSAT1/NCAPH/EXOSC8/ZWINT/DSCC1…
KONG_E2F3_TARGETS	KONG_E2F3_TARGETS	88	0.565758	1.92318	6.49412e-06	0.000210575	0.000166389	2085	tags=40%, list=14%, signal=35%	FBXO45/FEN1/CDC7/CHAF1B/SHCBP1/CDC6/RAD51AP1/FIGNL1/DNA2/CENPK/CENPQ/ERCC6L/USP1/PRIM1/RBBP8/EZH2/MAPK8/MELK/RAD54L/CCNE1/NUP50/CDCA5/TYMS/CENPH/RBL1/UBE2T/NCAPH/MED1/SKP2/TAF1D/NCAPG2/SRSF7/BRCA1/CBX2/E2F3
KAMMINGA_EZH2_TARGETS	KAMMINGA_EZH2_TARGETS	39	0.653009	1.92302	7.72849e-05	0.00152365	0.00120394	1716	tags=44%, list=11%, signal=39%	GMNN/TOPBP1/HAT1/RRM1/PRIM1/EED/MCM4/AHCY/CUL2/POLE2/CDCA5/IPO5/MCM2/RBL1/TFDP1/DBF4/RPA3
GAZDA_DIAMOND_BLACKFAN_ANEMIA_PROGENITOR_DN	GAZDA_DIAMOND_BLACKFAN_ANEMIA_PROGENITOR_DN	61	0.596788	1.91116	3.4013e-05	0.000793406	0.000626921	3717	tags=52%, list=24%, signal=40%	BRCA2/ADCK2/LYPLA1/HELLS/SPAST/NUCB2/IBTK/UBA2/NUDT2/CDH2/NUP160/PFDN4/IFT74/SMC5/HSDL2/CPSF6/NFYB/ARL1/PRKDC/CNOT8/PDZD8/LSM5/RPL36/IMPACT/CLGN/NAP1L1/RB1/SMARCA4/TAX1BP1/ELOC/THOC7/CCT6A
REACTOME_RECOGNITION_OF_DNA_DAMAGE_BY_PCNA_CONTAINING_REPLICATION_COMPLEX	REACTOME_RECOGNITION_OF_DNA_DAMAGE_BY_PCNA_CONTAINING_REPLICATION_COMPLEX	30	0.682473	1.90288	0.000188212	0.00308425	0.00243706	1716	tags=50%, list=11%, signal=44%	RFC3/RFC2/RFC4/RPA2/USP1/RAD18/POLE3/UBE2B/POLE2/DTL/CUL4B/POLD3/RPA1/RFC5/RPA3
GABRIELY_MIR21_TARGETS	GABRIELY_MIR21_TARGETS	284	0.484963	1.89999	2.3533e-06	0.000115484	9.12513e-05	2751	tags=39%, list=18%, signal=33%	CDC25A/DLG1/MSH2/RNF38/PM20D2/RMND5A/REV3L/CPEB3/ZRANB1/PTPN3/SOWAHC/PHACTR2/PRKAB2/PAG1/TPRG1L/ACAP2/MAP3K2/MAP3K1/ZNF367/BTBD3/FANCI/PDCD4/SUZ12/PTPDC1/PTBP3/TRPM7/KLHL15/MGAT4A/DDAH1/GID4/EIF4EBP2/KLHL8/SFXN1/RP2/LATS1/GPAM/UTRN/YOD1/ITSN2/SPIN1/OSBPL3/UBR3/PTAR1/SRPK2/SESN1/PELI1/GTF2A1/USP47/HECTD1/B3GNT5/ARMCX3/RAB22A/SACM1L/PBRM1/NEK1/FAM102B/PARP1/GLCCI1/NAA30/ARID4A/RAB3GAP2/TRAPPC2/LIN7…
GARCIA_TARGETS_OF_FLI1_AND_DAX1_DN	GARCIA_TARGETS_OF_FLI1_AND_DAX1_DN	150	0.51863	1.89736	4.46671e-06	0.000164692	0.000130134	2644	tags=41%, list=17%, signal=34%	CDC25A/MCM10/GMNN/FEN1/RRP15/CHAF1B/CDC6/STRBP/RMI1/WDR76/TIPIN/PPIL1/NCAPH2/CASP2/EED/CCNC/HAUS2/DDX27/TRMT6/CCNE1/BRD7/NUP50/DTL/CDCA5/RPP30/DHX33/MPHOSPH10/C3orf14/RPIA/DENR/TYMS/RBP7/RSL1D1/CENPX/SLC7A11/ZWINT/SKP2/CHEK1/ARHGAP19/CFL2/MAPRE1/PSMC3IP/SRRM1/C19orf48/UTP23/FXN/FANCE/AAGAB/ZNF141/CBX2/ZWILCH/CENPM/RRP9/ESCO2/TIMM10/DUT/TGIF2/MRPL24/PRELID1/HINT3/FDXACB1
REACTOME_TERMINATION_OF_TRANSLESION_DNA_SYNTHESIS	REACTOME_TERMINATION_OF_TRANSLESION_DNA_SYNTHESIS	32	0.670891	1.89669	0.000198973	0.00323738	0.00255806	3256	tags=62%, list=21%, signal=49%	RFC3/RFC2/RFC4/RPA2/POLE3/POLH/POLE2/PCLAF/POLD3/REV1/RPA1/POLK/RFC5/RPA3/USP10/UBB/PCNA/USP43/POLI/POLE4
REN_BOUND_BY_E2F	REN_BOUND_BY_E2F	56	0.600352	1.89371	6.56554e-05	0.00132822	0.00104951	2655	tags=48%, list=17%, signal=40%	CDC25A/MSH2/RFC3/FEN1/CDC6/RFC2/RFC4/POLA2/RRM1/PRIM2/MLH1/ORC1/RAD54L/RBL1/BUB3/DBF4/POLA1/CHEK1/UMPS/RPA3/BARD1/E2F3/HLTF/RAD51/DUT/PCNA/PRKDC
REACTOME_TRANSLESION_SYNTHESIS_BY_POLK	REACTOME_TRANSLESION_SYNTHESIS_BY_POLK	17	0.775174	1.89265	0.000312681	0.00462646	0.00365567	2924	tags=76%, list=19%, signal=62%	RFC3/REV3L/RFC2/RFC4/RPA2/REV1/RPA1/POLK/RFC5/RPA3/UBB/PCNA/MAD2L2
REACTOME_RRNA_MODIFICATION_IN_THE_NUCLEUS_AND_CYTOSOL	REACTOME_RRNA_MODIFICATION_IN_THE_NUCLEUS_AND_CYTOSOL	60	0.592165	1.89108	5.09752e-05	0.001074	0.000848639	3025	tags=48%, list=20%, signal=39%	UTP18/UTP14A/UTP4/FBL/BUD23/UTP15/PDCD11/NOP58/GAR1/MPHOSPH10/DDX49/UTP6/UTP20/RPS7/NOL11/SNU13/WDR43/NOP14/RRP9/THUMPD1/IMP4/UTP11/WDR75/NOP10/WDR3/RCL1/WDR36/RPS14/DIMT1
NADLER_HYPERGLYCEMIA_AT_OBESITY	NADLER_HYPERGLYCEMIA_AT_OBESITY	46	0.621185	1.88934	0.000111361	0.00202846	0.00160282	1407	tags=33%, list=9%, signal=30%	MRPS18B/POLR1E/CRELD2/UTP4/SNRPB/GTF2H1/VAV1/SERPINE1/FYN/RRAS2/DYNLT1/PPP1R2/MKRN2/VPS26C/CCT4
RAMALHO_STEMNESS_UP	RAMALHO_STEMNESS_UP	187	0.502348	1.88572	2.27313e-06	0.000115484	9.12513e-05	3360	tags=44%, list=22%, signal=35%	PPP2R1B/BLZF1/EIF3J/TOM1L1/GNL2/LRRC58/UTP4/ROCK2/RPUSD4/NIFK/PPA1/BYSL/TJP1/CDKN1A/ESF1/DCTPP1/ELP2/RRN3/XPOT/ZNF281/NOP58/ZCCHC10/GAB1/LAS1L/MRPS31/CENPC/PIGX/MPHOSPH10/YWHAH/RNFT1/PPIC/SEC23IP/UTP20/DICER1/PPP1R2/C12orf45/RSL1D1/UBE2T/YES1/STAM/C5orf51/PHTF2/URI1/WDR43/MTERF3/STXBP3/UMPS/CHD1/KIF2A/PRPF6/SH3D19/ZC3H14/RARS2/LSM2/FASTKD5/IARS2/TXNDC9/TRIP6/USP10/SRSF3/ZNF644/CCND1/CWC22/NUP35/Z…
REACTOME_CELL_CYCLE	REACTOME_CELL_CYCLE	564	0.455269	1.88466	2.55077e-06	0.000115484	9.12513e-05	2991	tags=37%, list=20%, signal=31%	CDC25A/PPP2R1B/DSN1/MCM10/MASTL/RFC3/GMNN/NUP155/BRCA2/TOPBP1/FEN1/CDC7/BLZF1/MCM8/CDC6/ZW10/RMI1/RFC2/CCND3/NME7/RFC4/CENPU/DNA2/MCM7/CENPK/CENPQ/EXO1/ERCC6L/POLA2/CEP290/HAUS3/RPA2/NUP43/TERF2IP/PRIM1/RBBP8/BTRC/NCAPH2/TOP3A/SUN1/CLSPN/ANAPC4/PRIM2/HAUS8/LIN54/NUP58/POLE3/CDK5RAP2/NEDD1/MND1/NUP85/MLH1/CDC45/UBE2V2/HAUS2/CDKN1A/MCM4/PTK6/CLIP1/SMC3/ORC1/ORC6/HSP90AA1/MRE11/CEP57/BLM/NCAPD3/CEP1…
REACTOME_GENE_AND_PROTEIN_EXPRESSION_BY_JAK_STAT_SIGNALING_AFTER_INTERLEUKIN_12_STIMULATION	REACTOME_GENE_AND_PROTEIN_EXPRESSION_BY_JAK_STAT_SIGNALING_AFTER_INTERLEUKIN_12_STIMULATION	32	0.666131	1.88324	0.000240425	0.00373886	0.00295432	1830	tags=34%, list=12%, signal=30%	PDCD4/RALA/CNN2/SNRPA1/GSTO1/TCP1/RAP1B/PITPNA/CAPZA1/HSPA9/AIP
REACTOME_PCNA_DEPENDENT_LONG_PATCH_BASE_EXCISION_REPAIR	REACTOME_PCNA_DEPENDENT_LONG_PATCH_BASE_EXCISION_REPAIR	21	0.728419	1.87286	0.000447357	0.00621677	0.00491227	2134	tags=62%, list=14%, signal=53%	RFC3/FEN1/RFC2/RFC4/RPA2/POLE3/POLE2/POLD3/RPA1/RFC5/RPA3/POLB/LIG1
RODRIGUES_THYROID_CARCINOMA_ANAPLASTIC_UP	RODRIGUES_THYROID_CARCINOMA_ANAPLASTIC_UP	697	0.445671	1.87003	2.63541e-06	0.000115484	9.12513e-05	3056	tags=39%, list=20%, signal=32%	ANKRD1/DLG1/TUFT1/DUSP5/FBXO45/UHMK1/ATAD2/MICB/BRCA2/IGF2BP2/TOPBP1/FEN1/ROR1/BLZF1/MCM8/STK4/ACAP2/ATP13A3/EFL1/CEBPZ/RAD51AP1/DCUN1D1/NME7/ZNF367/DIAPH3/CENPU/FIGNL1/RASAL2/MCM7/GNL2/OXR1/RTCA/HAUS3/SRGN/POLR3C/PTBP3/DEPDC7/USP1/NAA15/TAF9/CTDSPL2/ATP2B1/GLRX3/RBBP8/PVR/MTHFD2/BRWD1/MTFR2/EIF2S2/GAD1/SNRPB/SSR3/PRIM2/IFIT3/STRN/CDC5L/NUP58/ZNF92/LZIC/NIFK/PNN/PCNX4/DDX27/MCM4/RNF6/UTP15/CDC42E…
FERREIRA_EWINGS_SARCOMA_UNSTABLE_VS_STABLE_UP	FERREIRA_EWINGS_SARCOMA_UNSTABLE_VS_STABLE_UP	151	0.510502	1.86929	4.46617e-06	0.000164692	0.000130134	1904	tags=31%, list=12%, signal=28%	GMNN/ATAD2/CHAF1A/FEN1/CDC6/PAG1/CENPU/PROSER1/ATAD5/CENPK/NAA15/SPCS3/MND1/CTPS1/ZNF330/MELK/ESF1/SNRPA1/BLM/POLQ/CASP4/POLE2/PCLAF/NOP58/GIT2/DNTTIP2/KRBOX1/API5/MPHOSPH8/DAP3/UBE2T/NCAPH/WDHD1/DAZAP1/KNTC1/ZWINT/DSCC1/BRD9/DBF4/CHEK1/CHD1/RPA3/NCAPG2/SNRPD3/UBR5/BRIP1/EAF1
REACTOME_MITOTIC_G1_G1_S_PHASES	REACTOME_MITOTIC_G1_G1_S_PHASES	147	0.512092	1.8687	4.45924e-06	0.000164692	0.000130134	2688	tags=41%, list=18%, signal=35%	CDC25A/PPP2R1B/MCM10/GMNN/CDC7/MCM8/CDC6/CCND3/MCM7/POLA2/RPA2/PRIM1/PRIM2/LIN54/POLE3/CDC45/CDKN1A/MCM4/PTK6/ORC1/ORC6/CCNE1/POLE2/RBBP4/PPP2CB/MCM2/TYMS/RBL1/E2F1/TFDP1/PSMC3/LIN9/CUL1/ORC2/WEE1/RPA1/PSMD8/SKP2/DBF4/CCNA1/CDKN1C/POLA1/PSMF1/AKT3/RPA3/CDT1/PSMD4/ORC5/PSMA5/PPP2R3B/E2F3/CCND2/CCND1/PPP2R2A/CDK7/UBB/PSMD14/PSMD12/CCNE2/PCNA/PSMC2
REACTOME_DUAL_INCISION_IN_GG_NER	REACTOME_DUAL_INCISION_IN_GG_NER	41	0.627249	1.86573	0.000213387	0.00343523	0.0027144	2015	tags=41%, list=13%, signal=36%	RFC3/PARP2/RFC2/RFC4/RPA2/POLE3/GTF2H1/POLE2/CUL4B/POLD3/PARP1/GTF2H2/RPA1/POLK/RFC5/RPA3/ERCC3
SONG_TARGETS_OF_IE86_CMV_PROTEIN	SONG_TARGETS_OF_IE86_CMV_PROTEIN	53	0.596381	1.86269	0.000135279	0.00238801	0.00188692	2143	tags=49%, list=14%, signal=42%	MSH2/PNP/RFC3/TOPBP1/RFC2/MCM7/RRM1/EZH2/BLM/CCNE1/TMEM106C/PCLAF/POLD3/MCM2/TYMS/E2F1/DNAJC9/ZWINT/TFAM/RPA1/POLA1/UMPS/CDT1/NUP214/BARD1/PPIH
LINDGREN_BLADDER_CANCER_CLUSTER_3_UP	LINDGREN_BLADDER_CANCER_CLUSTER_3_UP	308	0.471619	1.86153	2.37353e-06	0.000115484	9.12513e-05	2394	tags=33%, list=16%, signal=29%	CDC25A/SCML1/MSH2/SNX4/RFC3/GMNN/ATAD2/ALAS1/GGCT/CHAF1A/ARHGEF26/CDC7/CHAF1B/MCM8/CDC6/RFC4/SEC23B/CENPU/FIGNL1/OTULIN/TOM1L1/CENPQ/EXO1/RAD18/MTHFD2/TAF11/DDAH1/NUCB2/EZH2/PAK1IP1/CTPS1/FAM136A/CDC45/C12orf75/SOAT1/MCM4/MELK/TRMT6/ORC1/TGFBRAP1/PANK1/NAA50/TRIP13/RAD54L/CCNE1/TMEM106C/CSTF2/NEMP1/XPOT/RBBP4/RUBCN/RAD1/GPATCH11/TRAIP/MED8/RMI2/UBA2/EXO5/PRPS2/KPNA4/TYMS/AKR7A2/RBL1/UHRF1BP1L/UCK…
REACTOME_G2_M_DNA_DAMAGE_CHECKPOINT	REACTOME_G2_M_DNA_DAMAGE_CHECKPOINT	61	0.581119	1.86098	9.77875e-05	0.00183231	0.00144783	2096	tags=48%, list=14%, signal=41%	RFC3/TOPBP1/RMI1/RFC2/RFC4/DNA2/EXO1/RPA2/RBBP8/TOP3A/UBE2V2/MRE11/BLM/RAD1/RMI2/RAD9A/YWHAH/RAD17/WEE1/RPA1/RFC5/WRN/CHEK1/RPA3/MDC1/BRCA1/BRIP1/BARD1/HUS1
REACTOME_SWITCHING_OF_ORIGINS_TO_A_POST_REPLICATIVE_STATE	REACTOME_SWITCHING_OF_ORIGINS_TO_A_POST_REPLICATIVE_STATE	88	0.546707	1.85842	2.16471e-05	0.000556014	0.000439342	4158	tags=49%, list=27%, signal=36%	MCM8/CDC6/MCM7/ANAPC4/MCM4/ORC1/ORC6/CCNE1/CDC23/MCM2/PSMC3/CUL1/ORC2/PSMD8/SKP2/CCNA1/PSMF1/CDC16/CDT1/PSMD4/ORC5/PSMA5/ANAPC11/UBB/PSMD14/PSMD12/CCNE2/PSMC2/PSME3/PSMA4/PSMC4/PSMD5/UBE2E1/PSMB4/ANAPC2/PSMD10/PSMB3/PSMB5/ORC3/PSMC5/PSMD6/CDC27/PSMB1
KEGG_HOMOLOGOUS_RECOMBINATION	KEGG_HOMOLOGOUS_RECOMBINATION	28	0.676077	1.85707	0.000420928	0.00591811	0.00467628	2554	tags=54%, list=17%, signal=45%	BRCA2/RPA2/TOP3A/MRE11/BLM/RAD54L/POLD3/RPA1/XRCC2/RPA3/RAD51B/RAD54B/RAD51/EME1/SSBP1
BENPORATH_PROLIFERATION	BENPORATH_PROLIFERATION	142	0.510803	1.85573	4.44953e-06	0.000164692	0.000130134	2666	tags=42%, list=17%, signal=35%	MSH2/RRAGD/ATAD2/LBR/GGCT/CHAF1B/RAD51AP1/RFC4/CENPU/HSPA14/PROSER1/AVL9/PPIL1/EXO1/DESI2/MTFR2/PRIM2/EZH2/MND1/CTPS1/RDX/MAGOHB/RAD54L/CSNK1G1/RANBP1/PDCD5/PFDN2/DTL/C1orf112/CDCA5/CMC2/MCM2/TYMS/PARP1/DAP3/UBE2T/RIT1/TP53BP2/SRPK1/GTPBP4/EMC8/CMSS1/DBF4/NCS1/CDC123/FANCE/CDT1/PKMYT1/CENPM/APOBEC3B/CEBPG/COX5A/GDI2/RAD51/FANCA/STMN1/PTS/PCNA/ANKRD27
FEVR_CTNNB1_TARGETS_DN	FEVR_CTNNB1_TARGETS_DN	523	0.450644	1.85563	2.52498e-06	0.000115484	9.12513e-05	2932	tags=38%, list=19%, signal=32%	MSH2/RFC3/NUP155/LBR/BRCA2/FEN1/CDC7/LYPLA1/RRP15/DDIAS/CHAF1B/MTF2/SHCBP1/CDC6/CBX1/RFC2/HAT1/RAD51AP1/RFC4/FGF1/DIAPH3/FIGNL1/MCM7/CENPK/HELLS/EXO1/SEMA5A/RRM1/USP1/PRIM1/NAA15/TAF9/GLRX3/SLBP/DDX21/EIF2S2/PRIM2/HAUS8/CDV3/FBL/EZH2/EED/CTPS1/FAM136A/CMTR2/PNN/SCOC/MCM4/MELK/PPID/TRMT6/SMC3/ORC6/PRPF4/MRE11/TRIP13/FBP1/ZNHIT6/IDE/DLD/RAD54L/CASP8AP2/PA2G4/POLE2/POLR1B/GTPBP10/CLPX/RBBP4/U2SURP/E…
PID_BARD1_PATHWAY	PID_BARD1_PATHWAY	29	0.669495	1.853	0.000431818	0.00601912	0.0047561	2977	tags=62%, list=19%, signal=50%	TOPBP1/RBBP8/MRE11/CCNE1/FANCL/FANCC/FANCE/BRCA1/UBE2D3/BARD1/FANCG/RAD51/FANCD2/FANCA/PCNA/PRKDC/XRCC5/RAD50
REACTOME_DUAL_INCISION_IN_TC_NER	REACTOME_DUAL_INCISION_IN_TC_NER	65	0.571867	1.85137	9.38392e-05	0.00180266	0.0014244	3256	tags=46%, list=21%, signal=36%	RFC3/RFC2/RFC4/RPA2/ERCC6/POLE3/GTF2H1/POLE2/TCEA1/CUL4B/PPIE/POLD3/GTF2H2/RPA1/POLK/RFC5/RPA3/POLR2C/POLR2D/ERCC3/AQR/XAB2/POLR2G/CDK7/UBB/PCNA/ERCC4/POLR2F/PRPF19/POLE4
KALMA_E2F1_TARGETS	KALMA_E2F1_TARGETS	11	0.841685	1.83656	0.000394354	0.00561314	0.0044353	1115	tags=64%, list=7%, signal=59%	FEN1/RFC4/POLA2/RPA2/CCNC/MCM2/TYMS
BENPORATH_ES_2	BENPORATH_ES_2	32	0.649462	1.83611	0.00051194	0.0069044	0.00545561	1469	tags=34%, list=10%, signal=31%	CDC25A/AEN/MCM10/TXLNG/HELLS/ERCC6L/ORC1/GOLGA7/NCAPH/DSCC1/ORC2
GARGALOVIC_RESPONSE_TO_OXIDIZED_PHOSPHOLIPIDS_BLUE_UP	GARGALOVIC_RESPONSE_TO_OXIDIZED_PHOSPHOLIPIDS_BLUE_UP	138	0.506046	1.83197	6.6597e-06	0.000212924	0.000168245	2621	tags=36%, list=17%, signal=30%	ZBTB43/SAV1/PNP/HSPA4L/SOWAHC/F3/RAB23/FRS2/NFATC2/HERPUD1/RTCA/SLC19A2/PXDC1/PNPLA8/GNA13/YRDC/ZBTB21/DNAJB9/C16orf72/KIF21A/AHSA1/SESN2/KIF1B/RYBP/JMJD6/KDM7A/RSL1D1/ATF3/KLHL28/AMMECR1L/VCPIP1/PPP3CC/DDIT3/RBBP6/CNST/CPEB4/IFRD1/ZNF473/SPIRE1/GPAT3/RHEBL1/CWC25/KITLG/ZNRF3/ZFAND2A/C10orf88/EIF5/BAG3/ZNF264/SMURF1
REACTOME_ASSEMBLY_OF_THE_PRE_REPLICATIVE_COMPLEX	REACTOME_ASSEMBLY_OF_THE_PRE_REPLICATIVE_COMPLEX	66	0.563881	1.83018	0.000113146	0.00204563	0.00161638	4158	tags=52%, list=27%, signal=38%	GMNN/MCM8/CDC6/MCM7/MCM4/ORC1/ORC6/MCM2/E2F1/PSMC3/ORC2/PSMD8/PSMF1/CDT1/PSMD4/ORC5/PSMA5/E2F3/UBB/PSMD14/PSMD12/PSMC2/PSME3/PSMA4/PSMC4/PSMD5/PSMB4/PSMD10/PSMB3/PSMB5/ORC3/PSMC5/PSMD6/PSMB1
FUJII_YBX1_TARGETS_DN	FUJII_YBX1_TARGETS_DN	186	0.487462	1.82865	4.54461e-06	0.000164904	0.000130302	2426	tags=37%, list=16%, signal=32%	CDC25A/MCM10/MASTL/RFC3/ATAD2/MICB/CHAF1A/FEN1/SHCBP1/CDC6/ODC1/CBX1/RFC4/ZNF367/CENPU/FIGNL1/SH3RF1/TIPIN/MCM7/CENPK/HELLS/EXO1/FANCI/POLA2/RRM1/PRIM1/PTK2/MGAT4A/CASP2/EIF4EBP2/MCM4/MELK/TRIP13/POLE2/DTL/CDC23/METTL3/IPO5/YWHAH/MYBL1/MCM2/CDK8/TIMELESS/NCAPH/ZWINT/SSR1/IREB2/ENAH/SKP2/RFC5/SSRP1/CHEK1/NCAPG2/VAPB/CDT1/SLC25A19/BRIP1/CCT5/SLC16A7/OIP5/HIPK1/NEIL3/LIG1/DNAJC3/RAD54B/RAD51/MDM1/DU…
DAIRKEE_CANCER_PRONE_RESPONSE_BPA	DAIRKEE_CANCER_PRONE_RESPONSE_BPA	44	0.604929	1.8247	0.000350089	0.00513016	0.00405367	3239	tags=50%, list=21%, signal=40%	BRWD1/EIF2S2/RDX/SNRPA1/FARSB/RANBP1/TRAP1/MTHFD1/FKBP5/UCK2/TSC1/PIK3R1/PTEN/C1QBP/FARSA/SDHA/ERBB3/NUP93/DHX15/PPM1G/CSE1L/RB1
REACTOME_SCF_SKP2_MEDIATED_DEGRADATION_OF_P27_P21	REACTOME_SCF_SKP2_MEDIATED_DEGRADATION_OF_P27_P21	60	0.570858	1.82304	0.000180537	0.00301247	0.00238034	4665	tags=53%, list=31%, signal=37%	CDKN1A/PTK6/CCNE1/PSMC3/CUL1/PSMD8/SKP2/CCNA1/PSMF1/PSMD4/PSMA5/CCND1/UBB/PSMD14/PSMD12/CCNE2/PSMC2/PSME3/PSMA4/PSMC4/PSMD5/PSMB4/PSMD10/PSMB3/PSMB5/PSMC5/PSMD6/PSMB1/PSMD7/SKP1/RPS27A/PSMB6
MARSON_BOUND_BY_E2F4_UNSTIMULATED	MARSON_BOUND_BY_E2F4_UNSTIMULATED	644	0.436248	1.8215	2.60472e-06	0.000115484	9.12513e-05	3279	tags=41%, list=21%, signal=33%	CDC25A/MSH2/MCM10/MASTL/BRCA2/TOPBP1/INTS7/BTF3L4/FEN1/CDC7/BLZF1/MCM8/SHCBP1/CDC6/SBDS/CBX1/ZW10/TSEN15/RAD51AP1/BTBD10/NME7/RFC4/PPP1R15B/ZNF367/DIAPH3/WDR76/CENPU/FIGNL1/HSPA14/RAMAC/TIPIN/MCM7/CENPK/HELLS/PPIL1/CENPQ/EXO1/ERCC6L/FANCI/NFATC2IP/HAUS3/RPA2/RRM1/USP1/DERL2/PRIM1/SLBP/MTFR2/TOP3A/CLSPN/RIOK3/NUDCD1/PRIM2/NABP2/C12orf4/HAUS8/LRR1/POLE3/EZH2/CDK5RAP2/MND1/NUP85/AIMP2/MFAP1/CDC45/MA…
BIOCARTA_ATRBRCA_PATHWAY	BIOCARTA_ATRBRCA_PATHWAY	22	0.699017	1.81755	0.00106814	0.0120941	0.00955633	2475	tags=64%, list=16%, signal=53%	BRCA2/MRE11/RAD1/RAD9A/RAD17/FANCC/CHEK1/FANCE/BRCA1/HUS1/FANCG/RAD51/FANCD2/FANCA
REACTOME_ORC1_REMOVAL_FROM_CHROMATIN	REACTOME_ORC1_REMOVAL_FROM_CHROMATIN	69	0.555746	1.81734	0.000106959	0.00196392	0.00155182	4665	tags=57%, list=31%, signal=39%	MCM8/CDC6/MCM7/MCM4/ORC1/ORC6/MCM2/PSMC3/CUL1/ORC2/PSMD8/SKP2/CCNA1/PSMF1/CDT1/PSMD4/ORC5/PSMA5/UBB/PSMD14/PSMD12/PSMC2/PSME3/PSMA4/PSMC4/PSMD5/PSMB4/PSMD10/PSMB3/PSMB5/ORC3/PSMC5/PSMD6/PSMB1/PSMD7/MCM5/SKP1/RPS27A/PSMB6
STEIN_ESR1_TARGETS	STEIN_ESR1_TARGETS	77	0.54516	1.81485	7.73158e-05	0.00152365	0.00120394	2652	tags=43%, list=17%, signal=36%	CDC25A/MCM10/ATAD2/MICB/FEN1/CDC6/RFC4/CENPU/SGK3/FHL2/RRM1/SIAH2/MCM4/SNX24/POLE2/NEMP1/DTL/VAMP2/MCM2/SGK1/SOX13/SKP2/NCAPG2/KIDINS220/RECQL/ZWILCH/SLC27A2/PAPSS2/CYP24A1/ADCY9/CCNE2/SACS/PCNA
SARRIO_EPITHELIAL_MESENCHYMAL_TRANSITION_UP	SARRIO_EPITHELIAL_MESENCHYMAL_TRANSITION_UP	169	0.488749	1.81379	4.50645e-06	0.000164828	0.000130241	2394	tags=39%, list=16%, signal=33%	ANKRD1/MSH2/RFC3/GMNN/NUP155/GGCT/EIF5A2/CDC7/CDC6/ODC1/RFC2/F3/RFC4/ZNF367/CENPU/MCM7/HELLS/EXO1/FHL2/PRIM1/ENOPH1/YRDC/CDC45/MCM4/ORC6/HSP90AA1/BLM/SDF2L1/DTL/CDCA5/YEATS4/YWHAH/RELT/POLD3/MYBL1/CMC2/MCM2/TYMS/RBL1/UCK2/E2F1/TFDP1/MFHAS1/UBE2T/KNTC1/ZWINT/DSCC1/CCT4/SKA3/BCL2L11/BRIX1/RFC5/AGAP1/ARPC5L/BRCA1/OIP5/RAD51B/PKMYT1/BARD1/ENC1/HSPE1/CCND1/ECT2/TIMM10/CPT1A/RAD51
YU_BAP1_TARGETS	YU_BAP1_TARGETS	28	0.660273	1.81366	0.000891378	0.0107247	0.00847426	2591	tags=57%, list=17%, signal=48%	CDC25A/RFC3/GMNN/CDC6/USP1/CDC5L/CDC45/RBL1/SKP2/CHEK1/BRCA1/BRIP1/RAD51B/CCND2/TADA3/CCNE2
REACTOME_CELL_CYCLE_MITOTIC	REACTOME_CELL_CYCLE_MITOTIC	466	0.443767	1.81221	2.48397e-06	0.000115484	9.12513e-05	2991	tags=37%, list=20%, signal=30%	CDC25A/PPP2R1B/DSN1/MCM10/MASTL/RFC3/GMNN/NUP155/FEN1/CDC7/BLZF1/MCM8/CDC6/ZW10/RFC2/CCND3/NME7/RFC4/CENPU/DNA2/MCM7/CENPK/CENPQ/ERCC6L/POLA2/CEP290/HAUS3/RPA2/NUP43/PRIM1/BTRC/NCAPH2/ANAPC4/PRIM2/HAUS8/LIN54/NUP58/POLE3/CDK5RAP2/NEDD1/NUP85/CDC45/HAUS2/CDKN1A/MCM4/PTK6/CLIP1/SMC3/ORC1/ORC6/HSP90AA1/CEP57/NCAPD3/CEP152/STAG2/CCNE1/POLE2/RCC2/RBBP4/NUP50/CEP135/PPP2CB/CDCA5/CDC23/PPP2R2D/CENPC/HAU…
REACTOME_RNA_POLYMERASE_II_TRANSCRIPTION_TERMINATION	REACTOME_RNA_POLYMERASE_II_TRANSCRIPTION_TERMINATION	65	0.559052	1.80988	0.000187678	0.00308425	0.00243706	2820	tags=40%, list=18%, signal=33%	LSM11/SLBP/SNRPB/ALYREF/MAGOHB/UPF3B/CSTF2/EIF4A3/SNRPE/THOC1/SRSF5/CLP1/CPSF4/FIP1L1/CDC40/ZNF473/SRRM1/SNRPD3/SRSF7/RNPS1/SRSF3/THOC3/DDX39B/CASC3/NUDT21/DHX38
REACTOME_RNA_POLYMERASE_I_TRANSCRIPTION_TERMINATION	REACTOME_RNA_POLYMERASE_I_TRANSCRIPTION_TERMINATION	28	0.658786	1.80958	0.000947089	0.011247	0.00888697	3179	tags=57%, list=21%, signal=45%	POLR1E/GTF2H1/POLR1C/POLR1B/GTF2H2/TTF1/TBP/CAVIN1/TAF1D/ERCC3/TAF1A/POLR1D/CDK7/POLR1A/TAF1B/POLR2F
IRITANI_MAD1_TARGETS_DN	IRITANI_MAD1_TARGETS_DN	38	0.616989	1.80723	0.000596916	0.00788758	0.00623248	3310	tags=45%, list=22%, signal=35%	MRPS18B/FBL/PPA1/GPAM/DCTPP1/AHCY/IPO5/GGA2/MYBBP1A/E2F8/HSPA9/C1QBP/DUT/WDR74/SLC16A1/CPSF3/RAD23B
RODRIGUES_THYROID_CARCINOMA_UP	RODRIGUES_THYROID_CARCINOMA_UP	15	0.762607	1.80448	0.00125822	0.013884	0.0109707	870	tags=33%, list=6%, signal=31%	PAG1/SDF2L1/PHYH/ARHGAP42/GNAI1
REACTOME_RNA_POLYMERASE_I_PROMOTER_ESCAPE	REACTOME_RNA_POLYMERASE_I_PROMOTER_ESCAPE	28	0.6563	1.80275	0.00105232	0.0119682	0.00945684	3192	tags=57%, list=21%, signal=45%	POLR1E/GTF2H1/RRN3/POLR1C/POLR1B/GTF2H2/TBP/TAF1D/ERCC3/TAF1A/POLR1D/CDK7/POLR1A/TAF1B/POLR2F/CBX3
MATZUK_MEIOTIC_AND_DNA_REPAIR	MATZUK_MEIOTIC_AND_DNA_REPAIR	33	0.633243	1.80189	0.000848692	0.0103749	0.00819789	2922	tags=39%, list=19%, signal=32%	BRWD1/MLH1/PPP3R1/TRIP13/UBR2/FANCL/FANCC/FANCG/UBB/FANCA/HSF2/IKBKG/PMS2
BROWNE_HCMV_INFECTION_12HR_UP	BROWNE_HCMV_INFECTION_12HR_UP	97	0.522274	1.80185	3.91173e-05	0.000872412	0.000689349	1895	tags=34%, list=12%, signal=30%	TDG/DLG1/ZBTB43/RRAGD/ZBTB18/FEN1/SNRK/MAP2K4/HAUS3/EDRF1/BTRC/KIAA0895/TGFBRAP1/FBP1/CCDC86/GTF2A1/CGRRF1/AHCTF1/MPHOSPH8/CFDP1/RNF40/STAM2/CAMTA1/CYTH1/BRAF/RBM38/IFRD1/C18orf25/CDC40/STX11/RNF19B/ZBTB5/POLR2C
BENPORATH_ES_1	BENPORATH_ES_1	341	0.449307	1.78921	2.39938e-06	0.000115484	9.12513e-05	1951	tags=28%, list=13%, signal=25%	CDC25A/PPP2R1B/NOC3L/AEN/MSH2/MCM10/RFC3/GMNN/MICB/IGF2BP2/CHAF1A/FEN1/LYPLA1/RRP15/DDIAS/MTF2/CDC6/EXOSC9/CEBPZ/RAD51AP1/JARID2/FUBP1/RFC4/MRS2/TEAD4/DNA2/MCM7/HELLS/ERCC6L/ARL5B/MAK16/PRIM1/NAA15/PRPS1/DDX18/RBBP8/GNL3/MTHFD2/BRWD1/DDX21/GAD1/PRIM2/PAK1IP1/PNN/AP1M2/PASK/MCM4/ORC1/ESF1/MRE11/RRAS2/POLE2/RCC2/TRIM24/FXR1/MTHFD1/CDCA5/NOP16/FKBP5/MCM2/PIK3CB/PPM1B/SSB/PARP1/NUDT1/BCL2L12/NCAPH/BU…
REACTOME_LEADING_STRAND_SYNTHESIS	REACTOME_LEADING_STRAND_SYNTHESIS	14	0.769126	1.78837	0.0014459	0.0154817	0.0122331	1605	tags=64%, list=11%, signal=58%	RFC3/RFC2/RFC4/POLA2/PRIM1/PRIM2/POLD3/POLA1/RFC5
REACTOME_PI_3K_CASCADE:FGFR3	REACTOME_PI_3K_CASCADE:FGFR3	14	0.768698	1.78738	0.00146607	0.0156244	0.0123458	1930	tags=36%, list=13%, signal=31%	FGF1/FRS2/GAB1/PIK3R1/PTPN11
REACTOME_DEADENYLATION_DEPENDENT_MRNA_DECAY	REACTOME_DEADENYLATION_DEPENDENT_MRNA_DECAY	55	0.567979	1.7857	0.000389532	0.00560044	0.00442527	3163	tags=53%, list=21%, signal=42%	DCP2/EXOSC9/LSM3/CNOT9/CNOT10/PATL1/EIF4A3/WDR61/CNOT1/PABPC1/EDC4/EXOSC8/EDC3/EXOSC5/PARN/DIS3/PAN2/LSM2/PAIP1/EXOSC1/CNOT6L/EXOSC7/CNOT8/EXOSC2/LSM5/DDX6/EIF4B/TUT4/CNOT11
REACTOME_TRANSCRIPTION_COUPLED_NUCLEOTIDE_EXCISION_REPAIR_TC_NER	REACTOME_TRANSCRIPTION_COUPLED_NUCLEOTIDE_EXCISION_REPAIR_TC_NER	78	0.534793	1.78383	0.000120397	0.00215022	0.00169903	2371	tags=37%, list=16%, signal=32%	RFC3/RFC2/RFC4/RPA2/ERCC6/ELL/POLE3/GTF2H1/COPS5/POLE2/TCEA1/COPS3/CUL4B/PPIE/POLD3/GTF2H2/RPA1/POLK/RFC5/RPA3/POLR2C/POLR2D/ERCC3/AQR/LIG1/XAB2/POLR2G/CDK7/UBB
REACTOME_PROCESSIVE_SYNTHESIS_ON_THE_LAGGING_STRAND	REACTOME_PROCESSIVE_SYNTHESIS_ON_THE_LAGGING_STRAND	15	0.753626	1.78323	0.00173359	0.0178112	0.0140738	2652	tags=80%, list=17%, signal=66%	FEN1/DNA2/POLA2/RPA2/PRIM1/PRIM2/POLD3/RPA1/POLA1/RPA3/LIG1/PCNA
STEIN_ESRRA_TARGETS_RESPONSIVE_TO_ESTROGEN_DN	STEIN_ESRRA_TARGETS_RESPONSIVE_TO_ESTROGEN_DN	39	0.603957	1.77857	0.000958751	0.0113151	0.00894081	2832	tags=56%, list=19%, signal=46%	CDC25A/MCM10/ATAD2/MICB/FEN1/CDC6/CENPU/RRM1/POLE2/NEMP1/DTL/MCM2/WDHD1/SKP2/NCAPG2/ZWILCH/SLC27A2/PAPSS2/CCNE2/SACS/PCNA/BTG3
REACTOME_TRANSPORT_OF_MATURE_TRANSCRIPT_TO_CYTOPLASM	REACTOME_TRANSPORT_OF_MATURE_TRANSCRIPT_TO_CYTOPLASM	80	0.530752	1.77767	0.00013776	0.00242245	0.00191414	2820	tags=41%, list=18%, signal=34%	NUP155/NXF1/NUP43/SLBP/ALYREF/NUP58/NUP85/MAGOHB/UPF3B/NUP50/EIF4A3/RANBP2/THOC1/TPR/SRSF5/NUP160/CPSF4/FIP1L1/CDC40/SRRM1/SRSF7/NUP214/RNPS1/SRSF3/NUP35/NUP107/THOC3/NUP93/SEH1L/NUP133/DDX39B/CASC3/DHX38
REACTOME_SLBP_DEPENDENT_PROCESSING_OF_REPLICATION_DEPENDENT_HISTONE_PRE_MRNAS	REACTOME_SLBP_DEPENDENT_PROCESSING_OF_REPLICATION_DEPENDENT_HISTONE_PRE_MRNAS	11	0.811924	1.77162	0.00138524	0.0150436	0.0118869	1744	tags=55%, list=11%, signal=48%	LSM11/SLBP/SNRPB/SNRPE/ZNF473/SNRPD3
TURASHVILI_BREAST_CARCINOMA_DUCTAL_VS_LOBULAR_UP	TURASHVILI_BREAST_CARCINOMA_DUCTAL_VS_LOBULAR_UP	18	0.711536	1.7628	0.00246952	0.0231167	0.018266	1191	tags=44%, list=8%, signal=41%	ZNF121/STK4/RAB11FIP1/MTFR2/CDH1/DTL/AHCTF1/GLCCI1
REACTOME_PROCESSING_OF_CAPPED_INTRONLESS_PRE_MRNA	REACTOME_PROCESSING_OF_CAPPED_INTRONLESS_PRE_MRNA	28	0.641482	1.76205	0.00185085	0.0183559	0.0145042	1744	tags=36%, list=11%, signal=32%	LSM11/SLBP/SNRPB/CSTF2/SNRPE/CLP1/CPSF4/FIP1L1/ZNF473/SNRPD3
REACTOME_CDC6_ASSOCIATION_WITH_THE_ORC:ORIGIN_COMPLEX	REACTOME_CDC6_ASSOCIATION_WITH_THE_ORC:ORIGIN_COMPLEX	11	0.807045	1.76097	0.00168952	0.0174762	0.0138091	2085	tags=73%, list=14%, signal=63%	MCM8/CDC6/ORC1/ORC6/E2F1/ORC2/ORC5/E2F3
REACTOME_TP53_REGULATES_TRANSCRIPTION_OF_DNA_REPAIR_GENES	REACTOME_TP53_REGULATES_TRANSCRIPTION_OF_DNA_REPAIR_GENES	61	0.548591	1.75681	0.000480434	0.00658561	0.00520371	2426	tags=39%, list=16%, signal=33%	MSH2/CDK12/FANCI/ELL/MLH1/GTF2H1/GTF2F2/TCEA1/GTF2H2/SUPT5H/FANCC/SSRP1/CHEK1/ELOB/SUPT16H/MDC1/BRCA1/POLR2C/POLR2D/ERCC3/ELOA/POLR2G/CDK7/FANCD2
GENTILE_UV_RESPONSE_CLUSTER_D2	GENTILE_UV_RESPONSE_CLUSTER_D2	34	0.613533	1.75676	0.00160342	0.0167371	0.013225	1717	tags=32%, list=11%, signal=29%	DUSP5/SNX4/RAPGEF2/EDRF1/ZNF217/PNN/ZBED4/RYBP/PHF3/CHD1/KIF2A
SHEDDEN_LUNG_CANCER_POOR_SURVIVAL_A6	SHEDDEN_LUNG_CANCER_POOR_SURVIVAL_A6	431	0.432622	1.7563	2.4609e-06	0.000115484	9.12513e-05	2904	tags=37%, list=19%, signal=31%	CDC25A/DSN1/MCM10/PNP/CDK5R1/RFC3/ATAD2/BRCA2/CDC7/MTF2/SHCBP1/CDC6/RFC2/CCDC93/HAT1/RAD51AP1/MTIF2/RFC4/WDR76/CENPU/TEAD4/DNA2/RASAL2/HELLS/CENPQ/EXO1/ERCC6L/RTCA/FANCI/HAUS3/PTBP3/PRIM1/PRPS1/ATP2B1/WDR62/SLBP/PVR/MTHFD2/SNRPB/PRIM2/NABP2/EZH2/RALA/SFXN1/CDC45/UBE2V2/MAGOHB/MCM4/PKP2/MELK/SMNDC1/PPID/ORC1/GSS/SNRPA1/PPFIA1/NAA50/TRIP13/NCAPD3/RAD54L/CNOT9/CCNE1/PA2G4/POLE2/NEMP1/PCLAF/DTL/EIF4A…
REACTOME_E2F_MEDIATED_REGULATION_OF_DNA_REPLICATION	REACTOME_E2F_MEDIATED_REGULATION_OF_DNA_REPLICATION	22	0.675115	1.7554	0.00261715	0.024271	0.0191781	2061	tags=64%, list=13%, signal=55%	PPP2R1B/MCM8/POLA2/PRIM1/PRIM2/ORC1/ORC6/PPP2CB/E2F1/TFDP1/ORC2/POLA1/ORC5/PPP2R3B
PID_TCR_JNK_PATHWAY	PID_TCR_JNK_PATHWAY	13	0.769432	1.7553	0.00231998	0.0219606	0.0173525	532	tags=23%, list=3%, signal=22%	MAP2K4/MAP3K1/MAPK8
REACTOME_FCERI_MEDIATED_MAPK_ACTIVATION	REACTOME_FCERI_MEDIATED_MAPK_ACTIVATION	28	0.638913	1.75499	0.00202417	0.0196036	0.0154901	538	tags=21%, list=4%, signal=21%	MAP2K4/MAP3K1/VAV2/HRAS/MAPK8/VAV1
GOBERT_OLIGODENDROCYTE_DIFFERENTIATION_UP	GOBERT_OLIGODENDROCYTE_DIFFERENTIATION_UP	540	0.424859	1.7534	2.53683e-06	0.000115484	9.12513e-05	2904	tags=35%, list=19%, signal=30%	AEN/MCM10/RFC3/GMNN/TAF5/BRCA2/FEN1/CDC7/DDIAS/CHAF1B/MCM8/SHCBP1/CDC6/ODC1/RFC2/HAT1/CCND3/RAD51AP1/RFC4/ZNF367/WDR76/CENPU/FIGNL1/DNA2/TIPIN/MCM7/ATAD5/CDCA7L/CENPK/HELLS/CENPQ/EXO1/ERCC6L/DDX20/FANCI/POLA2/HAUS3/RPA2/NUP43/RRM1/USP1/NANOS1/PRIM1/RAD18/CTDSPL2/WDR62/SLBP/MTFR2/SLF1/NCAPH2/CLSPN/DDAH1/PRIM2/HAUS8/LIN54/LRR1/EZH2/NUP85/CDC45/PASK/AUNIP/MCM4/MELK/IFIT2/ADGRG6/ORC1/MRE11/DCTPP1/TRI…
BROWNE_HCMV_INFECTION_14HR_UP	BROWNE_HCMV_INFECTION_14HR_UP	140	0.481769	1.74717	2.66719e-05	0.000673723	0.000532352	2805	tags=36%, list=18%, signal=30%	FICD/ALAS1/BAZ1A/TAF5/FEN1/CDC6/CCDC93/TRIM23/NXF1/HERPUD1/USP1/TIMM44/SIAH2/SYNJ1/POLE3/PNN/PPFIA1/TSPYL2/CCNE1/ZBED4/EIF4A3/RPIA/CGRRF1/JMJD6/IP6K1/MED1/DBF4/CCNA1/KLHL18/UBN1/M6PR/RCHY1/TOP1/GAPVD1/POT1/HIPK1/HMOX1/ZNF230/THUMPD1/TAF1A/CEBPG/FAM161A/PPP2R2A/GP5/UBE2M/CCNE2/SMURF1/MORC3/BRMS1/ETV5/UPF2
REACTOME_REPRODUCTION	REACTOME_REPRODUCTION	64	0.541081	1.74717	0.000479498	0.00658561	0.00520371	2977	tags=36%, list=19%, signal=29%	BRCA2/RPA2/TERF2IP/RBBP8/TOP3A/SUN1/MND1/MLH1/SMC3/MRE11/BLM/STAG2/RPA1/RPA3/PSMC3IP/POT1/BRCA1/ZP3/LMNA/RAD51/CATSPER1/UBE2I/RAD50
SU_TESTIS	SU_TESTIS	56	0.553375	1.74552	0.000684087	0.00873644	0.00690323	3544	tags=54%, list=23%, signal=41%	SFMBT1/NUP155/TOPBP1/COIL/RFC4/EZH2/PPFIA1/PSMG1/IDE/RAD17/MLLT10/STAM2/NCAPH/BRAF/PRKAR2A/DBF4/MLF1/OIP5/SOCS7/NF2/PMS1/BRD1/HMMR/ZNF165/MPP6/TMF1/HSF2BP/TTK/RPL39L/CLUAP1
SHARMA_PILOCYTIC_ASTROCYTOMA_LOCATION_UP	SHARMA_PILOCYTIC_ASTROCYTOMA_LOCATION_UP	24	0.657555	1.74445	0.00282834	0.0258108	0.0203947	1384	tags=33%, list=9%, signal=30%	MICB/SGMS2/SBNO1/CMTR2/TTC9/CASP7/ZFHX4/TRUB1
WINNEPENNINCKX_MELANOMA_METASTASIS_UP	WINNEPENNINCKX_MELANOMA_METASTASIS_UP	156	0.474211	1.74327	1.56693e-05	0.000419796	0.000331708	2023	tags=31%, list=13%, signal=28%	GMNN/ATAD2/SHCBP1/CDC6/DONSON/RFC4/NANS/ZNF367/FAM98A/EXO1/DDX18/CACYBP/SSR3/NUDCD1/PRIM2/CTNNAL1/CDC45/MCM4/MELK/RAD54L/RANBP1/PCLAF/CDCA5/OLA1/GPN3/TYMS/TIMELESS/UBE2T/NCAPH/HSPA5/KNTC1/ZWINT/DSCC1/CCT4/NUDT4/CMSS1/GLRX2/RFC5/CHEK1/MTERF3/RPA3/PSMC3IP/NCAPG2/MSH6/CCT5/MRPL32/CCT7/SMARCA5/NEIL3
REACTOME_GAP_FILLING_DNA_REPAIR_SYNTHESIS_AND_LIGATION_IN_GG_NER	REACTOME_GAP_FILLING_DNA_REPAIR_SYNTHESIS_AND_LIGATION_IN_GG_NER	25	0.649926	1.74033	0.00275768	0.0252162	0.0199249	2652	tags=56%, list=17%, signal=46%	RFC3/RFC2/RFC4/RPA2/POLE3/POLE2/POLD3/RPA1/POLK/RFC5/RPA3/LIG1/UBB/PCNA
CHIANG_LIVER_CANCER_SUBCLASS_UNANNOTATED_DN	CHIANG_LIVER_CANCER_SUBCLASS_UNANNOTATED_DN	190	0.462467	1.73914	6.82743e-06	0.000216771	0.000171285	3318	tags=46%, list=22%, signal=36%	MSH2/RFC3/GMNN/FEN1/SNX2/HAT1/RAD51AP1/RFC4/SEC23B/PPIL1/PRPS1/POLE3/MANF/CTNNAL1/DNAJB9/FUCA2/ATG3/VDAC3/PSMG1/ARPC1A/POLE2/CIAO2A/COPS3/GNAI1/GFM2/C1orf112/ABCB10/HAUS1/ME2/WDR61/DAD1/NDUFA4/TYMS/CENPH/SPOPL/EEF1AKNMT/FBXO10/MCTS1/UBE2T/PSMC3/CMAS/CCT4/MMGT1/DCTN3/G3BP2/PSMD8/CITED2/HSPA13/RFC5/RPA3/MAPRE1/ACTR6/OSTC/ZNHIT3/FUNDC1/SELENOT/PSMA5/MRPL39/C1QBP/PDIA6/LSM2/CCT2/VAMP3/LAMTOR5/FARSA/X…
VILLANUEVA_LIVER_CANCER_KRT19_UP	VILLANUEVA_LIVER_CANCER_KRT19_UP	160	0.471328	1.73796	1.5701e-05	0.000419796	0.000331708	2678	tags=37%, list=18%, signal=31%	CDC25A/TDG/MCM10/SFMBT1/TAF5/USP37/CDC7/MCM8/STRBP/STK4/FUBP1/ARID3A/DNA2/BTBD3/FANCI/CEP290/RRM1/GPR157/CASP2/EZH2/USP4/DDX27/MELK/TRMT6/MRE11/BLM/UPF3B/RAD54L/NEMP1/CEP135/PCLAF/PIGA/ANP32B/POLD3/OLA1/THOC1/ALMS1/NCAPH/KNTC1/ZWINT/INTS4/KIAA1841/POLA1/PHTF2/DROSHA/ZNF354A/BARD1/CENPM/DNM1L/ZNF678/ECT2/CWC22/DCLRE1B/GLMN/STMN1/METTL8/WDR75/C18orf54/PDZD8
REACTOME_GENE_SILENCING_BY_RNA	REACTOME_GENE_SILENCING_BY_RNA	70	0.52971	1.73643	0.000425952	0.00595551	0.00470583	2684	tags=39%, list=18%, signal=32%	TNRC6A/NUP155/NUP43/TNRC6C/AGO3/NUP58/NUP85/HSP90AA1/NUP50/MYBL1/RANBP2/TPR/DICER1/NUP160/DROSHA/TARBP2/NUP214/POLR2C/POLR2D/AGO4/TDRKH/POLR2G/NUP35/NUP107/NUP93/SEH1L/NUP133
REACTOME_PI_3K_CASCADE:FGFR2	REACTOME_PI_3K_CASCADE:FGFR2	15	0.732756	1.73385	0.00353799	0.0310474	0.0245325	1930	tags=33%, list=13%, signal=29%	FGF1/FRS2/GAB1/PIK3R1/PTPN11
MOLENAAR_TARGETS_OF_CCND1_AND_CDK4_DN	MOLENAAR_TARGETS_OF_CCND1_AND_CDK4_DN	56	0.549623	1.73369	0.000789983	0.00976163	0.00771329	1722	tags=41%, list=11%, signal=37%	DDIAS/CDC6/DONSON/ZNF367/MCM7/CDCA7L/CENPK/PTBP3/MTFR2/CDC45/MELK/TRIP13/PCLAF/DTL/CPED1/POLD3/MYBL1/CENPH/NCAPH/MTMR1/RFC5/MESD/PSMC3IP
SUNG_METASTASIS_STROMA_DN	SUNG_METASTASIS_STROMA_DN	49	0.562986	1.73319	0.0011415	0.0127291	0.0100581	1918	tags=39%, list=13%, signal=34%	PNP/GMNN/PARP2/ZNF367/CENPU/HELLS/CDC45/SERPINE1/BYSL/DERA/POLE2/CDCA5/MCMBP/E2F1/KLHL30/G3BP2/NCAPG2/VPS50/PKMYT1
EPPERT_PROGENITOR	EPPERT_PROGENITOR	129	0.482867	1.73294	3.75863e-05	0.000842376	0.000665616	2712	tags=41%, list=18%, signal=34%	RFC3/DLC1/LRRFIP2/ODC1/CENPU/TIPIN/FANCI/RRM1/MTHFD2/SLF1/DDAH1/CTPS1/HSP90AA1/MRE11/TRIP13/IDE/POLE2/DNAJC6/PCLAF/DTL/IPO5/MTPAP/TMOD3/PDLIM1/TPR/CTNNBL1/LRPPRC/KNTC1/ZWINT/STAM/POLA1/METAP2/WRN/CHEK1/UMPS/SUPT16H/MSH3/PCTP/EIF5B/DCAF7/SLC27A2/CDK7/HNRNPR/DUT/HAUS6/PLIN2/DLAT/PRKDC/ANKRD27/PDZD8/ASRGL1/SSX2IP/METTL14
FU_INTERACT_WITH_ALKBH8	FU_INTERACT_WITH_ALKBH8	13	0.759449	1.73253	0.00328982	0.029206	0.0230775	2446	tags=69%, list=16%, signal=58%	HSP90AA1/TCP1/ALKBH8/CCT4/CCT8/CCT5/CCT7/CCT2/CCT3
KEGG_NUCLEOTIDE_EXCISION_REPAIR	KEGG_NUCLEOTIDE_EXCISION_REPAIR	44	0.574335	1.73241	0.00140455	0.0151453	0.0119673	2330	tags=39%, list=15%, signal=33%	RFC3/RFC2/RFC4/RPA2/ERCC6/POLE3/GTF2H1/POLE2/CUL4B/POLD3/GTF2H2/RPA1/RFC5/RPA3/ERCC3/LIG1/CDK7
FRASOR_RESPONSE_TO_SERM_OR_FULVESTRANT_DN	FRASOR_RESPONSE_TO_SERM_OR_FULVESTRANT_DN	47	0.566574	1.7304	0.00120307	0.0133506	0.0105492	2504	tags=38%, list=16%, signal=32%	CHAF1A/RFC2/MCM7/POLA2/RRM1/PRIM1/BLM/MTHFD1/MCM2/CDK8/E2F1/NUDT1/TIMELESS/WEE1/RFC5/BARD1/AC004156.1/STMN1
REACTOME_SUMOYLATION_OF_DNA_DAMAGE_RESPONSE_AND_REPAIR_PROTEINS	REACTOME_SUMOYLATION_OF_DNA_DAMAGE_RESPONSE_AND_REPAIR_PROTEINS	75	0.521671	1.72945	0.000362504	0.00527824	0.00417068	2684	tags=43%, list=18%, signal=35%	TDG/NUP155/NUP43/NUP58/NUP85/SMC3/BLM/STAG2/NUP50/RANBP2/PHC3/BMI1/PARP1/TPR/NSMCE2/NUP160/RPA1/WRN/SMC6/SP100/MDC1/BRCA1/RING1/NUP214/CBX2/SMC5/NUP35/NUP107/RNF2/NUP93/SEH1L/NUP133
REACTOME_MISMATCH_REPAIR	REACTOME_MISMATCH_REPAIR	15	0.728053	1.72272	0.00414485	0.0349635	0.0276269	2922	tags=80%, list=19%, signal=65%	MSH2/EXO1/RPA2/MLH1/POLD3/RPA1/RPA3/MSH6/MSH3/LIG1/PCNA/PMS2
REACTOME_REGULATION_OF_RUNX1_EXPRESSION_AND_ACTIVITY	REACTOME_REGULATION_OF_RUNX1_EXPRESSION_AND_ACTIVITY	17	0.705191	1.72178	0.00429226	0.035876	0.028348	2257	tags=53%, list=15%, signal=45%	TNRC6A/CCND3/TNRC6C/AGO3/CBFB/PTPN11/AGO4/CCND2/CCND1
DACOSTA_UV_RESPONSE_VIA_ERCC3_XPCS_DN	DACOSTA_UV_RESPONSE_VIA_ERCC3_XPCS_DN	85	0.509003	1.72129	0.000285013	0.00430059	0.00339817	1955	tags=34%, list=13%, signal=30%	DLG1/DUSP5/SFMBT1/ATP8B1/ACAP2/VLDLR/AVL9/BTRC/CUL2/RALGAPB/HERC4/RB1CC1/CENPC/RANBP2/SLC25A12/TSC22D2/CDH2/DOCK9/PDLIM5/WDR37/ARAP2/ABCE1/PIK3C2A/EIF3A/SP100/TMEM131L/PTEN/SOS2/AKAP10
REACTOME_HIV_LIFE_CYCLE	REACTOME_HIV_LIFE_CYCLE	147	0.471637	1.72108	3.12147e-05	0.00075242	0.000594536	3240	tags=43%, list=21%, signal=34%	NUP155/TAF5/FEN1/NUP43/ELL/TAF9/TAF11/NUP58/KPNA1/NUP85/GTF2H1/TAF2/VPS4B/GTF2F2/VPS37C/NMT2/CHMP4C/RANBP1/TCEA1/NUP50/GTF2A1/TAF13/RANBP2/TPR/GTF2H2/SUPT5H/TBP/CHMP4B/NUP160/GTF2E2/NMT1/GTF2A2/TSG101/SSRP1/ELOB/SUPT16H/NUP214/RNMT/POLR2C/POLR2D/ERCC3/CHMP2B/LIG1/ELOA/POLR2G/CDK7/CHMP5/NUP35/NUP107/UBB/RNGTT/NUP93/TAF9B/SEH1L/NUP133/MVB12B/XRCC5/TAF3/VTA1/TAF6/RAE1/POLR2F/GTF2F1
KEGG_RNA_DEGRADATION	KEGG_RNA_DEGRADATION	56	0.545406	1.72039	0.000963652	0.011326	0.00894941	2848	tags=54%, list=19%, signal=44%	DCP2/EXOSC9/LSM3/CNOT9/CNOT10/MPHOSPH6/PATL1/WDR61/CNOT1/EDC4/LSM8/EXOSC8/ZCCHC7/EDC3/EXOSC5/HSPA9/PARN/DIS3/C1D/LSM2/EXOSC1/ENO3/PNPT1/CNOT6L/XRN2/EXOSC7/CNOT8/EXOSC2/LSM5/DDX6
SCHLOSSER_MYC_TARGETS_AND_SERUM_RESPONSE_DN	SCHLOSSER_MYC_TARGETS_AND_SERUM_RESPONSE_DN	48	0.560039	1.71714	0.00142994	0.0153828	0.0121549	3178	tags=54%, list=21%, signal=43%	UTP18/ODC1/CEBPZ/DDX21/FBL/EBNA1BP2/BYSL/PA2G4/RPP40/AKAP1/RPIA/TFDP1/RSL1D1/SRPK1/TIMM17A/CUL1/URI1/HSPA9/NOP14/EXOSC7/ADCY3/MRPL19/FTSJ1/UCHL3/NCL/CSE1L
CHNG_MULTIPLE_MYELOMA_HYPERPLOID_UP	CHNG_MULTIPLE_MYELOMA_HYPERPLOID_UP	52	0.551402	1.71618	0.00126025	0.013884	0.0109707	4089	tags=50%, list=27%, signal=37%	EIF3J/FBL/RSL24D1/USP3/CLTA/EIF3G/RPL4/RPL37/RPL29/RPSA/RPL21/RPL24/RPL36/RPL32/RPS14/RPL35/RPL35A/SCAMP5/RPL7A/RPL15/RPS13/RPL14/RPS15/RPL18/EEF1B2/RPS6
REACTOME_METABOLISM_OF_NON_CODING_RNA	REACTOME_METABOLISM_OF_NON_CODING_RNA	53	0.549084	1.71496	0.00122174	0.0135249	0.0106869	2684	tags=43%, list=18%, signal=36%	NUP155/PRMT5/DDX20/NUP43/SNRPB/NUP58/NUP85/NUP50/RANBP2/SNRPE/GEMIN2/TPR/NUP160/PHAX/SNRPD3/NUP214/NUP35/NUP107/GEMIN4/NUP93/SMN1/SEH1L/NUP133
REACTOME_TRANSPORT_OF_MATURE_MRNAS_DERIVED_FROM_INTRONLESS_TRANSCRIPTS	REACTOME_TRANSPORT_OF_MATURE_MRNAS_DERIVED_FROM_INTRONLESS_TRANSCRIPTS	42	0.572885	1.71222	0.00199042	0.0194034	0.0153319	2684	tags=45%, list=18%, signal=37%	NUP155/NXF1/NUP43/SLBP/ALYREF/NUP58/NUP85/NUP50/RANBP2/TPR/NUP160/CPSF4/FIP1L1/NUP214/NUP35/NUP107/NUP93/SEH1L/NUP133
REACTOME_TRANSPORT_OF_THE_SLBP_DEPENDANT_MATURE_MRNA	REACTOME_TRANSPORT_OF_THE_SLBP_DEPENDANT_MATURE_MRNA	35	0.594305	1.71196	0.00275264	0.0252162	0.0199249	2684	tags=49%, list=18%, signal=40%	NUP155/NXF1/NUP43/SLBP/ALYREF/NUP58/NUP85/NUP50/RANBP2/TPR/NUP160/NUP214/NUP35/NUP107/NUP93/SEH1L/NUP133
REACTOME_ATF4_ACTIVATES_GENES_IN_RESPONSE_TO_ENDOPLASMIC_RETICULUM_STRESS	REACTOME_ATF4_ACTIVATES_GENES_IN_RESPONSE_TO_ENDOPLASMIC_RETICULUM_STRESS	26	0.633506	1.71141	0.00384428	0.033225	0.0262532	3072	tags=58%, list=20%, signal=46%	DCP2/EXOSC9/HERPUD1/ATF3/EXOSC8/DDIT3/EXOSC5/PARN/DIS3/EXOSC1/CEBPG/EXOSC7/NFYB/EXOSC2/IGFBP1
HOLLEMAN_ASPARAGINASE_RESISTANCE_ALL_DN	HOLLEMAN_ASPARAGINASE_RESISTANCE_ALL_DN	26	0.633394	1.7111	0.00386694	0.0333578	0.0263582	3116	tags=54%, list=20%, signal=43%	MRPL15/ZNF318/DERL2/DEDD/MAPK1IP1L/HSPA13/RCHY1/ZNHIT3/MED28/CCNI/MCUB/F8A1/PSME3/HNRNPF
DACOSTA_UV_RESPONSE_VIA_ERCC3_DN	DACOSTA_UV_RESPONSE_VIA_ERCC3_DN	839	0.403368	1.71093	2.72218e-06	0.000115484	9.12513e-05	2467	tags=30%, list=16%, signal=26%	TDG/DLG1/MSH2/DUSP5/SNX4/UTP18/SFMBT1/REV3L/ZBTB18/BAZ1A/STK39/RAPGEF2/DAAM1/BRCA2/DLC1/SLC25A13/ITSN1/TOPBP1/ROR1/MTF2/SUCO/SNX2/CCDC93/MBD2/ATP8B1/ACAP2/ATP13A3/HAT1/F3/MTIF2/JARID2/FUBP1/MAP2K4/ELL2/VLDLR/AVL9/ZFYVE9/SUZ12/GCC2/SEMA5A/ATP2B1/EPS15/IL7R/PTK2/SPAST/BTRC/DDX21/LARP4B/ROCK2/PRIM2/OXSR1/RALA/DNAJC2/CCSER2/RDX/MAPK8/SERPINE1/SOCS5/PPP3R1/IBTK/MGAT5/FYN/MELK/ADGRG6/CLIP1/SMC3/CAMSAP2…
HOLLEMAN_PREDNISOLONE_RESISTANCE_ALL_UP	HOLLEMAN_PREDNISOLONE_RESISTANCE_ALL_UP	20	0.67225	1.70886	0.00494373	0.0393776	0.0311148	3943	tags=60%, list=26%, signal=45%	TAF5/ZNF318/NTAN1/TIMM17A/TMEM131L/MED28/HNRNPR/F8A1/MAGOH/HRK/HNRNPUL1/SUMO2
REACTOME_NUCLEOSOME_ASSEMBLY	REACTOME_NUCLEOSOME_ASSEMBLY	28	0.621857	1.70814	0.00366662	0.031998	0.0252837	2795	tags=54%, list=18%, signal=44%	CENPU/CENPK/CENPQ/RBBP4/CENPC/CENPH/CENPX/CENPT/OIP5/SMARCA5/MIS18A/CENPM/RBBP7/CENPS/CENPL
DACOSTA_UV_RESPONSE_VIA_ERCC3_COMMON_DN	DACOSTA_UV_RESPONSE_VIA_ERCC3_COMMON_DN	456	0.418973	1.70809	2.47784e-06	0.000115484	9.12513e-05	3239	tags=36%, list=21%, signal=30%	MSH2/UTP18/REV3L/BAZ1A/STK39/RAPGEF2/DLC1/SLC25A13/ITSN1/TOPBP1/MTF2/CCDC93/MBD2/ATP13A3/F3/JARID2/FUBP1/MAP2K4/ZFYVE9/SUZ12/SEMA5A/ATP2B1/EPS15/IL7R/PTK2/LARP4B/ROCK2/PRIM2/OXSR1/CCSER2/SERPINE1/SOCS5/IBTK/MGAT5/FYN/MELK/ADGRG6/CLIP1/CAMSAP2/GTF2F2/PPFIA1/RRAS2/BLM/ITSN2/STARD13/NMT2/STK24/FXR1/U2SURP/GLRB/USP12/CEP135/MTX2/SRPK2/TLK1/PKP4/PUM3/HIVEP2/PARG/MYBL1/PPM1B/CDK8/PHF3/UCK2/NAA20/SMURF2…
BIOCARTA_TCR_PATHWAY	BIOCARTA_TCR_PATHWAY	41	0.573281	1.70521	0.00221964	0.0213198	0.0168461	1667	tags=27%, list=11%, signal=24%	MAP2K4/MAP3K1/CALM2/NFATC2/HRAS/MAPK8/VAV1/FYN/PPP3CC/MAP2K1/PIK3R1
REACTOME_REGULATION_OF_HSF1_MEDIATED_HEAT_SHOCK_RESPONSE	REACTOME_REGULATION_OF_HSF1_MEDIATED_HEAT_SHOCK_RESPONSE	78	0.509505	1.69948	0.000550388	0.00731505	0.00578009	2684	tags=38%, list=18%, signal=32%	NUP155/HSPA4L/HSPA14/RPA2/NUP43/NUP58/DNAJC2/NUP85/DNAJC7/NUP50/BAG4/RANBP2/TPR/HSPA5/MRPL18/NUP160/RPA1/HSPA13/RPA3/HSPA9/NUP214/ST13/NUP35/NUP107/UBB/BAG3/NUP93/FKBP4/SEH1L/NUP133
PAL_PRMT5_TARGETS_UP	PAL_PRMT5_TARGETS_UP	185	0.452547	1.69672	1.58952e-05	0.000422516	0.000333857	3273	tags=36%, list=21%, signal=29%	PNP/GMNN/TOPBP1/ODC1/HAT1/FIGNL1/HELLS/HAUS3/RPA2/RRM1/PRIM1/SLBP/PRIM2/NUP85/MCM4/LSM3/TRIP13/AHCY/CASP8AP2/POLE2/FMR1/CLCN4/COPS3/PCLAF/NOP58/ARL2BP/PKP4/ANP32B/MCM2/PBRM1/TYMS/RBL1/CFDP1/PSMC3/SPCS2/MRPL18/RFC5/EMP3/SET/RARS2/LSM2/FSTL1/INTS8/ECT2/NUP35/CPT1A/HAUS6/MET/EHMT2/STMN1/FKBP4/SNRPA/UBE2M/PRELID1/ST7/CETN3/EIF4G2/TARDBP/RXYLT1/ECHS1/SLIRP/HSPA4/NME1/YWHAB/RBM3/NONO/TTK
WANG_RECURRENT_LIVER_CANCER_UP	WANG_RECURRENT_LIVER_CANCER_UP	19	0.67556	1.69574	0.00592316	0.045238	0.0357455	3032	tags=47%, list=20%, signal=38%	ZNF652/SSR3/CUL4B/SMURF2/R3HDM1/FAM122B/PTPN11/PARD3/MPHOSPH9
CHEN_HOXA5_TARGETS_9HR_UP	CHEN_HOXA5_TARGETS_9HR_UP	215	0.444768	1.69514	6.89227e-06	0.000217321	0.000171719	3790	tags=45%, list=25%, signal=34%	TDG/NOC3L/TUFT1/DUSP5/DAAM1/F3/FEM1C/AVL9/EDRF1/GAD1/NUP58/DNAJC2/RBM15/TAF2/THAP9-AS1/ZCCHC10/TBK1/PELI1/NRBF2/CENPC/IP6K2/ING3/RYBP/NEK1/KIN/LIF/RLF/YY1AP1/TSC22D2/ZNF451/ATF3/RBBP6/PYROXD1/FAM13B/KMT5B/IFRD1/SNX16/RCHY1/TAF1D/SLTM/LINS1/CDKN2AIP/ADNP/AKAP10/GPATCH2/ZNF267/CROCCP2/GADD45B/TAF1A/ARID4B/SUPT20H/VCPKMT/STC2/CEBPG/MCL1/CDK7/EIF5/BIRC2/FOSL2/RIPK2/DUSP8/MORC3/STRN3/CRY1/TBC1D31/ZNF1…
MARTINEZ_RESPONSE_TO_TRABECTEDIN_DN	MARTINEZ_RESPONSE_TO_TRABECTEDIN_DN	266	0.434965	1.69362	7.02691e-06	0.000219194	0.000173199	3275	tags=44%, list=21%, signal=35%	PPP2R1B/TDG/NOC3L/CDK5R1/LBR/MRPL15/IGF2BP2/BLZF1/MAP7D3/MTIF2/RNF14/DDX20/TP53INP1/GCC2/MTMR4/EPS15/DDX21/PRIM2/CDC5L/GTF2H1/MFAP1/NUFIP1/TCERG1/FYN/MRPS35/SLC4A1AP/TRIM24/HERC4/SPIN1/ZNF281/USP12/DTL/SRPK2/TBK1/CDC23/SUPV3L1/UBA2/CORO1C/PDGFB/POLD3/RNF220/RAP1B/EEF1AKNMT/UCK2/GTF2H2/PKN2/MCTS1/UBE2T/BTAF1/BUB3/SAMD4A/RBM27/SERBP1/CCT4/WEE1/USP3/TRIP4/UBN1/TOP1/EIF3A/ZNHIT3/GAPVD1/UBE2D2/ARPC5L/…
BLALOCK_ALZHEIMERS_DISEASE_INCIPIENT_DN	BLALOCK_ALZHEIMERS_DISEASE_INCIPIENT_DN	146	0.463716	1.69062	6.91019e-05	0.00138567	0.00109491	2519	tags=30%, list=16%, signal=25%	UTP18/MRPL15/ZW10/MAP2K4/SEC23B/RIMS2/PTPRR/CACYBP/ROCK2/PPA1/PPP3R1/HSP90AA1/AHSA1/COPS5/CUL2/PFDN2/KIF1B/RB1CC1/CAMKK2/RANBP2/PARP1/TFDP1/HSPA5/CSNK1G3/CCT4/AP3S1/GTF2A2/SNU13/TOP1/KIDINS220/ORC5/CCT5/USP15/PDIA6/CCT2/RGS4/ATP2A2/SDHA/CDK7/EIF2B3/MGA/CCT3/APC/ACTN1
REACTOME_PRC2_METHYLATES_HISTONES_AND_DNA	REACTOME_PRC2_METHYLATES_HISTONES_AND_DNA	13	0.740889	1.69019	0.00592571	0.045238	0.0357455	818	tags=46%, list=5%, signal=44%	MTF2/JARID2/SUZ12/EZH2/EED/RBBP4
REACTOME_INHIBITION_OF_REPLICATION_INITIATION_OF_DAMAGED_DNA_BY_RB1_E2F1	REACTOME_INHIBITION_OF_REPLICATION_INITIATION_OF_DAMAGED_DNA_BY_RB1_E2F1	13	0.740854	1.69011	0.00593174	0.045238	0.0357455	2061	tags=69%, list=13%, signal=60%	PPP2R1B/POLA2/PRIM1/PRIM2/PPP2CB/E2F1/TFDP1/POLA1/PPP2R3B
BIOCARTA_SKP2E2F_PATHWAY	BIOCARTA_SKP2E2F_PATHWAY	10	0.792922	1.68612	0.00479392	0.0385728	0.0304789	1556	tags=60%, list=10%, signal=54%	CCNE1/E2F1/TFDP1/CUL1/SKP2/CCNA1
ISHIDA_E2F_TARGETS	ISHIDA_E2F_TARGETS	53	0.538477	1.68183	0.00184106	0.0183262	0.0144807	2839	tags=45%, list=19%, signal=37%	RFC3/LBR/FEN1/DNA2/MCM7/RRM1/PRIM1/SLBP/EZH2/DCTPP1/TRIP13/CCNE1/UBE2T/NCAPH/RPA1/DBF4/E2F8/CDT1/LIG1/RAD51/DUT/STMN1/PCNA/NUSAP1
REACTOME_TRNA_PROCESSING_IN_THE_NUCLEUS	REACTOME_TRNA_PROCESSING_IN_THE_NUCLEUS	57	0.531106	1.68068	0.0015683	0.0164833	0.0130245	2684	tags=42%, list=18%, signal=35%	NUP155/TSEN15/NUP43/NUP58/NUP85/CSTF2/POP7/XPOT/RPP40/NUP50/RPP30/RANBP2/TPR/CLP1/NUP160/CPSF4/NUP214/NUP35/NUP107/NUP93/POP4/RTRAF/SEH1L/NUP133
REACTOME_EPIGENETIC_REGULATION_OF_GENE_EXPRESSION	REACTOME_EPIGENETIC_REGULATION_OF_GENE_EXPRESSION	84	0.497837	1.68035	0.000539559	0.00719203	0.00568288	3217	tags=50%, list=21%, signal=40%	TDG/MTF2/MBD2/POLR1E/JARID2/SUZ12/ERCC6/DDX21/EZH2/EED/GTF2H1/POLR1C/POLR1B/RBBP4/SAP130/GTF2H2/TTF1/MYBBP1A/SUV39H1/TBP/RRP8/KAT2A/TAF1D/SAP18/SMARCA5/ERCC3/TAF1A/ARID4B/POLR1D/RBBP7/CDK7/EHMT2/SF3B1/GATAD2A/TET3/SAP30BP/POLR1A/DNMT3B/TAF1B/POLR2F/CBX3/DNMT1
BIOCARTA_CELLCYCLE_PATHWAY	BIOCARTA_CELLCYCLE_PATHWAY	21	0.653047	1.67907	0.00681453	0.0508255	0.0401605	2330	tags=52%, list=15%, signal=44%	CDC25A/CCND3/CDKN1A/CCNE1/RBL1/E2F1/TFDP1/CCNA1/CCND2/CCND1/CDK7
REACTOME_NUCLEOTIDE_EXCISION_REPAIR	REACTOME_NUCLEOTIDE_EXCISION_REPAIR	110	0.477622	1.67775	0.000232041	0.0036332	0.00287082	2371	tags=32%, list=16%, signal=27%	RFC3/PARP2/RFC2/RFC4/RPA2/ERCC6/ELL/POLE3/GTF2H1/UBE2V2/COPS5/POLE2/TCEA1/COPS3/CUL4B/PPIE/POLD3/PARP1/GTF2H2/ACTL6A/RPA1/POLK/RFC5/RPA3/POLR2C/POLR2D/ACTR5/ERCC3/AQR/LIG1/XAB2/POLR2G/CDK7/INO80E/UBB
WANG_RESPONSE_TO_GSK3_INHIBITOR_SB216763_DN	WANG_RESPONSE_TO_GSK3_INHIBITOR_SB216763_DN	343	0.420663	1.67596	2.40138e-06	0.000115484	9.12513e-05	1922	tags=27%, list=13%, signal=25%	CDC25A/MSH2/MCM10/MASTL/RFC3/GMNN/ATAD2/LBR/HSPA4L/CHAF1A/FEN1/DDIAS/CHAF1B/MCM8/SHCBP1/CDC6/RFC2/PAIP2/RAD51AP1/ZNF367/DIAPH3/CENPU/TIPIN/MCM7/CENPK/HELLS/EXO1/HERPUD1/PDCD4/PRPS1/CLSPN/ALYREF/CTPS1/SFXN1/FAM136A/EBNA1BP2/CDC45/EZR/BYSL/PDGFA/MCM4/UTP15/KLHDC3/CDC42EP3/MELK/ORC6/HSP90AA1/DCTPP1/TRIP13/BLM/NCAPD3/SDF2L1/AHSA1/RAD54L/CCNE1/RANBP1/POLE2/MRTO4/DTL/RB1CC1/LAS1L/NOP16/MCM2/RRP12/TYMS/…
REACTOME_INFLUENZA_INFECTION	REACTOME_INFLUENZA_INFECTION	150	0.457614	1.67414	8.04008e-05	0.00157091	0.00124127	4314	tags=51%, list=28%, signal=37%	NUP155/NUP43/NUP58/KPNA1/NUP85/HSP90AA1/GTF2F2/NUP50/IPO5/RPL26L1/KPNA4/RANBP2/TPR/RPL9/RPS7/RPS24/NUP160/CPSF4/RPL7/GRSF1/RPL11/RPL5/CLTA/NUP214/POLR2C/RPL4/POLR2D/RPL37/DNAJC3/RPS3A/POLR2G/NUP35/KPNA3/NUP107/RPL29/RPL23/NUP93/RPL27/SEH1L/RPSA/NUP133/RPL37A/RPL21/RPL24/RPL38/RPL36/RPL32/RPS18/RPS14/RPL34/RAE1/POLR2F/GTF2F1/RPL35/FAU/RPL30/RPL39L/RPL35A/RPL7A/RPL15/NUP98/RPS13/RPL14/RPS15/RPS25/R…
REACTOME_OXIDATIVE_STRESS_INDUCED_SENESCENCE	REACTOME_OXIDATIVE_STRESS_INDUCED_SENESCENCE	62	0.521139	1.67383	0.00146328	0.0156244	0.0123458	2680	tags=37%, list=18%, signal=31%	TNRC6A/MAP2K4/SUZ12/TNRC6C/AGO3/EZH2/EED/MINK1/MAPK8/MAPKAPK3/RBBP4/PHC3/BMI1/E2F1/TFDP1/RING1/CBX2/AGO4/E2F3/RBBP7/UBB/RNF2/MAPKAPK5
REACTOME_MITOTIC_PROMETAPHASE	REACTOME_MITOTIC_PROMETAPHASE	193	0.443765	1.67181	2.73168e-05	0.000682472	0.000539265	2904	tags=34%, list=19%, signal=28%	PPP2R1B/DSN1/ZW10/NME7/CENPU/CENPK/CENPQ/ERCC6L/CEP290/HAUS3/NUP43/HAUS8/CDK5RAP2/NEDD1/NUP85/HAUS2/CLIP1/SMC3/HSP90AA1/CEP57/CEP152/STAG2/RCC2/CEP135/PPP2CB/CDCA5/CENPC/HAUS1/CCP110/RANBP2/AHCTF1/CENPH/ALMS1/NCAPH/BUB3/KNTC1/CENPT/MZT1/ZWINT/NUDC/NUP160/DCTN3/SKA1/KIF2A/MAPRE1/DYNC1LI2/ZWILCH/CENPM/PDS5A/AKAP9/NUP107/TUBGCP3/CEP72/HAUS6/TUBGCP5/SEH1L/HAUS5/CEP41/CENPS/NUP133/CEP250/CENPJ/CENPL/D…
WONG_MITOCHONDRIA_GENE_MODULE	WONG_MITOCHONDRIA_GENE_MODULE	213	0.438755	1.67056	1.83666e-05	0.00047984	0.000379152	4427	tags=46%, list=29%, signal=33%	HSD17B10/MRPS18B/ATP13A3/MTHFD2/ATP6V1D/ATP6V1F/NDUFA12/BCL2/VDAC3/DLD/TIMM23/HAX1/ATP6V1G1/MTX2/NDUFA8/ATOX1/GSTO1/HINT2/PDP1/NDUFA4/LRPPRC/DAP3/DBT/TFAM/MRPL18/PRDX5/GRPEL2/HCCS/SUCLG1/SLC25A19/COX4I1/MRPL32/ATP5MC1/MRPS30/SLC25A17/FH/SLC16A5/COX5A/PTRH2/TIMM10/MRPL27/CPT1A/NDUFAB1/DUT/PCK2/NDUFS4/MRPL13/ATP5F1C/MRPS36/NDUFA1/SDHB/ATP6V1E1/NDUFAF1/ECHS1/PPIF/NDUFB9/NDUFC1/MRPL3/NDUFB3/TRIM45/AC…
REACTOME_DOWNSTREAM_SIGNALING_OF_ACTIVATED_FGFR3	REACTOME_DOWNSTREAM_SIGNALING_OF_ACTIVATED_FGFR3	21	0.649706	1.67048	0.00752949	0.054556	0.0431082	1930	tags=29%, list=13%, signal=25%	FGF1/FRS2/HRAS/GAB1/PIK3R1/PTPN11
PUIFFE_INVASION_INHIBITED_BY_ASCITES_DN	PUIFFE_INVASION_INHIBITED_BY_ASCITES_DN	142	0.459368	1.66887	0.000104564	0.00192769	0.00152319	2443	tags=32%, list=16%, signal=27%	NOC3L/CEBPZ/HAT1/MTIF2/SHLD2/SYNJ1/RNF187/EPB41L2/PNN/UBE2V2/ZNF330/CDC42EP3/ESF1/PDGFC/RRAS2/NAE1/AFG3L2/ZNHIT6/ZCCHC10/NRBF2/CGRRF1/ING3/PPIC/RYBP/THOC1/LEPROT/LSM8/EXOSC8/DUSP1/TP53BP2/NOL11/EEF1E1/RAB11FIP2/TAF1D/ACTR6/POT1/RAP2C/ATG12/RGS4/GTPBP8/TXNDC9/CHMP2B/DNAJC24/CDK7/TGIF2/ERI2
REACTOME_SIGNALING_BY_NTRK2_TRKB	REACTOME_SIGNALING_BY_NTRK2_TRKB	23	0.635211	1.6687	0.0072308	0.0532355	0.0420648	1930	tags=30%, list=13%, signal=27%	CDK5R1/FRS2/HRAS/FYN/GAB1/PIK3R1/PTPN11
GOLDRATH_HOMEOSTATIC_PROLIFERATION	GOLDRATH_HOMEOSTATIC_PROLIFERATION	136	0.460417	1.66363	0.000130858	0.00231892	0.00183233	4201	tags=50%, list=28%, signal=37%	IGF2BP2/EIF3J/FUBP1/CDCA7L/RNF11/TAF9/CACYBP/STRN/SFXN1/NIFK/AMZ2/PPA1/BYSL/C3orf38/BCL2/ITGB1BP1/RPIA/PRPS2/SEL1L/PBRM1/E2F1/MSL2/GMFB/LIN7C/SNX9/TAF1D/SOS2/SET/MRPS25/IPP/HSPE1/NDUFAB1/PTGES3/GNPNAT1/NABP1/CETN3/DYNLL2/NDUFC1/YIPF5/NDUFB3/SMN2/ZNF131/AGFG1/TIAL1/NME1/ARL14EP/VDAC2/MAGOH/NHP2/RNF141/RAD23B/UBE2E1/ETFBKMT/ATP5PF/PCCB/MMUT/IPO7/PARK7/ARL4C/PACRGL/MRPS33/SEC62/ROCK1/PSMC5/GK/CD55/P…
REACTOME_PREFOLDIN_MEDIATED_TRANSFER_OF_SUBSTRATE_TO_CCT_TRIC	REACTOME_PREFOLDIN_MEDIATED_TRANSFER_OF_SUBSTRATE_TO_CCT_TRIC	26	0.614727	1.66068	0.00701282	0.0519653	0.0410611	2446	tags=42%, list=16%, signal=36%	PFDN2/TCP1/CCT4/PFDN1/CCT8/PFDN4/CCT5/CCT7/CCT2/VBP1/CCT3
CHEN_ETV5_TARGETS_TESTIS	CHEN_ETV5_TARGETS_TESTIS	18	0.67016	1.66029	0.00901426	0.0612979	0.0484354	3099	tags=50%, list=20%, signal=40%	HELLS/MCM2/RBL1/RAD51/HAUS6/NFYB/CCNE2/MAD2L1/DCK
BIDUS_METASTASIS_UP	BIDUS_METASTASIS_UP	208	0.437032	1.65983	2.52018e-05	0.000640125	0.000505804	3259	tags=42%, list=21%, signal=33%	MCM10/BCL7A/RMND5A/GMNN/FEN1/CDC6/ODC1/ZNF318/KLHL23/RFC4/SGMS2/ERCC6L/FANCI/RRM1/DDX21/HSP90AA1/CEP57/RRN3/STK24/NEMP1/RBBP4/WBP11/KIF1B/PATL1/EIF4A3/CDC23/CCDC47/RAB22A/CBFB/TYMS/MLLT10/TFDP1/MTDH/NCAPH/WDHD1/CAND1/DBF4/RFC5/SSRP1/CHEK1/AGAP1/AZIN1/CDYL/ADNP/PAIP1/RLIM/FSD1L/PRELID3B/VDAC1/CEBPG/YTHDF1/KCTD6/ECT2/PNMA8A/HNRNPR/SMS/RNF138/VBP1/LARP4/PTGES3/ELAVL1/CCNY/HSF2/PRKDC/MAPKAPK5/STRN3/C…
REACTOME_TRNA_PROCESSING	REACTOME_TRNA_PROCESSING	107	0.474174	1.65934	0.000367098	0.00532817	0.00421013	4306	tags=55%, list=28%, signal=40%	NUP155/HSD17B10/TSEN15/NUP43/NUP58/NUP85/DUS2/TRMT6/QTRT2/CSTF2/POP7/XPOT/RPP40/NUP50/RPP30/ALKBH8/MTO1/RANBP2/TPR/CLP1/NUP160/CPSF4/NUP214/QTRT1/METTL1/URM1/NUP35/NUP107/NUP93/TRMT11/POP4/RTRAF/SEH1L/PUS7/NUP133/TRMT10C/GTPBP3/FTSJ1/C2orf49/RAE1/OSGEP/THG1L/TYW1/RPP38/TRMT61B/ELAC2/NSUN6/NUP98/TSEN34/TRMT1/TRMT5/NUP37/CTU1/NUP88/WDR4/LAGE3/RPP21/TPRKB/TRMT112
IKEDA_MIR30_TARGETS_DN	IKEDA_MIR30_TARGETS_DN	18	0.667972	1.65487	0.00950614	0.0638209	0.050429	2050	tags=39%, list=13%, signal=34%	STK39/CPEB3/C20orf194/PANK1/BCL2L11/ZDHHC17/ATP2A2
WONG_EMBRYONIC_STEM_CELL_CORE	WONG_EMBRYONIC_STEM_CELL_CORE	325	0.417281	1.65476	2.38767e-06	0.000115484	9.12513e-05	3310	tags=40%, list=22%, signal=32%	MSH2/UTP18/RFC3/GMNN/MRPL15/CHAF1A/CDC7/LYPLA1/MTF2/MRPS18B/CDC6/HAT1/HSPA14/MCM7/HELLS/EXO1/ERCC6L/RPA2/RRM1/PRIM1/PRPS1/RAD18/DDX18/TIMM44/GNL3/MTHFD2/EIF2S2/PRIM2/FBL/MRPL37/FAM136A/EBNA1BP2/NIFK/CCNC/UBE2V2/MCM4/ORC1/SNRPA1/TRIP13/BLM/PA2G4/POP7/POLE2/RCC2/MRTO4/RPP40/WBP11/DTL/CDCA5/HAUS1/MCM2/GEMIN2/SSB/PARP1/PABPC1/DAP3/NCAPH/BUB3/WDHD1/UQCRH/EMC8/WEE1/DBF4/EEF1E1/CDKN1C/BRIX1/CHEK1/EIF3A/…
KRIGE_AMINO_ACID_DEPRIVATION	KRIGE_AMINO_ACID_DEPRIVATION	23	0.629423	1.65349	0.00844174	0.0588348	0.0464892	2711	tags=43%, list=18%, signal=36%	GADD45A/CDKN1A/FYN/SESN2/PSAT1/ATF3/SLC7A11/DDIT3/STC2/PPP1R15A
GRAHAM_CML_DIVIDING_VS_NORMAL_QUIESCENT_UP	GRAHAM_CML_DIVIDING_VS_NORMAL_QUIESCENT_UP	164	0.446686	1.65172	7.87373e-05	0.00154501	0.00122081	2904	tags=36%, list=19%, signal=29%	MCM10/RFC3/GMNN/STK39/DLC1/SLC25A13/FEN1/CDC7/CDC6/HAT1/RAD51AP1/RFC4/CENPU/HSPA14/FANCI/RRM1/EZH2/NUP85/SFXN1/CDC45/MCM4/MELK/TRIP13/CCNE1/RANBP1/POLE2/PCLAF/PDLIM1/MCM2/TYMS/NUDT1/ZWINT/DSCC1/AMMECR1/NUDT4/E2F8/CHEK1/ARHGAP19/RPA3/BRCA1/OIP5/CENPM/ABCC4/APOBEC3B/ECT2/LMNA/RAD51/DUT/STMN1/ACTN1/CCNE2/HMMR/SUB1/LSM5/NUSAP1/PPIF/SAMM50/NT5DC2/MAD2L1
REACTOME_REGULATION_OF_TP53_ACTIVITY	REACTOME_REGULATION_OF_TP53_ACTIVITY	156	0.448804	1.64987	0.00010297	0.00191373	0.00151216	2511	tags=37%, list=16%, signal=31%	PPP2R1B/PRKAG2/CDK5R1/RFC3/TAF5/TOPBP1/RMI1/RFC2/PRMT5/PRKAB2/RFC4/DNA2/EXO1/TP53INP1/RPA2/TAF9/RBBP8/TAF11/TOP3A/DYRK2/TAF2/MRE11/BLM/BRD7/RNF34/RBBP4/RAD1/PPP2CB/RMI2/RAD9A/RAD17/TAF13/TP53BP2/SGK1/TBP/RPA1/CCNA1/RFC5/SSRP1/WRN/CHEK1/AKT3/SUPT16H/RPA3/BRCA1/PIP4K2A/BRIP1/HIPK1/CCNG1/BARD1/HUS1/RBBP7/TP73/BRD1/UBB/EHMT2/TAF9B
TURASHVILI_BREAST_DUCTAL_CARCINOMA_VS_LOBULAR_NORMAL_UP	TURASHVILI_BREAST_DUCTAL_CARCINOMA_VS_LOBULAR_NORMAL_UP	67	0.506861	1.6494	0.0017406	0.0178178	0.014079	2871	tags=42%, list=19%, signal=34%	PNP/INTS7/RRP15/STK4/FANCI/ATP2B1/GLRX3/IFIT3/LRR1/MELK/NAA25/DTL/KCMF1/MLLT10/COL1A1/GLCCI1/SGMS1/EPS15L1/UBE2D2/CCT5/DENND1B/THAP6/FBN1/RALGPS2/CCNE2/HMMR/NUSAP1/GDPD1
FOURNIER_ACINAR_DEVELOPMENT_LATE_2	FOURNIER_ACINAR_DEVELOPMENT_LATE_2	277	0.421418	1.64726	7.04758e-06	0.000219194	0.000173199	2874	tags=38%, list=19%, signal=32%	CDC25A/RFC3/PARP2/STK39/UAP1/IGF2BP2/CHAF1A/FEN1/CDC7/LYPLA1/CDC6/ODC1/PRMT5/ACOT9/HAT1/SEC23B/CALM2/TEAD4/TIPIN/MCM7/FANCI/MAK16/USP1/PRPS1/SNRPB/POLE3/MANF/NUP85/CDC45/MCM4/MELK/CAMSAP2/SNRPA1/PRPF4/TRIP13/BLM/POLQ/RANBP1/POP7/EXPH5/WBP11/MTHFD1/DTL/METTL3/TTI1/ME2/UCHL5/YWHAH/CMC2/MCM2/SF3B3/SSB/UCK2/GTF2H2/TIMELESS/DNAJC9/MCUR1/SAMD4A/EXOSC8/CENPX/GFPT1/ZWINT/SRPK1/RFWD3/SKP2/DBF4/EEF1E1/POLA…
KEGG_BASE_EXCISION_REPAIR	KEGG_BASE_EXCISION_REPAIR	35	0.571373	1.6459	0.00582129	0.044731	0.0353448	2134	tags=31%, list=14%, signal=27%	TDG/PARP2/FEN1/POLE3/POLE2/POLD3/PARP1/MBD4/POLB/NEIL3/LIG1
[truncated: 4,337 more rows]

## Sheet: TableSxD_metageneset
Metagenesets	ID	Description	setSize	enrichmentScore	NES	pvalue	p.adjust	qvalues	rank	leading_edge	core_enrichment	Metageneset_Qvalue
[truncated: 18 more rows]
